# Supplementary material for: Structure of 7-hy­droxy-3-(2-meth­oxy­phen­yl)-2-tri­fluoro­meth­yl-4H-chromen-4-one
Source: Acta Crystallogr E Crystallogr Commun. 2017 Jul 7;73(Pt 8):1130–4. doi: 10.1107/S2056989017009896 (PMC5598833; doi:10.1107/S2056989017009896)
Supplement: Supplementary file 1 [file e-73-01130-sup1.cif]

##############################################################################
#                                                                            #
# This CIF contains the data in a paper accepted for publication in          #
# Acta Crystallographica Section E. It conforms to the requirements of       #
# Notes for Authors for Acta Crystallographica Section E, and has been       #
# peer reviewed under the auspices of the IUCr Commission on Journals.       #
#                                                                            #
# Full details of the Crystallographic Information File format               #
# are given in the paper "The Crystallographic Information File (CIF):       #
# a New Standard Archive File for Crystallography" by S. R. Hall, F. H.      #
# Allen and I. D. Brown [Acta Cryst. (1991), A47, 655-685].                  #
#                                                                            #
# The current version of the core CIF dictionary is obtainable from          #
# ftp://ftp.iucr.org/pub/cif_core.dic.                                       #
#                                                                            #
# Software is freely available for graphical display of the structure(s)     #
# in this CIF. For information consult the CIF software page                 #
# http://www.iucr.org/resources/cif/software.                                #
#                                                                            #
# This file may be used for bona fide research purposes within the           #
# scientific community so long as proper attribution is given to the journal # 
# article from which it was obtained.                                        #
#                                                                            #
##############################################################################
data_I
_database_code_depnum_ccdc_archive 'CCDC 1453086'
_audit_creation_method     'SHELXL-2014/7'
_chemical_name_systematic
;
7-Hydroxy-3-(2-methoxyphenyl)-2-trifluoromethyl-4<i>H</i>-chromen-4-one
;
_chemical_name_common     ?
_chemical_formula_moiety     'C17 H11 F3 O4'
_chemical_formula_sum     'C17 H11 F3 O4'
_chemical_formula_iupac     'C17 H11 F3 O4'
_chemical_formula_weight     336.2667
_chemical_melting_point     ?
_shelx_space_group_comment
;
The symmetry employed for this shelxl refinement is uniquely defined
by the following loop, which should always be used as a source of
symmetry information in preference to the above space-group names.
They are only intended as comments.
;
_space_group_crystal_system     orthorhombic
_space_group_name_H-M_alt     'P b c a'
_space_group_name_Hall     '-P 2ac 2ab'
loop_
    _space_group_symop_operation_xyz
    'x, y, z'
    '-x+1/2, -y, z+1/2'
    '-x, y+1/2, -z+1/2'
    'x+1/2, -y+1/2, -z'
    '-x, -y, -z'
    'x-1/2, y, -z-1/2'
    'x, -y-1/2, z-1/2'
    '-x-1/2, y-1/2, z'
_cell_length_a     7.9147(5)
_cell_length_b     16.2171(11)
_cell_length_c     22.5254(16)
_cell_angle_alpha     90
_cell_angle_beta     90
_cell_angle_gamma     90
_cell_volume     2891.2(3)
_cell_formula_units_Z     8
_cell_measurement_reflns_used     31907
_cell_measurement_theta_min     2.5
_cell_measurement_theta_max     27.5
_cell_measurement_temperature     100(2)
_exptl_crystal_description     'plate'
_exptl_crystal_colour     'colourless'
_exptl_crystal_size_max     0.210
_exptl_crystal_size_mid     0.070
_exptl_crystal_size_min     0.010
_exptl_crystal_density_diffrn     1.545
_exptl_crystal_density_meas     ?
_exptl_crystal_density_method     ?
_exptl_crystal_F_000     1376
_exptl_absorpt_coefficient_mu     0.135
_exptl_absorpt_correction_type     multi-scan
_exptl_absorpt_process_details
;
(<i>CrystalClear-SM Expert</i>; Rigaku, 2012)
;
_shelx_estimated_absorpt_T_min     0.972
_shelx_estimated_absorpt_T_max     0.999
_exptl_absorpt_correction_T_min     0.775
_exptl_absorpt_correction_T_max     1.000
_diffrn_ambient_temperature     100(2)
_diffrn_radiation_type     MoK\a
_diffrn_radiation_wavelength     0.71075
_diffrn_measurement_device_type     'Rigaku AFC12 '
_diffrn_measurement_device     'four-circle \k diffractometer'
_diffrn_measurement_method     'profile data from \w-scans'
_diffrn_detector_area_resol_mean     28.5714
_diffrn_reflns_number     35487
_diffrn_reflns_av_R_equivalents     0.0582
_diffrn_reflns_theta_min     2.512
_diffrn_reflns_theta_max     27.467
_diffrn_reflns_theta_full     25.000
_diffrn_measured_fraction_theta_max     0.999
_diffrn_measured_fraction_theta_full     1.000
_diffrn_reflns_limit_h_min     -10
_diffrn_reflns_limit_h_max     10
_diffrn_reflns_limit_k_min     -20
_diffrn_reflns_limit_k_max     20
_diffrn_reflns_limit_l_min     -29
_diffrn_reflns_limit_l_max     29
_refine_special_details     ?
_reflns_number_total     3314
_reflns_number_gt     2777
_reflns_threshold_expression     'I > 2\s(I)'
_refine_ls_structure_factor_coef     Fsqd
_refine_ls_matrix_type     full
_refine_ls_R_factor_all     0.0446
_refine_ls_R_factor_gt     0.0355
_refine_ls_wR_factor_gt     0.0947
_refine_ls_wR_factor_ref     0.1030
_refine_ls_goodness_of_fit_ref     1.018
_refine_ls_restrained_S_all     1.018
_refine_ls_number_reflns     3314
_refine_ls_number_parameters     222
_refine_ls_number_restraints     0
_refine_ls_hydrogen_treatment     mixed
_refine_ls_weighting_scheme     calc
_refine_ls_weighting_details
              'w=1/[\s^2^(Fo^2^)+(0.0543P)^2^+1.0823P] where P=(Fo^2^+2Fc^2^)/3'
_atom_sites_solution_hydrogens     mixed
_atom_sites_solution_primary     ?
_atom_sites_solution_secondary     ?
_refine_ls_shift/su_max     0.000
_refine_ls_shift/su_mean     0.000
_refine_diff_density_max     0.338
_refine_diff_density_min     -0.207
_refine_ls_extinction_method     none
_refine_ls_extinction_coef     .
loop_
    _atom_type_symbol
    _atom_type_description
    _atom_type_scat_dispersion_real
    _atom_type_scat_dispersion_imag
    _atom_type_scat_source
    'C' 'C' 0.0033 0.0016
                         'International Tables Vol C Tables 4.2.6.8 and 6.1.1.4'
    'H' 'H' 0.0000 0.0000
                         'International Tables Vol C Tables 4.2.6.8 and 6.1.1.4'
    'F' 'F' 0.0171 0.0103
                         'International Tables Vol C Tables 4.2.6.8 and 6.1.1.4'
    'O' 'O' 0.0106 0.0060
                         'International Tables Vol C Tables 4.2.6.8 and 6.1.1.4'
_computing_data_collection
;
<i>CrystalClear-SM Expert</i> (Rigaku, 2012)
;
_computing_cell_refinement
;
<i>CrystalClear-SM Expert</i> (Rigaku, 2012)
;
_computing_data_reduction
;
<i>CrystalClear-SM Expert</i> (Rigaku, 2012)
;
_computing_structure_solution
;
SHELXT (Sheldrick, 2015a)
;
_computing_structure_refinement
;
OSCAIL (McArdle <i>et al.</i>, 2004),
<i>ShelXle</i> (H\"ubschle <i>et al.</i>, 2011) and
SHELXL2014 (Sheldrick, 2015b)
;
_computing_molecular_graphics
;
Mercury (Macrae <i>et al.</i>, 2006)
;
_computing_publication_material
;
OSCAIL (McArdle <i>et al.</i>, 2004),
SHELXL2014 (Sheldrick, 2015b) and
PLATON (Spek, 2009)
;
loop_
    _atom_site_type_symbol
    _atom_site_label
    _atom_site_fract_x
    _atom_site_fract_y
    _atom_site_fract_z
    _atom_site_U_iso_or_equiv
    _atom_site_adp_type
    _atom_site_calc_flag
    _atom_site_occupancy
    _atom_site_disorder_assembly
    _atom_site_disorder_group
    F F21 0.37922(12) 0.49225(7) 0.27664(4) 0.0476(3) Uani d 1 . .
    F F22 0.59157(13) 0.56872(5) 0.29861(4) 0.0459(3) Uani d 1 . .
    F F23 0.59737(12) 0.43950(5) 0.31761(4) 0.0416(2) Uani d 1 . .
    O O1 0.38627(12) 0.44652(5) 0.40256(4) 0.0248(2) Uani d 1 . .
    O O3 0.13208(12) 0.65679(5) 0.33431(4) 0.0276(2) Uani d 1 . .
    O O4 0.29964(14) 0.66084(5) 0.49162(4) 0.0323(2) Uani d 1 . .
    O O7 0.08054(13) 0.29227(6) 0.54664(4) 0.0293(2) Uani d 1 . .
    H H7 0.114(3) 0.2531(13) 0.5233(9) 0.055(6) Uiso d 1 . .
    C C2 0.42085(16) 0.52119(7) 0.37796(6) 0.0235(3) Uani d 1 . .
    C C3 0.38708(16) 0.59517(7) 0.40248(6) 0.0232(3) Uani d 1 . .
    C C4 0.31834(16) 0.59616(7) 0.46352(6) 0.0243(3) Uani d 1 . .
    C C5 0.17944(17) 0.50964(7) 0.54149(6) 0.0253(3) Uani d 1 . .
    H H5 0.1607 0.5575 0.5649 0.030 Uiso calc 1 . .
    C C4A 0.26922(16) 0.51638(7) 0.48767(5) 0.0230(3) Uani d 1 . .
    C C6 0.11873(17) 0.43488(7) 0.56045(6) 0.0256(3) Uani d 1 . .
    H H6 0.0579 0.4311 0.5967 0.031 Uiso calc 1 . .
    C C7 0.14709(17) 0.36333(7) 0.52579(6) 0.0248(3) Uani d 1 . .
    C C8 0.24070(17) 0.36720(7) 0.47361(6) 0.0244(3) Uani d 1 . .
    H H8 0.2647 0.3190 0.4512 0.029 Uiso calc 1 . .
    C C8A 0.29805(16) 0.44429(7) 0.45536(5) 0.0224(3) Uani d 1 . .
    C C21 0.49789(19) 0.50614(7) 0.31732(6) 0.0277(3) Uani d 1 . .
    C C31 0.40573(17) 0.67677(7) 0.37198(6) 0.0244(3) Uani d 1 . .
    C C32 0.26803(16) 0.70816(7) 0.33969(5) 0.0237(3) Uani d 1 . .
    C C33 0.27695(18) 0.78732(8) 0.31499(6) 0.0274(3) Uani d 1 . .
    H H33 0.1837 0.8090 0.2935 0.033 Uiso calc 1 . .
    C C34 0.42290(19) 0.83407(8) 0.32209(6) 0.0303(3) Uani d 1 . .
    H H34 0.4285 0.8878 0.3055 0.036 Uiso calc 1 . .
    C C35 0.56005(19) 0.80327(8) 0.35305(6) 0.0314(3) Uani d 1 . .
    H H35 0.6600 0.8352 0.3571 0.038 Uiso calc 1 . .
    C C36 0.55002(18) 0.72477(8) 0.37832(6) 0.0290(3) Uani d 1 . .
    H H36 0.6433 0.7039 0.4002 0.035 Uiso calc 1 . .
    C C321 -0.01472(19) 0.69009(9) 0.30555(7) 0.0343(3) Uani d 1 . .
    H H32A -0.1047 0.6486 0.3052 0.051 Uiso calc 1 . .
    H H32B 0.0137 0.7053 0.2647 0.051 Uiso calc 1 . .
    H H32C -0.0533 0.7391 0.3271 0.051 Uiso calc 1 . .
loop_
    _atom_site_aniso_label
    _atom_site_aniso_U_11
    _atom_site_aniso_U_22
    _atom_site_aniso_U_33
    _atom_site_aniso_U_12
    _atom_site_aniso_U_13
    _atom_site_aniso_U_23
    F21 0.0446(6) 0.0703(7) 0.0280(5) 0.0018(5) -0.0036(4) -0.0067(4)
    F22 0.0623(6) 0.0276(4) 0.0478(5) -0.0090(4) 0.0258(5) -0.0027(4)
    F23 0.0549(6) 0.0325(4) 0.0373(5) 0.0188(4) 0.0129(4) 0.0034(3)
    O1 0.0320(5) 0.0160(4) 0.0265(5) 0.0010(3) 0.0023(4) -0.0003(3)
    O3 0.0260(5) 0.0259(4) 0.0308(5) 0.0002(4) -0.0032(4) 0.0043(4)
    O4 0.0432(6) 0.0178(4) 0.0357(5) -0.0001(4) 0.0037(4) -0.0044(4)
    O7 0.0375(6) 0.0178(4) 0.0327(5) -0.0016(4) 0.0040(4) 0.0008(4)
    C2 0.0248(6) 0.0188(6) 0.0269(6) 0.0001(5) -0.0016(5) 0.0017(4)
    C3 0.0228(6) 0.0189(5) 0.0280(6) 0.0008(4) -0.0030(5) 0.0005(5)
    C4 0.0251(6) 0.0184(5) 0.0294(6) 0.0017(5) -0.0031(5) -0.0006(5)
    C5 0.0307(7) 0.0191(5) 0.0262(6) 0.0022(5) -0.0019(5) -0.0027(5)
    C4A 0.0257(6) 0.0174(5) 0.0258(6) 0.0016(5) -0.0030(5) -0.0012(4)
    C6 0.0299(7) 0.0223(6) 0.0245(6) 0.0027(5) 0.0006(5) -0.0003(5)
    C7 0.0270(7) 0.0188(5) 0.0286(6) 0.0008(5) -0.0037(5) 0.0018(5)
    C8 0.0296(7) 0.0161(5) 0.0275(6) 0.0012(5) -0.0022(5) -0.0018(4)
    C8A 0.0246(6) 0.0197(6) 0.0231(6) 0.0016(5) -0.0017(5) -0.0007(4)
    C21 0.0336(7) 0.0202(6) 0.0294(6) 0.0015(5) 0.0020(5) 0.0004(5)
    C31 0.0296(7) 0.0176(5) 0.0258(6) 0.0016(5) 0.0017(5) 0.0001(4)
    C32 0.0276(6) 0.0203(5) 0.0231(6) 0.0016(5) 0.0025(5) -0.0006(4)
    C33 0.0339(7) 0.0223(6) 0.0259(6) 0.0055(5) 0.0028(5) 0.0019(5)
    C34 0.0426(8) 0.0196(6) 0.0287(7) 0.0007(5) 0.0081(6) 0.0019(5)
    C35 0.0361(7) 0.0220(6) 0.0361(7) -0.0056(5) 0.0043(6) -0.0028(5)
    C36 0.0301(7) 0.0222(6) 0.0346(7) 0.0000(5) -0.0015(5) -0.0007(5)
    C321 0.0292(7) 0.0375(7) 0.0362(7) 0.0034(6) -0.0058(6) 0.0056(6)
_geom_special_details
;
 All esds (except the esd in the dihedral angle between two l.s. planes)
 are estimated using the full covariance matrix.  The cell esds are taken
 into account individually in the estimation of esds in distances, angles
 and torsion angles; correlations between esds in cell parameters are only
 used when they are defined by crystal symmetry.  An approximate (isotropic)
 treatment of cell esds is used for estimating esds involving l.s. planes.
;
loop_
    _geom_bond_atom_site_label_1
    _geom_bond_atom_site_label_2
    _geom_bond_site_symmetry_2
    _geom_bond_distance
    _geom_bond_publ_flag
    F21 C21 . 1.3314(17) ?
    F22 C21 . 1.3256(15) ?
    F23 C21 . 1.3371(15) ?
    O1 C2 . 1.3594(15) ?
    O1 C8A . 1.3796(15) ?
    O3 C32 . 1.3662(15) ?
    O3 C321 . 1.4356(16) ?
    O4 C4 . 1.2340(15) ?
    O7 C7 . 1.3514(15) ?
    O7 H7 . 0.87(2) ?
    C2 C3 . 1.3475(17) ?
    C2 C21 . 1.5158(18) ?
    C3 C4 . 1.4788(18) ?
    C3 C31 . 1.4983(17) ?
    C4 C4A . 1.4564(16) ?
    C5 C6 . 1.3723(17) ?
    C5 C4A . 1.4094(18) ?
    C5 H5 . 0.9500 ?
    C4A C8A . 1.3960(16) ?
    C6 C7 . 1.4164(17) ?
    C6 H6 . 0.9500 ?
    C7 C8 . 1.3908(19) ?
    C8 C8A . 1.3921(17) ?
    C8 H8 . 0.9500 ?
    C31 C36 . 1.3895(19) ?
    C31 C32 . 1.4057(18) ?
    C32 C33 . 1.4008(17) ?
    C33 C34 . 1.391(2) ?
    C33 H33 . 0.9500 ?
    C34 C35 . 1.384(2) ?
    C34 H34 . 0.9500 ?
    C35 C36 . 1.3967(18) ?
    C35 H35 . 0.9500 ?
    C36 H36 . 0.9500 ?
    C321 H32A . 0.9800 ?
    C321 H32B . 0.9800 ?
    C321 H32C . 0.9800 ?
loop_
    _geom_angle_atom_site_label_1
    _geom_angle_atom_site_label_2
    _geom_angle_atom_site_label_3
    _geom_angle_site_symmetry_1
    _geom_angle_site_symmetry_3
    _geom_angle
    _geom_angle_publ_flag
    C2 O1 C8A . . 118.46(9) ?
    C32 O3 C321 . . 116.62(10) ?
    C7 O7 H7 . . 107.1(13) ?
    C3 C2 O1 . . 125.88(12) ?
    C3 C2 C21 . . 126.33(11) ?
    O1 C2 C21 . . 107.75(10) ?
    C2 C3 C4 . . 117.63(11) ?
    C2 C3 C31 . . 125.38(12) ?
    C4 C3 C31 . . 116.93(10) ?
    O4 C4 C4A . . 122.10(12) ?
    O4 C4 C3 . . 122.03(11) ?
    C4A C4 C3 . . 115.84(10) ?
    C6 C5 C4A . . 120.84(11) ?
    C6 C5 H5 . . 119.6 ?
    C4A C5 H5 . . 119.6 ?
    C8A C4A C5 . . 117.78(11) ?
    C8A C4A C4 . . 120.36(11) ?
    C5 C4A C4 . . 121.66(11) ?
    C5 C6 C7 . . 119.78(12) ?
    C5 C6 H6 . . 120.1 ?
    C7 C6 H6 . . 120.1 ?
    O7 C7 C8 . . 122.67(11) ?
    O7 C7 C6 . . 116.44(12) ?
    C8 C7 C6 . . 120.88(11) ?
    C7 C8 C8A . . 117.63(11) ?
    C7 C8 H8 . . 121.2 ?
    C8A C8 H8 . . 121.2 ?
    O1 C8A C8 . . 116.31(10) ?
    O1 C8A C4A . . 120.69(10) ?
    C8 C8A C4A . . 123.01(12) ?
    F22 C21 F21 . . 107.78(11) ?
    F22 C21 F23 . . 106.92(12) ?
    F21 C21 F23 . . 106.39(11) ?
    F22 C21 C2 . . 112.84(10) ?
    F21 C21 C2 . . 111.33(12) ?
    F23 C21 C2 . . 111.26(10) ?
    C36 C31 C32 . . 119.18(11) ?
    C36 C31 C3 . . 121.91(12) ?
    C32 C31 C3 . . 118.73(11) ?
    O3 C32 C33 . . 124.28(12) ?
    O3 C32 C31 . . 115.83(10) ?
    C33 C32 C31 . . 119.89(12) ?
    C34 C33 C32 . . 119.71(13) ?
    C34 C33 H33 . . 120.1 ?
    C32 C33 H33 . . 120.1 ?
    C35 C34 C33 . . 120.85(12) ?
    C35 C34 H34 . . 119.6 ?
    C33 C34 H34 . . 119.6 ?
    C34 C35 C36 . . 119.34(13) ?
    C34 C35 H35 . . 120.3 ?
    C36 C35 H35 . . 120.3 ?
    C31 C36 C35 . . 121.02(13) ?
    C31 C36 H36 . . 119.5 ?
    C35 C36 H36 . . 119.5 ?
    O3 C321 H32A . . 109.5 ?
    O3 C321 H32B . . 109.5 ?
    H32A C321 H32B . . 109.5 ?
    O3 C321 H32C . . 109.5 ?
    H32A C321 H32C . . 109.5 ?
    H32B C321 H32C . . 109.5 ?
loop_
    _geom_torsion_atom_site_label_1
    _geom_torsion_atom_site_label_2
    _geom_torsion_atom_site_label_3
    _geom_torsion_atom_site_label_4
    _geom_torsion_site_symmetry_1
    _geom_torsion_site_symmetry_2
    _geom_torsion_site_symmetry_3
    _geom_torsion_site_symmetry_4
    _geom_torsion
    _geom_torsion_publ_flag
    C8A O1 C2 C3 . . . . 4.95(19) ?
    C8A O1 C2 C21 . . . . -172.99(10) ?
    O1 C2 C3 C4 . . . . 5.0(2) ?
    C21 C2 C3 C4 . . . . -177.39(12) ?
    O1 C2 C3 C31 . . . . -171.91(12) ?
    C21 C2 C3 C31 . . . . 5.7(2) ?
    C2 C3 C4 O4 . . . . 172.60(12) ?
    C31 C3 C4 O4 . . . . -10.19(19) ?
    C2 C3 C4 C4A . . . . -9.24(17) ?
    C31 C3 C4 C4A . . . . 167.97(11) ?
    C6 C5 C4A C8A . . . . -1.73(19) ?
    C6 C5 C4A C4 . . . . 173.08(12) ?
    O4 C4 C4A C8A . . . . -177.67(12) ?
    C3 C4 C4A C8A . . . . 4.17(18) ?
    O4 C4 C4A C5 . . . . 7.6(2) ?
    C3 C4 C4A C5 . . . . -170.51(12) ?
    C4A C5 C6 C7 . . . . 0.3(2) ?
    C5 C6 C7 O7 . . . . -178.66(12) ?
    C5 C6 C7 C8 . . . . 2.2(2) ?
    O7 C7 C8 C8A . . . . 177.81(12) ?
    C6 C7 C8 C8A . . . . -3.06(19) ?
    C2 O1 C8A C8 . . . . 169.42(11) ?
    C2 O1 C8A C4A . . . . -10.35(17) ?
    C7 C8 C8A O1 . . . . -178.16(11) ?
    C7 C8 C8A C4A . . . . 1.6(2) ?
    C5 C4A C8A O1 . . . . -179.48(11) ?
    C4 C4A C8A O1 . . . . 5.63(18) ?
    C5 C4A C8A C8 . . . . 0.76(19) ?
    C4 C4A C8A C8 . . . . -174.13(12) ?
    C3 C2 C21 F22 . . . . 25.4(2) ?
    O1 C2 C21 F22 . . . . -156.64(11) ?
    C3 C2 C21 F21 . . . . -95.91(15) ?
    O1 C2 C21 F21 . . . . 82.03(13) ?
    C3 C2 C21 F23 . . . . 145.61(13) ?
    O1 C2 C21 F23 . . . . -36.46(15) ?
    C2 C3 C31 C36 . . . . -95.96(16) ?
    C4 C3 C31 C36 . . . . 87.07(16) ?
    C2 C3 C31 C32 . . . . 88.86(16) ?
    C4 C3 C31 C32 . . . . -88.10(14) ?
    C321 O3 C32 C33 . . . . -5.40(18) ?
    C321 O3 C32 C31 . . . . 175.24(11) ?
    C36 C31 C32 O3 . . . . 178.68(11) ?
    C3 C31 C32 O3 . . . . -6.01(17) ?
    C36 C31 C32 C33 . . . . -0.71(18) ?
    C3 C31 C32 C33 . . . . 174.60(11) ?
    O3 C32 C33 C34 . . . . -178.71(12) ?
    C31 C32 C33 C34 . . . . 0.63(18) ?
    C32 C33 C34 C35 . . . . 0.3(2) ?
    C33 C34 C35 C36 . . . . -1.2(2) ?
    C32 C31 C36 C35 . . . . -0.2(2) ?
    C3 C31 C36 C35 . . . . -175.30(12) ?
    C34 C35 C36 C31 . . . . 1.1(2) ?
loop_
    _geom_hbond_atom_site_label_D
    _geom_hbond_atom_site_label_H
    _geom_hbond_atom_site_label_A
    _geom_hbond_site_symmetry_A
    _geom_hbond_distance_DH
    _geom_hbond_distance_HA
    _geom_hbond_distance_DA
    _geom_hbond_angle_DHA
    O7 H7 O4 8_655 0.87(2) 1.79(2) 2.6416(13) 166(2)
    C6 H6 O3 5_566 0.95 2.59 3.4309(16) 148
    C36 H36 O7 5_666 0.95 2.49 3.3886(18) 157
    C8 H8 Cg3 7_545 0.95 2.93 3.5972(14) 128
    C321 H32b Cg3 6_455 0.98 2.75 3.6348(17) 150
_shelx_hkl_file
;
   0   0  -3    8.33   92.35   1 0.00000-0.02315 0.92233 0.95368 0.38639 0.29990
   0   0  -3    9.46   72.80   1-0.78745-0.81105 0.44198 0.47356 0.42961 0.34341
   0   0   3   34.74   65.57   1-0.79950-0.77590 0.49063 0.45905 0.34651 0.43270
   0   0   3   -6.21   38.72   1-0.69149-0.66742-0.71120-0.74356-0.12656-0.04065
   0   0  -3  -24.88   41.85   1-0.61862-0.64215 0.63877 0.67057 0.45745 0.37144
   0   0   3    0.32   37.63   1-0.63542-0.61189 0.67671 0.64491 0.37187 0.45789
   0   0   3  -95.17  110.17   1-0.29047-0.26661 0.88723 0.85528 0.35837 0.44429
   0   0  -4 1534.76  142.10   1 0.00000-0.03086 0.91591 0.95771 0.40137 0.28605
   0   0   4 1503.52  108.68   1-0.80078-0.76932 0.49831 0.45620 0.33230 0.44723
   0   0   4 1543.58   72.95   1-0.69818-0.66610-0.70232-0.74546-0.13881-0.02427
   0   0  -4 1590.00   72.56   1-0.63950-0.67159-0.76774-0.72460-0.04011-0.15465
   0   0   4 1462.85   82.89   1-0.63767-0.60630 0.68245 0.64006 0.35724 0.47193
   0   0  -4 1469.40  106.55   1-0.18402-0.21583 0.87572 0.91832 0.44637 0.33180
   0   0   4 1424.06  101.21   1-0.30529-0.27348 0.88749 0.84489 0.34517 0.45974
   0   0  -5   19.62  122.77   1 0.00000-0.03858 0.90922 0.96148 0.41629 0.27214
   0   0   5   25.64   66.99   1-0.80185-0.76252 0.50586 0.45323 0.31799 0.46165
   0   0   5   18.28   43.36   1-0.70432-0.66407-0.69378-0.74763-0.15032-0.00714
   0   0  -5   58.43   46.21   1-0.63134-0.67145-0.77501-0.72108-0.02766-0.17084
   0   0   5   36.62   63.43   1-0.63976-0.60054 0.68803 0.63503 0.34250 0.48587
   0   0  -5   22.47   85.83   1-0.16842-0.20819 0.87268 0.92593 0.45831 0.31510
   0   0   5   44.83   83.38   1-0.32002-0.28025 0.88739 0.83414 0.33182 0.47503
   0   0  -6555767.112147.01   1 0.00000-0.04629 0.90229 0.96499 0.43112 0.25813
   0   0   6421643.1 9192.19   1-0.80271-0.75552 0.51330 0.45014 0.30358 0.47598
   0   0   6530410.111469.07   1-0.71065-0.66236-0.68450-0.74912-0.16252 0.00928
   0   0  -6457398.5 9900.23   1-0.62299-0.67112-0.78207-0.71736-0.01519-0.18701
   0   0   6481561.110455.25   1-0.64169-0.59463 0.69344 0.62984 0.32766 0.49970
   0   0   6509129.911049.00   1-0.77323-0.72589 0.55242 0.48894 0.31135 0.48374
   0   0  -6478492.310427.07   1-0.15273-0.20045 0.86929 0.93320 0.47010 0.29824
   0   0   6511321.311121.16   1-0.33465-0.28693 0.88695 0.82304 0.31831 0.49016
   0   0  -7    8.89  107.56   1 0.00000-0.05401 0.89510 0.96825 0.44585 0.24404
   0   0   7  -13.41   68.50   1-0.80336-0.74830 0.52061 0.44692 0.28906 0.49019
   0   0   7    9.67   41.69   1-0.71680-0.66046-0.67502-0.75041-0.17470 0.02573
   0   0  -7    6.13   35.82   1-0.61446-0.67061-0.78894-0.71344-0.00269-0.20314
   0   0   7   16.64   55.39   1-0.64346-0.58855 0.69868 0.62449 0.31272 0.51342
   0   0   7  -19.11   46.62   1-0.76871-0.71348 0.56606 0.49200 0.29773 0.49886
   0   0  -7   18.60   72.06   1-0.13694-0.19261 0.86555 0.94010 0.48173 0.28123
   0   0   7   27.24   60.43   1-0.34917-0.29350 0.88615 0.81159 0.30464 0.50514
   0   0  -8123404.3 1630.21   1 0.00000-0.06173 0.88765 0.97126 0.46050 0.22985
   0   0   8116846.9 1357.46   1-0.80380-0.74087 0.52779 0.44358 0.27444 0.50431
   0   0   8129548.5 1326.06   1-0.72277-0.65837-0.66534-0.75150-0.18686 0.04221
   0   0  -8115955.0 1201.90   1-0.60574-0.66992-0.79560-0.70931 0.00982-0.21926
   0   0   8123787.7 1313.83   1-0.64507-0.58232 0.70375 0.61896 0.29767 0.52704
   0   0   8123083.2 1312.50   1-0.76388-0.70076 0.57952 0.49488 0.28396 0.51382
   0   0  -8121765.6 1439.47   1-0.12139-0.18494 0.86154 0.94668 0.49295 0.26377
   0   0   8121070.8 1337.71   1-0.36360-0.29998 0.88499 0.79978 0.29081 0.51995
   0   0  -9    1.79  107.78   1 0.00000-0.06944 0.87995 0.97401 0.47505 0.21557
   0   0   9    5.14   59.58   1-0.80403-0.73323 0.53485 0.44012 0.25972 0.51832
   0   0   9  -15.62   41.12   1-0.72855-0.65610-0.65545-0.75237-0.19899 0.05872
   0   0  -9   32.57   35.63   1-0.59683-0.66903-0.80205-0.70498 0.02237-0.23534
   0   0   9   -2.32   42.79   1-0.64651-0.57592 0.70866 0.61326 0.28251 0.54056
   0   0   9  -31.89   42.38   1-0.75873-0.68772 0.59279 0.49757 0.27004 0.52863
   0   0  -9  -55.97   79.33   1-0.10540-0.17690 0.85708 0.95287 0.50427 0.24644
   0   0   9   29.43   61.11   1-0.37808-0.30654 0.88345 0.78767 0.27668 0.53441
   0   0 -1021913.11  528.32   1 0.00000-0.07716 0.87199 0.97650 0.48950 0.20120
   0   0  1022397.93  387.09   1-0.73413-0.65364-0.64535-0.75305-0.21109 0.07525
   0   0 -1019640.60  350.93   1-0.58774-0.66796-0.80829-0.70043 0.03494-0.25141
   0   0  1022411.94  416.36   1-0.64780-0.56936 0.71339 0.60740 0.26724 0.55396
   0   0  1021795.38  404.90   1-0.75326-0.67436 0.60587 0.50007 0.25595 0.54328
   0   0 -1021299.01  477.04   1-0.08931-0.16875 0.85226 0.95870 0.51542 0.22894
   0   0  1022199.99  448.16   1-0.39230-0.31282 0.88157 0.77514 0.26253 0.54889
   0   0 -11  103.31  101.71   1 0.00000-0.08488 0.86377 0.97873 0.50387 0.18673
   0   0  11  -27.22   44.64   1-0.80383-0.71731 0.54859 0.43281 0.22996 0.54602
   0   0  11   -4.03   43.26   1-0.73953-0.65099-0.63504-0.75351-0.22317 0.09180
   0   0 -11  -19.35   37.22   1-0.57845-0.66670-0.81432-0.69568 0.04754-0.26744
   0   0  11   54.34   45.12   1-0.64892-0.56264 0.71795 0.60136 0.25186 0.56726
   0   0  11  -42.63   44.61   1-0.74746-0.66068 0.61876 0.50238 0.24171 0.55777
   0   0 -11   50.42   70.00   1-0.07311-0.16050 0.84708 0.96415 0.52640 0.21128
   0   0  11  -16.16   62.80   1-0.40642-0.31899 0.87932 0.76225 0.24821 0.56321
   0   0 -1238062.25  755.20   1 0.00000-0.09259 0.85529 0.98070 0.51813 0.17217
   0   0  1232436.13  619.91   1-0.80341-0.70902 0.55527 0.42896 0.21492 0.55971
   0   0  1235879.53  571.61   1-0.74474-0.64815-0.62452-0.75375-0.23522 0.10838
   0   0  1236377.44  621.26   1-0.74134-0.64667 0.63145 0.50449 0.22731 0.57210
   0   0 -1234936.78  670.43   1-0.05682-0.15215 0.84152 0.96924 0.53722 0.19345
   0   0  1234436.08  607.62   1-0.42044-0.32506 0.87669 0.74898 0.23372 0.57737
   0   0 -13 -182.25  101.04   1 0.00000-0.10031 0.84654 0.98240 0.53230 0.15751
   0   0  13  -15.72   42.19   1-0.74975-0.64511-0.61378-0.75379-0.24725 0.12499
   0   0  13   20.84   46.70   1-0.73488-0.63232 0.64395 0.50641 0.21274 0.58626
   0   0 -13   25.78   67.76   1-0.04041-0.14369 0.83558 0.97394 0.54787 0.17545
   0   0  13   -8.31   56.41   1-0.43435-0.33103 0.87369 0.73533 0.21907 0.59135
   0   0 -14104219.6 1012.83   1 0.00000-0.10803 0.83753 0.98384 0.54638 0.14275
   0   0  1499614.15  559.24   1-0.75456-0.64187-0.60283-0.75361-0.25925 0.14162
   0   0  1499674.71  666.99   1-0.72809-0.61763 0.65625 0.50813 0.19801 0.60026
   0   0  1494586.21  699.34   1-0.44816-0.33689 0.87030 0.72130 0.20424 0.60516
   0   0 -15   42.04  112.04   1 0.00000-0.11574 0.82824 0.98500 0.56036 0.12790
   0   0  15   -7.84   41.24   1-0.75918-0.63844-0.59166-0.75321-0.27123 0.15828
   0   0 -15   22.11   46.37   1-0.00728-0.12645 0.82254 0.98219 0.56864 0.13892
   0   0 -16  -31.35  105.64   1 0.00000-0.12346 0.81869 0.98589 0.57423 0.11295
   0   0  16   49.65   41.32   1-0.76359-0.63481-0.58027-0.75259-0.28318 0.17497
   0   0 -16   48.90   60.79   1 0.00944-0.11766 0.81543 0.98572 0.57876 0.12040
   0   0 -17  -47.41  106.37   1 0.00000-0.13118 0.80885 0.98651 0.58801 0.09789
   0   0  17   43.50   42.64   1-0.76780-0.63097-0.56866-0.75175-0.29510 0.19168
   0   0 -17  108.35   67.18   1 0.02628-0.10876 0.80791 0.98885 0.58870 0.10169
   0   0 -18 2747.01  193.78   1 0.00000-0.13889 0.79873 0.98684 0.60168 0.08273
   0   0  18 2173.26  159.03   1-0.77181-0.62692-0.55682-0.75067-0.30700 0.20842
   0   0 -18 2276.54  148.03   1 0.04324-0.09975 0.79998 0.99156 0.59846 0.08279
   0   0 -19   59.44  117.17   1 0.00000-0.14680 0.78821 0.98684 0.61540 0.06769
   0   0  19   75.74   37.75   1-0.77561-0.62267-0.54475-0.74937-0.31886 0.22519
   0   0 -19   49.48   65.53   1 0.06031-0.09062 0.79162 0.99384 0.60802 0.06371
   0   0 -20  410.81  133.85   1 0.00000-0.15452 0.77751 0.98660 0.62886 0.05233
   0   0  20  277.70   42.57   1-0.77919-0.61820-0.53244-0.74783-0.33070 0.24199
   0   0 -20  366.91   63.03   1 0.07751-0.08136 0.78283 0.99569 0.61738 0.04443
   0   0 -21 -281.41  125.82   1 0.00000-0.16225 0.76651 0.98606 0.64222 0.03686
   0   0  21   75.36   37.84   1-0.78241-0.61307-0.52042-0.74623-0.34202 0.25935
   0   0 -2214407.64  565.68   1 0.00000-0.16998 0.75522 0.98521 0.65547 0.02128
   0   0  2212342.30  355.63   1-0.78557-0.60816-0.50764-0.74420-0.35380 0.27620
   0   0 -23 -142.82  136.56   1 0.00000-0.17770 0.74361 0.98406 0.66860 0.00559
   0   0  23   22.14   38.54   1-0.78849-0.60302-0.49460-0.74192-0.36556 0.29308
   0   0 -24  -51.69  140.72   1 0.00000-0.18543 0.73169 0.98260 0.68162-0.01020
   0   0  24  101.08   50.70   1-0.79119-0.59766-0.48131-0.73939-0.37728 0.31000
   0   0 -25  105.44  141.05   1 0.00000-0.19316 0.71945 0.98081 0.69453-0.02612
   0   0  25  -64.63   51.36   1-0.79365-0.59205-0.46777-0.73659-0.38897 0.32694
   0   0 -26  176.47  164.79   1 0.00000-0.20088 0.70689 0.97870 0.70732-0.04216
   0   0  26   -6.83   51.44   1-0.79587-0.58620-0.45395-0.73353-0.40064 0.34392
   0   0 -27    9.47  215.63   1 0.00000-0.20861 0.69398 0.97625 0.71998-0.05832
   0   0  27  -53.12   50.85   1-0.79783-0.58011-0.43987-0.73020-0.41226 0.36092
   0   0 -28  800.84  167.93   1 0.00000-0.21634 0.68073 0.97346 0.73252-0.07461
   0   0  28  997.04   82.22   1-0.79955-0.57376-0.42550-0.72658-0.42386 0.37797
   0   0 -29  -84.41  143.31   1 0.00000-0.22406 0.66713 0.97031 0.74493-0.09103
   0   0  29  -64.04   63.84   1-0.80100-0.56715-0.41084-0.72268-0.43542 0.39504
   0   1  -3   39.52   68.63   1 0.00000-0.05317-0.99752-0.99839 0.07028-0.01972
   0  -1  -3  -80.14   99.83   1 0.00000 0.00638 0.75940 0.82305 0.65061 0.56792
   0   1   3   -1.25   94.66   1 0.00000-0.00638 0.82323 0.75957 0.56770 0.65039
   0  -1   3   31.33   66.73   1-0.79224-0.73918 0.45848 0.45924 0.40266 0.49264
   0  -1  -3   49.12   85.86   1-0.79602-0.79016 0.47360 0.53752 0.37688 0.29446
   0   1   3    3.66   75.09   1-0.80358-0.80944 0.52371 0.45979 0.28279 0.36521
   0   1   3   25.71   49.10   1-0.80139-0.80672-0.40634-0.47098-0.43891-0.35688
   0  -1  -3   57.17   37.87   1-0.78948-0.78422-0.48990-0.42529-0.36974-0.45179
   0  -1   3   27.03   39.84   1-0.44845-0.39494-0.87023-0.87046 0.20393 0.29378
   0   1  -3    5.22   36.00   1-0.37345-0.42699-0.88399-0.88376 0.28123 0.19140
   0   1  -3   16.86   43.59   1-0.62553-0.67854 0.65356 0.65309 0.42610 0.33622
   0   1   3   37.57   45.56   1-0.62967-0.63562 0.66290 0.59884 0.40504 0.48719
   0  -1   3   15.29   37.15   1-0.64318-0.59017 0.69785 0.69831 0.31514 0.40502
   0   1  -3  -11.91   70.04   1-0.37473-0.42804 0.88384 0.88350 0.27997 0.19024
   0  -1   3   38.18   64.62   1-0.44935-0.39604 0.86999 0.87033 0.20295 0.29268
   0  -1  -4   22.45  122.51   1 0.00000-0.00133 0.79392 0.86803 0.60800 0.49649
   0   1   4   60.60  105.39   1 0.00000 0.00133 0.86804 0.79393 0.49648 0.60799
   0  -1  -4  139.03   90.64   1-0.79233-0.79433 0.45881 0.53326 0.40210 0.29095
   0  -1   4   59.65   78.78   1-0.79657-0.73565 0.47606 0.46629 0.37259 0.49130
   0   1   4   30.27   63.94   1-0.80353-0.80153 0.52300 0.44855 0.28424 0.39539
   0   1   4   31.81   50.25   1-0.79256-0.78976-0.47396-0.54932-0.38366-0.27297
   0  -1  -4   -6.62   44.70   1-0.76624-0.76896-0.57307-0.49767-0.29060-0.40127
   0  -1   4    7.74   47.32   1-0.52365-0.46213-0.84377-0.85482 0.11758 0.23603
   0   1  -4   12.30   47.94   1-0.43387-0.49539-0.87380-0.86275 0.21959 0.10113
   0   1  -4    6.02   45.27   1-0.62061-0.68146 0.64294 0.65307 0.44884 0.33028
   0   1   4  -17.41   45.43   1-0.63358-0.63169 0.67217 0.59751 0.38307 0.49389
   0  -1   4  -23.96   48.77   1-0.64325-0.58240 0.69806 0.68793 0.31451 0.43307
   0   1   4  -38.98   59.27   1-0.77195-0.76990 0.55638 0.48173 0.30743 0.41855
   0   1   4  -26.96   71.67   1-0.10928-0.10694 0.85819 0.78335 0.50154 0.61231
   0   1  -4  -38.35   88.42   1-0.32930-0.39055 0.88715 0.89749 0.32328 0.20488
   0  -1   4  -17.39   78.42   1-0.43033-0.36907 0.87460 0.86430 0.22334 0.34170
   0  -1  -5   25.28  102.72   1 0.00000-0.00904 0.81123 0.89579 0.58471 0.44437
   0   1   5  -44.28  117.17   1 0.00000 0.00904 0.89605 0.81149 0.44394 0.58429
   0  -1  -5   -2.43   82.99   1-0.78874-0.79861 0.44622 0.53119 0.42280 0.28292
   0  -1   5   -7.80   79.40   1-0.79925-0.73045 0.48923 0.46894 0.34906 0.49651
   0   1   5  -31.98   69.84   1-0.80367-0.79380 0.52525 0.44027 0.27966 0.41955
   0   1   5  -28.88   53.80   1-0.78486-0.77399-0.51061-0.59672-0.35109-0.21176
   0  -1  -5    4.88   45.58   1-0.74388-0.75465-0.62629-0.54011-0.23322-0.37252
   0  -1   5  -12.42   42.27   1-0.57059-0.50096-0.81917-0.84081 0.05802 0.20509
   0   1  -5   18.32   49.29   1-0.46689-0.53641-0.86502-0.84316 0.18365 0.03656
   0   1  -5  -40.11   50.38   1-0.61614-0.68484 0.63364 0.65437 0.46782 0.32060
   0   1   5   13.04   61.76   1-0.63668-0.62695 0.67989 0.59463 0.36383 0.50333
   0  -1   5    5.91   46.24   1-0.64398-0.57528 0.70029 0.67957 0.30800 0.45522
   0   1   5  -14.33   51.71   1-0.76993-0.75998 0.56250 0.47726 0.30132 0.44118
   0  -1  -5   -5.59   73.19   1 0.02745 0.01716 0.80738 0.89287 0.58938 0.44997
   0   1   5   16.41   70.33   1-0.17538-0.16505 0.87408 0.78855 0.45301 0.59240
   0   1  -5    6.55   93.35   1-0.29322-0.36243 0.88731 0.90829 0.35594 0.20890
   0  -1   5  -17.06   87.47   1-0.42190-0.35269 0.87640 0.85545 0.23220 0.37920
   0  -1  -6  -26.42  102.55   1 0.00000-0.01676 0.81987 0.91488 0.57254 0.40336
   0   1   6    3.86   90.03   1 0.00000 0.01676 0.91559 0.82058 0.40210 0.57128
   0  -1  -6  -28.38   84.11   1-0.78513-0.80287 0.43473 0.53023 0.44108 0.27247
   0  -1   6   15.29   65.85   1-0.80108-0.72442 0.50027 0.46946 0.32861 0.50479
   0   1   6   -5.86   68.63   1-0.80386-0.78612 0.52903 0.43353 0.27189 0.44051
   0   1   6  -16.99   41.71   1-0.77961-0.76079-0.53092-0.62787-0.33214-0.16420
   0  -1  -6   -4.49   36.44   1-0.72380-0.74261-0.66362-0.56667-0.18899-0.35692
   0  -1   6  -23.85   38.02   1-0.60420-0.52654-0.79673-0.82916 0.01200 0.18771
   0   1  -6  -13.52   35.51   1-0.48567-0.56318-0.85891-0.82622 0.16243-0.01329
   0   1   6   46.68   58.19   1-0.63928-0.62171 0.68674 0.59088 0.34595 0.51412
   0  -1   6   15.96   45.62   1-0.64497-0.56843 0.70346 0.67213 0.29856 0.47446
   0   1   6   61.69   61.23   1-0.76709-0.74925 0.57069 0.47487 0.29304 0.46163
   0  -1  -6    9.04   71.17   1 0.00857-0.00965 0.81581 0.91194 0.57825 0.41019
   0   1   6   63.98   60.90   1-0.22198-0.20370 0.88171 0.78553 0.41630 0.58432
   0   1  -6   -8.15   72.88   1-0.26264-0.33980 0.88583 0.91747 0.38249 0.20681
   0  -1   6   75.32   82.58   1-0.41973-0.34258 0.87683 0.84525 0.23446 0.41010
   0  -1  -7   85.81  126.49   1 0.00000-0.02448 0.82355 0.92901 0.56723 0.36923
   0   1   7   28.75   94.84   1 0.00000 0.02448 0.93027 0.82480 0.36687 0.56488
   0   1  -7  -14.20  103.62   1 0.00000-0.08354 0.94989 0.99074 0.31255 0.10693
   0  -1   7  -49.09   61.34   1-0.80237-0.71784 0.51009 0.46875 0.30983 0.51474
   0   1   7  -19.05   66.07   1-0.80400-0.77840 0.53368 0.42765 0.26220 0.45955
   0   1   7   18.33   42.59   1-0.77624-0.74937-0.54265-0.65036-0.32090-0.12433
   0  -1  -7   14.10   34.16   1-0.70572-0.73258-0.69177-0.58406-0.15298-0.34956
   0  -1   7   20.77   38.53   1-0.62953-0.54385-0.77656-0.81977-0.02495 0.17938
   0   1  -7    7.59   35.41   1-0.49623-0.58172-0.85509-0.81158 0.15023-0.05411
   0   1   7   25.95   53.11   1-0.64154-0.61612 0.69303 0.58657 0.32881 0.52565
   0  -1   7   56.58   43.78   1-0.64606-0.56168 0.70709 0.66516 0.28744 0.49200
   0  -1   7   26.43   42.37   1-0.77219-0.68746 0.55566 0.51393 0.30815 0.51308
   0   1   7   58.69   47.22   1-0.76365-0.73793 0.58012 0.47372 0.28334 0.48066
   0  -1  -7  -18.36   58.74   1 0.00085-0.02531 0.81912 0.92590 0.57360 0.37690
   0   1  -7  -27.50   70.58   1-0.23556-0.32067 0.88335 0.92564 0.40520 0.20088
   0   1   7   15.68   68.81   1-0.25814-0.23191 0.88550 0.77867 0.38632 0.58299
   0  -1   7   13.39   77.24   1-0.42154-0.33644 0.87647 0.83424 0.23258 0.43685
   0  -1  -8  -68.41   99.99   1 0.00000-0.03219 0.82410 0.94002 0.56643 0.33959
   0   1  -8   13.23   98.81   1 0.00000-0.09126 0.93827 0.98957 0.34589 0.11145
   0   1   8  -23.43   87.83   1 0.00000 0.03220 0.94185 0.82593 0.33601 0.56284
   0  -1   8   22.34   71.86   1-0.80325-0.71086 0.51912 0.46726 0.29203 0.52568
   0   1   8  -42.03   64.32   1-0.80406-0.77059 0.53884 0.42228 0.25125 0.47733
   0   1   8   22.09   41.14   1-0.77441-0.73950-0.54864-0.66712-0.31506-0.08986
   0  -1  -8    8.90   32.99   1-0.68959-0.72425-0.71364-0.59507-0.12314-0.34834
   0  -1   8  -16.86   37.62   1-0.64967-0.55597-0.75814-0.81214-0.05600 0.17697
   0   1  -8  135.49   37.63   1-0.50162-0.59509-0.85302-0.79870 0.14393-0.08905
   0   1   8  -68.99   42.54   1-0.64353-0.61026 0.69889 0.58183 0.31211 0.53762
   0  -1   8  -46.52   41.17   1-0.64715-0.55492 0.71094 0.65841 0.27523 0.50847
   0   1   8   19.70   46.33   1-0.75972-0.72610 0.59032 0.47334 0.27266 0.49871
   0  -1   8   37.46   50.61   1-0.76635-0.67373 0.57277 0.52046 0.29092 0.52458
   0  -1  -8  -34.61   56.02   1-0.00024-0.03436 0.81959 0.93701 0.57293 0.34758
   0   1  -8   16.58   72.39   1-0.21081-0.30387 0.88015 0.93309 0.42530 0.19233
   0   1   8   -1.80   57.45   1-0.28815-0.25396 0.88716 0.76968 0.36041 0.58573
   0  -1   8  -66.52   61.50   1-0.42600-0.33295 0.87554 0.82267 0.22790 0.46081
   0  -1  -9  108.52  104.74   1 0.00000-0.03991 0.82253 0.94889 0.56871 0.31304
   0   1  -9  -66.57  102.25   1 0.00000-0.09898 0.92705 0.98880 0.37491 0.11163
   0   1   9    9.14   92.51   1 0.00000 0.03992 0.95135 0.82498 0.30808 0.56374
   0  -1   9    5.41   63.36   1-0.80379-0.70354 0.52760 0.46520 0.27485 0.53722
   0   1   9   27.69   62.65   1-0.80399-0.76266 0.54430 0.41723 0.23942 0.49423
   0   1   9   -2.79   43.77   1-0.77374-0.73078-0.55078-0.68004-0.31296-0.05912
   0  -1  -9   24.80   34.34   1-0.67424-0.71692-0.73220-0.60284-0.09631-0.35014
   0  -1   9  -30.66   39.02   1-0.66632-0.56460-0.74102-0.80580-0.08300 0.17860
   0   1  -9  -23.80   35.73   1-0.50354-0.60501-0.85227-0.78712 0.14166-0.11995
   0   1   9   12.31   41.78   1-0.64527-0.60416 0.70442 0.57676 0.29565 0.54984
   0  -1   9   54.12   41.35   1-0.64818-0.54811 0.71489 0.65176 0.26227 0.52419
   0  -1   9  -10.26   41.43   1-0.76034-0.65984 0.58872 0.52584 0.27434 0.53674
   0   1   9   -3.25   45.44   1-0.75534-0.71383 0.60101 0.47345 0.26123 0.51602
   0  -1  -9    0.36   59.69   1 0.00290-0.03916 0.81826 0.94632 0.57484 0.32084
   0   1  -9  -20.47   68.63   1-0.18768-0.28870 0.87638 0.93997 0.44352 0.18192
   0   1   9   35.87   56.65   1-0.31422-0.27208 0.88747 0.75934 0.33711 0.59106
   0  -1   9   10.01   69.44   1-0.43231-0.33132 0.87415 0.81064 0.22124 0.48278
   0  -1 -10   24.86  101.90   1 0.00000-0.04763 0.81942 0.95623 0.57318 0.28869
   0   1 -10   31.58   96.20   1 0.00000-0.10670 0.91612 0.98832 0.40089 0.10879
   0  -1  10  -36.01   60.70   1-0.80404-0.69591 0.53565 0.46272 0.25805 0.54916
   0   1  10  -12.41   60.91   1-0.80377-0.75457 0.54996 0.41235 0.22693 0.51047
   0   1  10   15.22   44.61   1-0.77392-0.72291-0.55021-0.69023-0.31352-0.03105
   0  -1  10   12.78   39.67   1-0.68051-0.57077-0.72485-0.80042-0.10711 0.18313
   0  -1 -10  -26.27   35.61   1-0.65973-0.71043-0.74802-0.60788-0.07215-0.35462
   0   1 -10    0.61   37.07   1-0.50302-0.61247-0.85247-0.77651 0.14227-0.14797
   0   1  10   -3.77   32.30   1-0.64679-0.59784 0.70965 0.57140 0.27934 0.56220
   0  -1  10   36.81   42.10   1-0.64912-0.54121 0.71885 0.64512 0.24876 0.53934
   0   1  10  -53.96   45.77   1-0.75055-0.70116 0.61200 0.47386 0.24923 0.53274
   0  -1  10   27.42   44.36   1-0.75412-0.64573 0.60386 0.53039 0.25814 0.54927
   0  -1 -10   13.88   62.52   1 0.00894-0.04106 0.81565 0.95436 0.57847 0.29582
   0   1 -10 -121.22   71.76   1-0.16572-0.27469 0.87212 0.94636 0.46036 0.17011
   0   1  10   72.51   60.85   1-0.33761-0.28752 0.88681 0.74803 0.31554 0.59813
   0  -1  10    0.74   64.94   1-0.43995-0.33101 0.87236 0.79821 0.21309 0.50327
   0  -1 -11   21.63   68.76   1 0.00000-0.05534 0.81513 0.96239 0.57927 0.26594
   0   1 -11   70.59  101.05   1 0.00000-0.11441 0.90535 0.98800 0.42465 0.10371
   0  -1  11   12.30   59.96   1-0.80401-0.68802 0.54335 0.45990 0.24150 0.56134
   0   1  11   44.49   46.55   1-0.80337-0.74631 0.55571 0.40758 0.21392 0.52620
   0   1  11   52.54   33.31   1-0.77473-0.71567-0.54762-0.69841-0.31606-0.00495
   0  -1  11  -33.28   28.82   1-0.69288-0.57511-0.70939-0.79575-0.12908 0.18979
   0  -1 -11    5.01   33.77   1-0.64584-0.70457-0.76182-0.61089-0.04997-0.36108
   0   1 -11   27.32   26.88   1-0.50069-0.61813-0.85338-0.76660 0.14502-0.17386
   0   1  11  -11.83   32.00   1-0.64811-0.59132 0.71464 0.56578 0.26311 0.57464
   0  -1  11   -5.22   42.90   1-0.64996-0.53420 0.72277 0.63845 0.23481 0.55407
   0  -1  11    0.32   41.76   1-0.74765-0.63137 0.61835 0.53431 0.24217 0.56203
   0   1  11  -21.87   48.99   1-0.74538-0.68810 0.62317 0.47445 0.23675 0.54900
   0  -1 -11  -44.58   60.44   1 0.01706-0.04088 0.81207 0.96142 0.58329 0.27200
   0   1 -11   83.61   77.34   1-0.14461-0.26153 0.86741 0.95230 0.47611 0.15722
   0   1  11  -47.33   53.44   1-0.35909-0.30105 0.88539 0.73596 0.29516 0.60640
   0  -1  11  -13.61   62.61   1-0.44857-0.33167 0.87019 0.78539 0.20380 0.52262
   0  -1 -12   84.22  101.20   1 0.00000-0.06306 0.80990 0.96762 0.58655 0.24439
   0   1 -12   34.02   69.53   1 0.00000-0.12213 0.89466 0.98776 0.44673 0.09696
   0  -1  12   -6.94   61.05   1-0.80372-0.67986 0.55077 0.45680 0.22510 0.57368
   0   1  12   25.28   43.52   1-0.77598-0.70887-0.54349-0.70505-0.32008 0.01965
   0  -1  12   -2.50   41.52   1-0.70347-0.57740-0.69498-0.79189-0.14872 0.19876
   0  -1 -12   36.42   34.24   1-0.63241-0.69916-0.77407-0.61236-0.02929-0.36903
   0   1 -12    7.60   34.94   1-0.49696-0.62239-0.85481-0.75720 0.14938-0.19814
   0  -1  12   12.47   43.39   1-0.65068-0.52707 0.72663 0.63173 0.22047 0.56841
   0  -1  12   39.26   43.16   1-0.74090-0.61673 0.63233 0.53770 0.22630 0.57490
   0   1  12   17.97   45.15   1-0.73984-0.67466 0.63444 0.47514 0.22387 0.56485
   0  -1 -12  -20.10   59.42   1 0.02673-0.03916 0.80771 0.96770 0.58897 0.24902
   0   1 -12  -20.55   77.18   1-0.12447-0.24924 0.86236 0.95780 0.49075 0.14314
   0   1  12   57.83   59.68   1-0.37932-0.31340 0.88331 0.72332 0.27545 0.61528
   0  -1  12   -3.58   60.35   1-0.45791-0.33307 0.86765 0.77221 0.19360 0.54105
   0  -1 -13  -29.10   70.86   1 0.00000-0.07078 0.80390 0.97206 0.59476 0.22377
   0   1 -13   62.48  105.05   1 0.00000-0.12985 0.88398 0.98753 0.46751 0.08890
   0   1  13    6.21   43.40   1-0.77757-0.70241-0.53813-0.71046-0.32526 0.04311
   0  -1  13   -8.46   28.77   1-0.71335-0.57922-0.68041-0.78810-0.16781 0.20830
   0  -1  13  -20.06   43.62   1-0.73386-0.60179 0.64586 0.54066 0.21048 0.58781
   0   1  13   12.82   47.87   1-0.73393-0.66086 0.64573 0.47586 0.21063 0.58035
   0  -1 -13  -70.19   58.14   1 0.03759-0.03624 0.80266 0.97330 0.59524 0.22665
   0   1 -13  -47.02   46.47   1-0.10448-0.23718 0.85681 0.96290 0.50491 0.12866
   0   1  13  -40.94   57.47   1-0.39827-0.32440 0.88067 0.71004 0.25651 0.62497
   0  -1  13   -4.93   41.96   1-0.46780-0.33501 0.86475 0.75866 0.18264 0.55873
   0  -1 -14  -61.90  109.37   1 0.00000-0.07849 0.79723 0.97584 0.60367 0.20385
   0   1 -14    2.76   99.14   1 0.00000-0.13756 0.87326 0.98727 0.48723 0.07980
   0   1  14   -5.36   40.29   1-0.77938-0.69617-0.53176-0.71486-0.33135 0.06566
   0  -1  14    8.14   42.21   1-0.72231-0.58014-0.66611-0.78456-0.18590 0.21885
   0  -1  14   32.82   32.81   1-0.72650-0.58655 0.65901 0.54322 0.19465 0.60071
   0  -1 -14    4.68   41.06   1 0.04940-0.03237 0.79700 0.97828 0.60194 0.20470
   0   1 -14 -111.32   66.77   1-0.08484-0.22549 0.85087 0.96759 0.51847 0.11357
   0   1  14   35.99   57.40   1-0.41634-0.33453 0.87750 0.69623 0.23799 0.63509
   0  -1 -15  114.01  108.56   1 0.00000-0.08633 0.78990 0.97901 0.61322 0.18461
   0   1 -15  -48.32   69.82   1 0.00000-0.14528 0.86246 0.98692 0.50611 0.06984
   0   1  15   55.33   40.77   1-0.78134-0.69008-0.52455-0.71842-0.33816 0.08748
   0  -1  15  -40.96   37.78   1-0.73050-0.58028-0.65197-0.78119-0.20318 0.23020
   0  -1  15  -34.59   40.80   1-0.71882-0.57098 0.67180 0.54544 0.17877 0.61356
   0  -1 -15    9.28   42.80   1 0.06198-0.02774 0.79078 0.98271 0.60894 0.18305
   0   1 -15 -109.76   62.39   1-0.06548-0.21408 0.84452 0.97189 0.53150 0.09795
   0   1  15   43.59   51.85   1-0.43371-0.34395 0.87384 0.68192 0.21976 0.64550
   0  -1 -16   -4.42   77.43   1 0.00000-0.09406 0.78212 0.98168 0.62312 0.16568
   0   1 -16  -33.48   71.76   1 0.00000-0.15300 0.85154 0.98645 0.52427 0.05918
   0   1  16   27.60   44.83   1-0.78325-0.68368-0.51714-0.72154-0.34506 0.10927
   0  -1  16   -6.70   29.93   1-0.73804-0.57977-0.63794-0.77793-0.21980 0.24222
   0  -1 -16  -38.79   41.46   1 0.07520-0.02246 0.78403 0.98659 0.61614 0.16160
   0   1 -16  -38.85   65.63   1-0.04632-0.20286 0.83776 0.97577 0.54406 0.08186
   0  -1 -17  -25.23  105.88   1 0.00000-0.10179 0.77385 0.98387 0.63335 0.14709
   0   1 -17 -138.72  107.04   1 0.00000-0.16071 0.84048 0.98583 0.54183 0.04791
   0   1  17   43.95   33.49   1-0.78534-0.67771-0.50858-0.72373-0.35294 0.13002
   0  -1  17  -17.29   44.38   1-0.74501-0.57869-0.62396-0.77472-0.23586 0.25479
   0   1 -17  -39.64   72.27   1-0.02731-0.19180 0.83059 0.97925 0.55620 0.06536
   0  -1 -18  113.24  121.75   1 0.00000-0.10951 0.76514 0.98560 0.64386 0.12876
   0   1 -18   76.46  111.58   1 0.00000-0.16843 0.82924 0.98505 0.55888 0.03613
   0   1  18   -8.46   32.80   1-0.78744-0.67174-0.49944-0.72535-0.36122 0.15038
   0  -1  18  -67.73   44.80   1-0.75146-0.57709-0.60997-0.77151-0.25145 0.26783
   0   1 -18   -5.21   51.65   1-0.00841-0.18084 0.82301 0.98231 0.56795 0.04846
   0  -1 -19   91.06  130.19   1 0.00000-0.11724 0.75599 0.98691 0.65457 0.11065
   0   1 -19  -77.06  116.38   1 0.00000-0.17614 0.81781 0.98407 0.57547 0.02389
   0   1  19  -15.68   51.39   1-0.78950-0.66574-0.48979-0.72645-0.36983 0.17041
   0  -1  19    7.16   33.41   1-0.75744-0.57502-0.59596-0.76826-0.26665 0.28127
   0   1 -19 -134.97   67.41   1 0.01041-0.16996 0.81501 0.98495 0.57934 0.03121
   0  -1 -20 -101.39  111.55   1 0.00000-0.12497 0.74644 0.98782 0.66544 0.09270
   0   1 -20   15.38  120.69   1 0.00000-0.18386 0.80618 0.98288 0.59166 0.01125
   0   1  20  -60.43   53.14   1-0.79150-0.65968-0.47967-0.72708-0.37871 0.19016
   0  -1  20   -0.61   34.49   1-0.76299-0.57252-0.58188-0.76495-0.28151 0.29505
   0   1 -20   47.09   73.84   1 0.02920-0.15911 0.80657 0.98716 0.59040 0.01361
   0  -1 -21   33.74   89.66   1 0.00000-0.13269 0.73649 0.98832 0.67644 0.07487
   0   1 -21  -91.47   85.79   1 0.00000-0.19181 0.79417 0.98142 0.60768-0.00145
   0   1  21  -26.20   36.18   1-0.79342-0.65353-0.46910-0.72727-0.38783 0.20968
   0  -1  21  -78.57   46.86   1-0.76814-0.56962-0.56771-0.76155-0.29607 0.30912
   0   1 -21   76.30   54.09   1 0.04797-0.14828 0.79770 0.98893 0.60113-0.00429
   0  -1 -22   83.97   95.17   1 0.00000-0.14042 0.72615 0.98844 0.68752 0.05713
   0   1 -22  309.77  107.99   1 0.00000-0.19954 0.78206 0.97977 0.62319-0.01477
   0   1  22   61.22   40.27   1-0.79523-0.64727-0.45811-0.72703-0.39715 0.22900
   0  -1  22   -1.43   52.39   1-0.77291-0.56634-0.55342-0.75803-0.31036 0.32347
   0   1 -22  -70.13   68.33   1 0.06675-0.13745 0.78837 0.99025 0.61155-0.02252
   0  -1 -23   80.83   96.38   1 0.00000-0.14814 0.71543 0.98817 0.69867 0.03945
   0   1 -23   19.72   94.97   1 0.00000-0.20726 0.76970 0.97787 0.63839-0.02839
   0   1  23  -70.17   38.60   1-0.79691-0.64090-0.44673-0.72640-0.40663 0.24815
   0  -1  23  -16.54   47.82   1-0.77731-0.56270-0.53900-0.75438-0.32442 0.33804
   0  -1 -24   40.84  128.38   1 0.00000-0.15587 0.70434 0.98753 0.70985 0.02180
   0   1 -24 -131.45  119.47   1 0.00000-0.21499 0.75708 0.97569 0.65332-0.04229
   0   1  24 -110.86   48.51   1-0.79845-0.63437-0.43496-0.72538-0.41626 0.26717
   0  -1  24  -25.50   37.27   1-0.78137-0.55871-0.52442-0.75057-0.33828 0.35282
   0  -1 -25  185.45  135.21   1 0.00000-0.16360 0.69287 0.98651 0.72106 0.00418
   0   1 -25  -82.74  149.67   1 0.00000-0.22272 0.74417 0.97324 0.66798-0.05646
   0   1  25 -122.36   55.67   1-0.79984-0.62769-0.42281-0.72399-0.42600 0.28606
   0  -1  25    9.30   38.41   1-0.78496-0.55391-0.51020-0.74667-0.35146 0.36831
   0  -1 -26  157.32  172.46   1 0.00000-0.17132 0.68102 0.98512 0.73226-0.01343
   0   1 -26  113.52  147.19   1 0.00000-0.23044 0.73097 0.97050 0.68240-0.07086
   0   1  26  -61.28   62.54   1-0.80105-0.62084-0.41029-0.72222-0.43585 0.30485
   0  -1  26   59.24   39.34   1-0.78835-0.54924-0.49527-0.74249-0.36496 0.38344
   0  -1 -27  101.53  208.50   1 0.00000-0.17905 0.66879 0.98334 0.74344-0.03107
   0   1 -27   78.92  150.11   1 0.00000-0.23817 0.71746 0.96745 0.69659-0.08551
   0   1  27  -78.87   63.78   1-0.80208-0.61381-0.39741-0.72010-0.44578 0.32355
   0  -1  27   15.58   57.10   1-0.79141-0.54424-0.48013-0.73811-0.37831 0.39873
   0  -1 -28   41.22  169.62   1 0.00000-0.18678 0.65618 0.98119 0.75460-0.04875
   0   1 -28  135.58  119.18   1 0.00000-0.24590 0.70364 0.96408 0.71055-0.10037
   0   1  28  -20.43   63.90   1-0.80290-0.60657-0.38418-0.71761-0.45578 0.34219
   0  -1  28   25.30   60.21   1-0.79415-0.53891-0.46478-0.73351-0.39152 0.41416
   0  -1 -29   91.54  179.06   1 0.00000-0.19450 0.64318 0.97864 0.76571-0.06646
   0   1 -29  -48.67  129.19   1 0.00000-0.25362 0.68949 0.96038 0.72429-0.11546
   0   1  29  -16.54   56.31   1-0.80352-0.59912-0.37058-0.71477-0.46585 0.36076
   0  -1  29  -76.19   54.25   1-0.79656-0.53326-0.44919-0.72867-0.40460 0.42972
   0   2   065671.71 1593.26   1 0.00000-0.05916-0.05671-0.12124 0.99839 0.99085
   0   2   055581.34  850.02   1-0.64306-0.70200 0.68484 0.62007-0.34270-0.35028
   0   2   064560.07  895.84   1-0.70863-0.76763 0.68751 0.62284 0.15859 0.15098
   0   2  -156616.97 1338.38   1 0.00000-0.06698-0.49996-0.55401 0.86604 0.82980
   0   2   155963.66  980.30   1-0.78843-0.83943 0.61125 0.53595 0.06888 0.08998
   0   2  -157273.91  810.12   1-0.59538-0.66226 0.80306 0.74917 0.02439-0.01188
   0   2  -2 7818.92  398.91   1 0.00000-0.07481-0.78618-0.82981 0.61798 0.55300
   0  -2   2 8628.58  478.69   1 0.00000 0.07481-0.86967-0.82605 0.49362 0.55860
   0  -2  -2 7650.77  383.77   1 0.00000 0.04366 0.45356 0.53904 0.89122 0.84114
   0   2   2 8470.01  354.44   1 0.00000-0.04366 0.55565 0.47017 0.83141 0.88149
   0  -2  -2 7067.88  206.31   1-0.80261-0.75948 0.51228 0.59813 0.30557 0.25575
   0   2   2 7935.58  232.95   1-0.80124-0.84437 0.57219 0.48634 0.17490 0.22473
   0  -2   2 7878.68  177.25   1-0.06112 0.01404-0.84302-0.80024 0.53439 0.59950
   0   2  -2 8128.99  205.09   1-0.04089-0.11556 0.89208 0.84911-0.45000-0.51541
   0  -2   2 7980.26  202.11   1-0.12859-0.05392 0.85415 0.89713-0.50386-0.43845
   0   2   2 7433.51  185.94   1-0.75543-0.79868 0.07396-0.01197-0.65104-0.60162
   0  -2  -2 7376.26  223.06   1-0.78175-0.73849-0.03263 0.05330-0.62273-0.67214
   0   2  -2 7334.56  218.41   1-0.63607-0.71072 0.67834 0.63501 0.36776 0.30269
   0   2   2 7749.26  211.21   1-0.75549-0.79871 0.60065 0.51482 0.26161 0.31146
   0   2  -2 7512.97  224.17   1-0.51848-0.59330 0.84607 0.80281 0.12385 0.05894
   0  -2   2 7835.25  231.88   1-0.58306-0.50825 0.81137 0.85462 0.04132 0.10625
   0  -2   349776.92  749.57   1 0.00000 0.08269-0.96748-0.93433 0.25294 0.34667
   0   2  -350422.67  764.76   1 0.00000-0.08269-0.91140-0.94454 0.41151 0.31778
   0  -2  -348487.68  873.80   1 0.00000 0.03594 0.58180 0.67774 0.81332 0.73442
   0   2   348158.42  873.07   1 0.00000-0.03594 0.68577 0.58983 0.72781 0.80672
   0  -2  -346368.04  663.32   1-0.79944-0.76411 0.49026 0.58652 0.34718 0.26854
   0   2   349386.62  718.46   1-0.80336-0.83868 0.55592 0.45965 0.21345 0.29208
   0  -2   348833.03  586.44   1-0.22665-0.14352-0.88230-0.85034 0.41250 0.50627
   0   2  -348024.23  632.16   1-0.12286-0.20599-0.86193-0.89389 0.49190 0.39814
   0  -2   346475.38  586.79   1 0.01444 0.09690 0.91042 0.94268-0.41341-0.31931
   0   2   347281.81  577.82   1-0.79409-0.82950-0.10625-0.20288-0.59842-0.52034
   0  -2  -347780.25  645.85   1-0.80391-0.76852-0.23401-0.13741-0.54676-0.62488
   0   2   345919.84  606.08   1-0.62712-0.66255 0.65710 0.56077 0.41824 0.49653
   0   2  -345642.51  596.03   1-0.62846-0.71095 0.66013 0.62739 0.41141 0.31767
   0  -2   345454.00  572.04   1-0.65020-0.56771 0.72401 0.75676 0.23028 0.32403
   0   2   347348.02  604.03   1-0.76030-0.79563 0.58884 0.49243 0.27422 0.35280
   0   2  -348886.94  757.68   1-0.45879-0.54156 0.86741 0.83479 0.19263 0.09909
   0  -2   347306.88  668.26   1-0.54005-0.45728 0.83598 0.86859 0.09734 0.19088
   0  -2  -491731.86 1224.48   1 0.00000 0.02821 0.65429 0.76068 0.75623 0.64850
   0   2   489146.58 1191.90   1 0.00000-0.02821 0.76438 0.65799 0.64476 0.75249
   0  -2   495047.75 1164.09   1-0.79212-0.70173 0.45802 0.48060 0.40341 0.52591
   0  -2  -498684.04 1215.49   1-0.79595-0.76848 0.47328 0.58006 0.37744 0.27008
   0   2   495449.80 1163.33   1-0.80383-0.83129 0.54866 0.44187 0.22981 0.33717
   0  -2  -490252.86 1026.12   1-0.80346-0.77681-0.37221-0.26450-0.46465-0.57149
   0  -2   489836.71  954.45   1-0.34239-0.25130-0.88657-0.86542 0.31105 0.43346
   0   2   492276.42 1040.27   1-0.80383-0.83135-0.22963-0.33692-0.54874-0.44196
   0   2  -491372.96 1045.63   1-0.62279-0.71313 0.64759 0.62545 0.43903 0.31661
   0   2   495676.94 1060.71   1-0.63169-0.65928 0.66763 0.56070 0.39398 0.50094
   0  -2   488318.21  995.69   1-0.64887-0.55853 0.71777 0.73990 0.25251 0.37492
   0   2   489267.06 1114.20   1-0.76174-0.78918 0.58515 0.47816 0.27809 0.38541
   0   2  -495514.23 1214.11   1-0.41075-0.50147 0.87855 0.85658 0.24376 0.12158
   0  -2   496037.52 1139.03   1-0.51242-0.42170 0.84866 0.87063 0.13113 0.25331
   0   2  -510990.72  276.09   1 0.00000-0.09848-0.98227-0.99448 0.18744 0.03620
   0  -2  -510196.53  309.77   1 0.00000 0.02048 0.69748 0.81433 0.71659 0.58003
   0   2   510042.75  344.42   1 0.00000-0.02048 0.81575 0.69888 0.57839 0.71493
   0  -2  -510208.60  264.18   1-0.79241-0.77281 0.45908 0.57639 0.40165 0.26555
   0  -2   510100.92  273.49   1-0.79669-0.69844 0.47660 0.48865 0.37164 0.52287
   0   2   5 9983.52  258.64   1-0.80393-0.82352 0.54627 0.42896 0.23510 0.37120
   0   2   5 9528.42  188.14   1-0.80364-0.82222-0.31391-0.43238-0.50558-0.37010
   0  -2  -5 9783.99  218.43   1-0.79445-0.77586-0.46298-0.34451-0.39305-0.52852
   0  -2   510047.44  186.17   1-0.42402-0.32493-0.87596-0.86559 0.22998 0.38100
   0   2  -5 8677.34  184.67   1-0.28969-0.38875-0.88721-0.89755 0.35905 0.20800
   0   2  -5 8752.66  206.95   1-0.61785-0.71603 0.63717 0.62563 0.46072 0.30964
   0   2   5 9407.08  193.26   1-0.63520-0.65495 0.67616 0.55863 0.37323 0.50887
   0  -2   5 9668.17  198.74   1-0.64843-0.55025 0.71591 0.72745 0.25882 0.40990
   0   2   5 9781.18  230.20   1-0.76132-0.78087 0.58623 0.46866 0.27696 0.41301
   0   2   5 9347.39  228.19   1 0.02208 0.00293 0.80982 0.69205 0.58625 0.72183
   0   2  -5 9705.69  251.95   1-0.37051-0.46918 0.88430 0.87298 0.28410 0.13328
   0  -2   5 9469.00  214.27   1-0.49510-0.39643 0.85551 0.86683 0.15155 0.30236
   0  -2  -6135681.3 1657.16   1 0.00000 0.01276 0.72419 0.85149 0.68959 0.52421
   0   2   6117256.9 1487.97   1 0.00000-0.01277 0.85190 0.72459 0.52368 0.68905
   0  -2  -6133454.0 1538.91   1-0.78880-0.77707 0.44640 0.57424 0.42250 0.25767
   0  -2   6128127.4 1432.60   1-0.79955-0.69342 0.49087 0.49240 0.34605 0.52601
   0   2   6125711.3 1412.68   1-0.80392-0.81564 0.54662 0.41878 0.23433 0.39917
   0   2   6119910.3 1260.22   1-0.80375-0.81427-0.36348-0.49271-0.47101-0.30690
   0  -2  -6119631.2 1250.44   1-0.78018-0.76951-0.52885-0.39958-0.33410-0.49817
   0  -2   6128824.0 1307.94   1-0.48387-0.37679-0.85953-0.85999 0.16449 0.34415
   0   2  -6119741.0 1312.02   1-0.33440-0.44142-0.88696-0.88649 0.31854 0.13884
   0   2   6134008.6 1389.82   1-0.63810-0.65001 0.68359 0.55546 0.35429 0.51859
   0  -2   6126108.5 1313.37   1-0.64852-0.54249 0.71627 0.71721 0.25761 0.43737
   0   2   6128397.0 1381.67   1-0.75972-0.77139 0.59030 0.46215 0.27267 0.43745
   0   2   6122221.6 1365.59   1-0.07516-0.08636 0.84775 0.71934 0.52503 0.68926
   0   2  -6121317.3 1413.82   1-0.33552-0.44211 0.88691 0.88627 0.31750 0.13799
   0  -2   6128059.0 1392.24   1-0.48484-0.37823 0.85920 0.85988 0.16338 0.34283
   0   2  -7 3329.08  138.00   1 0.00000-0.11423-0.99556-0.98681 0.09410-0.11469
   0  -2  -7 3345.85  189.85   1 0.00000 0.00503 0.74093 0.87869 0.67157 0.47735
   0   2   7 2956.56  166.17   1 0.00000-0.00505 0.87871 0.74095 0.47733 0.67154
   0  -2  -7 2729.70  143.68   1-0.78509-0.78123 0.43461 0.57297 0.44128 0.24771
   0  -2   7 2907.79  143.50   1-0.80145-0.68746 0.50283 0.49383 0.32377 0.53246
   0   2   7 3098.40  137.50   1-0.80383-0.80769 0.54864 0.41027 0.22987 0.42343
   0   2   7 3172.01  108.94   1-0.80209-0.80455-0.39723-0.53721-0.44592-0.25317
   0  -2  -7 3212.88  109.09   1-0.76394-0.76132-0.57934-0.43931-0.28414-0.47684
   0  -2   7 3136.06   98.65   1-0.52931-0.41424-0.84117-0.85245 0.11066 0.31894
   0   2  -7 2429.87   94.20   1-0.36466-0.47972-0.88489-0.87362 0.28979 0.08150
   0   2   7 3309.37  115.63   1-0.64058-0.64464 0.69030 0.55157 0.33635 0.52933
   0  -2   7 3029.21  109.50   1-0.64889-0.53503 0.71785 0.70819 0.25222 0.46065
   0   2   7 3264.05  128.30   1-0.75728-0.76105 0.59635 0.45762 0.26624 0.45975
   0   2   7 3082.52  131.64   1-0.14400-0.14721 0.86726 0.72816 0.47655 0.66940
   0   2  -7 3109.95  139.12   1-0.30435-0.41890 0.88748 0.89750 0.34602 0.13787
   0  -2   7 2761.97  124.49   1-0.47955-0.36499 0.86100 0.85103 0.16941 0.37750
   0   2  -814641.68  326.62   1 0.00000-0.12210-0.99753-0.97830 0.07020-0.16737
   0  -2  -813453.93  401.57   1 0.00000-0.00269 0.75127 0.89947 0.65999 0.43695
   0   2   812385.78  423.54   1 0.00000 0.00266 0.89947 0.75125 0.43697 0.66000
   0  -2   811983.50  289.55   1-0.80272-0.68087 0.51338 0.49385 0.30342 0.54085
   0   2   813077.12  298.66   1-0.80366-0.79966 0.55172 0.40283 0.22296 0.44526
   0   2   812550.99  226.36   1-0.80010-0.79449-0.42031-0.57104-0.42798-0.20659
   0  -2  -812310.16  230.74   1-0.74731-0.75275-0.61907-0.46826-0.24136-0.46269
   0  -2   813747.23  228.55   1-0.56411-0.44088-0.82301-0.84472 0.06655 0.30342
   0   2  -812785.17  234.54   1-0.38547-0.50852-0.88252-0.86043 0.26936 0.03244
   0   2   813919.63  251.14   1-0.64273-0.63895 0.69649 0.54716 0.31903 0.54068
   0  -2   813264.39  248.55   1-0.64941-0.52770 0.72014 0.69988 0.24423 0.48134
   0  -2   814246.32  279.48   1-0.76649-0.64437 0.57238 0.55241 0.29131 0.52878
   0   2   813485.32  268.34   1-0.75417-0.75006 0.60375 0.45443 0.25826 0.48051
   0   2   813028.57  278.22   1-0.19679-0.19205 0.87796 0.72821 0.43640 0.65789
   0   2  -812394.42  291.74   1-0.27590-0.39841 0.88665 0.90731 0.37110 0.13431
   0  -2   813633.96  282.85   1-0.47786-0.35535 0.86156 0.84095 0.17133 0.40805
   0   2  -916371.57  376.51   1 0.00000-0.12997-0.99847-0.96876 0.05518-0.21117
   0  -2  -913821.81  390.26   1 0.00000-0.01041 0.75723 0.91589 0.65314 0.40127
   0   2   913394.87  462.46   1 0.00000 0.01037 0.91608 0.75741 0.40099 0.65285
   0  -2   915689.82  351.49   1-0.80353-0.67381 0.52297 0.49292 0.28429 0.55045
   0   2   914786.20  350.47   1-0.80339-0.79152 0.55552 0.39610 0.21436 0.46539
   0   2   915248.33  289.48   1-0.79833-0.78466-0.43595-0.59743-0.41545-0.16543
   0  -2  -914232.34  289.56   1-0.73088-0.74436-0.65129-0.48971-0.20400-0.45397
   0  -2   913695.05  254.50   1-0.59311-0.46187-0.80464-0.83713 0.02754 0.29304
   0   2  -914623.17  294.27   1-0.39956-0.53061-0.88046-0.84755 0.25519-0.01035
   0   2   916119.84  311.08   1-0.64461-0.63299 0.70229 0.54236 0.30208 0.55241
   0  -2   916080.27  317.63   1-0.64998-0.52042 0.72286 0.69200 0.23451 0.50028
   0  -2   916156.78  316.70   1-0.75951-0.62951 0.59082 0.56028 0.27212 0.53832
   0   2   915957.28  324.59   1-0.75051-0.73851 0.61208 0.45219 0.24913 0.50011
   0   2  -915130.87  353.69   1-0.24948-0.37994 0.88476 0.91608 0.39362 0.12819
   0   2   915094.79  346.92   1-0.23934-0.22664 0.88376 0.72336 0.40207 0.65220
   0  -2   914055.28  302.31   1-0.47883-0.34838 0.86123 0.82999 0.17023 0.43559
   0   2 -1053356.38  917.80   1 0.00000-0.13785-0.99891-0.95873 0.04647-0.24865
   0  -2 -1048122.73  863.25   1 0.00000-0.01814 0.76008 0.92919 0.64982 0.36913
   0   2  1046937.76  964.69   1 0.00000 0.01809 0.92971 0.76059 0.36828 0.64897
   0   2 -1058310.21 1052.04   1 0.00000-0.13622 0.95068 0.99057 0.31016 0.01425
   0  -2  1053394.96  898.12   1-0.80396-0.66637 0.53188 0.49130 0.26596 0.56085
   0   2  1053225.63  886.17   1-0.80299-0.78325 0.55979 0.38985 0.20450 0.48427
   0   2  1052562.80  798.89   1-0.79698-0.77525-0.44622-0.61846-0.40705-0.12839
   0  -2 -1048013.39  730.56   1-0.71485-0.73638-0.67809-0.50574-0.17079-0.44939
   0  -2  1052323.71  770.70   1-0.61723-0.47796-0.78674-0.83002-0.00673 0.28740
   0   2  1053627.52  820.79   1-0.64625-0.62678 0.70774 0.53722 0.28538 0.56437
   0  -2  1054234.67  827.56   1-0.65054-0.51314 0.72584 0.68441 0.22348 0.51793
   0  -2  1052682.59  829.60   1-0.75247-0.61457 0.60768 0.56655 0.25398 0.54891
   0   2  1054424.19  858.08   1-0.74637-0.72648 0.62108 0.45061 0.23910 0.51881
   0   2 -1053279.44  945.98   1-0.22459-0.36300 0.88204 0.92401 0.41418 0.12011
   0   2  1052611.51  869.54   1-0.27513-0.25447 0.88661 0.71555 0.37177 0.65055
   0  -2  1051914.07  834.82   1-0.48182-0.34342 0.86023 0.81834 0.16683 0.46083
   0   2 -1111912.70  285.06   1 0.00000-0.14572-0.99910-0.94843 0.04242-0.28149
   0  -2 -1112159.59  354.15   1 0.00000-0.02587 0.76060 0.94018 0.64920 0.33969
   0   2  1110273.43  403.70   1 0.00000 0.02581 0.94112 0.76155 0.33806 0.64759
   0   2 -1114543.57  410.17   1 0.00000-0.14395 0.93905 0.98940 0.34375 0.01901
   0  -2  1112714.39  333.82   1-0.80405-0.65860 0.54027 0.48916 0.24817 0.57179
   0   2  1111627.82  315.30   1-0.80250-0.77468 0.56398 0.38316 0.19470 0.50303
   0   2  1113040.54  262.93   1-0.79608-0.76629-0.45251-0.63550-0.40184-0.09454
   0  -2 -1110927.67  242.95   1-0.69925-0.72883-0.70087-0.51775-0.14079-0.44803
   0  -2  1111369.38  221.95   1-0.63772-0.49042-0.76936-0.82342-0.03737 0.28539
   0   2 -1111057.66  239.79   1-0.41449-0.56150-0.87786-0.82330 0.23991-0.08290
   0   2  1114046.71  284.03   1-0.64767-0.62036 0.71291 0.53179 0.26882 0.57649
   0  -2  1112926.05  268.64   1-0.65104-0.50580 0.72894 0.67691 0.21161 0.53474
   0  -2  1113930.21  294.17   1-0.74527-0.59948 0.62341 0.57170 0.23647 0.56014
   0   2  1112723.71  297.55   1-0.74178-0.71400 0.63056 0.44951 0.22834 0.53678
   0   2 -1112400.51  327.78   1-0.20087-0.34723 0.87862 0.93124 0.43319 0.11048
   0   2  1113659.58  333.93   1-0.30623-0.27762 0.88749 0.70579 0.34433 0.65175
   0  -2  1113627.37  311.74   1-0.48636-0.34000 0.85867 0.80614 0.16164 0.48428
   0   2 -12 9077.32  247.16   1 0.00000-0.15360-0.99912-0.93797 0.04188-0.31081
   0  -2 -12 9199.76  296.25   1 0.00000-0.03359 0.75935 0.94937 0.65068 0.31233
   0   2 -1212170.24  390.75   1 0.00000-0.15166 0.92742 0.98821 0.37400 0.02042
   0  -2  12 9207.66  270.48   1-0.80385-0.65053 0.54824 0.48661 0.23074 0.58310
   0   2  1210380.92  232.61   1-0.79559-0.75773-0.45574-0.64948-0.39914-0.06320
   0  -2  12 9026.45  190.42   1-0.65542-0.50011-0.75243-0.81729-0.06518 0.28622
   0  -2  12 9868.94  227.92   1-0.65147-0.49839 0.73209 0.66946 0.19902 0.55083
   0  -2  1211092.66  269.31   1-0.73785-0.58418 0.63831 0.57602 0.21937 0.57177
   0   2  1210266.86  267.49   1-0.73678-0.70111 0.64036 0.44873 0.21697 0.55414
   0   2 -12 9706.54  322.18   1-0.17806-0.33238 0.87460 0.93787 0.45096 0.09959
   0   2  12 9415.60  259.00   1-0.33395-0.29739 0.88698 0.69462 0.31896 0.65502
   0  -2  1210020.17  257.09   1-0.49211-0.33781 0.85661 0.79344 0.15502 0.50629
   0  -2 -13 2980.05  187.47   1 0.00000-0.04132 0.75667 0.95715 0.65379 0.28662
   0   2 -13 3071.98  194.73   1 0.00000-0.15938 0.91578 0.98702 0.40167 0.01926
   0   2  13 2949.23  118.96   1-0.79546-0.74954-0.45659-0.66108-0.39843-0.03386
   0  -2  13 2798.05  105.85   1-0.67095-0.50761-0.73592-0.81156-0.09074 0.28929
   0  -2  13 3089.76  136.39   1-0.73019-0.56863 0.65253 0.57966 0.20251 0.58364
   0   2 -13 2877.98  169.62   1-0.15597-0.31824 0.87002 0.94394 0.46768 0.08768
   0   2  13 2581.52  121.93   1-0.35914-0.31463 0.88539 0.68238 0.29511 0.65981
   0  -2 -14 1967.76  156.68   1 0.00000-0.04905 0.75282 0.96376 0.65821 0.26222
   0   2 -14 1714.05  140.27   1 0.00000-0.16710 0.90411 0.98580 0.42729 0.01605
   0   2  14 1861.45   83.72   1-0.79563-0.74164-0.45551-0.67076-0.39933-0.00612
   0  -2  14 1714.21   75.71   1-0.68473-0.51337-0.71974-0.80616-0.11449 0.29418
   0  -2  14 1802.18   99.82   1-0.72225-0.55280 0.66620 0.58275 0.18578 0.59565
   0   2 -14 1530.62  102.99   1-0.13479-0.30487 0.86501 0.94946 0.48330 0.07457
   0   2  14 1818.76  101.65   1-0.38260-0.33025 0.88290 0.66936 0.27221 0.66549
   0  -2 -15 3011.49  177.86   1 0.00000-0.05677 0.74800 0.96938 0.66369 0.23887
   0   2 -15 3207.46  195.34   1 0.00000-0.17481 0.89239 0.98453 0.45126 0.01119
   0   2  15 2943.52  114.85   1-0.79603-0.73398-0.45286-0.67886-0.40155 0.02029
   0  -2  15 3047.77  104.24   1-0.69669-0.51699-0.70434-0.80124-0.13605 0.30120
   0  -2  15 2514.93  107.31   1-0.71401-0.53666 0.67940 0.58537 0.16912 0.60772
   0   2 -15 2739.58  149.27   1-0.11372-0.29175 0.85944 0.95454 0.49841 0.06103
   0   2  15 2789.11  129.29   1-0.40432-0.34402 0.87968 0.65549 0.25036 0.67228
   0  -2 -16 4268.45  221.28   1 0.00000-0.06450 0.74233 0.97417 0.67003 0.21638
   0   2 -16 3587.50  213.48   1 0.00000-0.18253 0.88059 0.98318 0.47387 0.00498
   0   2  16 3738.43  140.75   1-0.79661-0.72649-0.44890-0.68565-0.40484 0.04563
   0  -2  16 3021.17  108.71   1-0.70786-0.52011-0.68865-0.79632-0.15710 0.30879
   0  -2  16 3260.14  156.39   1-0.70544-0.52021 0.69217 0.58756 0.15246 0.61979
   0   2 -16 3076.51  152.05   1-0.09302-0.27899 0.85341 0.95914 0.51287 0.04684
   0   2  16 3350.93  161.66   1-0.42481-0.35656 0.87579 0.64097 0.22916 0.67971
   0  -2 -17   41.71   80.44   1 0.00000-0.07223 0.73592 0.97822 0.67706 0.19458
   0   2 -17   20.17   96.67   1 0.00000-0.19025 0.86868 0.98173 0.49536-0.00236
   0   2  17  -49.55   34.68   1-0.79731-0.71913-0.44381-0.69132-0.40903 0.07008
   0  -2  17  -87.91   42.50   1-0.71801-0.52221-0.67311-0.79154-0.17713 0.31740
   0   2 -17   18.22   73.91   1-0.07260-0.26652 0.84691 0.96329 0.52675 0.03207
   0  -2 -18 1469.41  162.06   1 0.00000-0.07995 0.72885 0.98160 0.68466 0.17336
   0   2 -18 1468.96  176.15   1 0.00000-0.19796 0.85665 0.98014 0.51589-0.01066
   0   2  18 1099.91   91.18   1-0.79810-0.71186-0.43776-0.69602-0.41398 0.09377
   0  -2  18 1278.55   96.01   1-0.72728-0.52343-0.65767-0.78687-0.19629 0.32687
   0   2 -18 1181.46  126.91   1-0.05241-0.25427 0.83996 0.96698 0.54010 0.01678
   0  -2 -19 1526.30  195.68   1 0.00000-0.08768 0.72118 0.98438 0.69274 0.15261
   0   2 -19 1227.16  137.02   1 0.00000-0.20568 0.84447 0.97841 0.53560-0.01978
   0   2  19 1524.37  107.81   1-0.79894-0.70464-0.43086-0.69988-0.41956 0.11682
   0  -2  19 1445.73  104.53   1-0.73577-0.52388-0.64228-0.78225-0.21472 0.33708
   0   2 -19 1389.12  131.94   1-0.03239-0.24220 0.83255 0.97022 0.55299 0.00102
   0  -2 -20  243.62   93.24   1 0.00000-0.09541 0.71295 0.98661 0.70121 0.13225
   0   2 -20 -111.02  101.62   1 0.00000-0.21340 0.83211 0.97651 0.55460-0.02961
   0   2  20  108.90   53.98   1-0.79980-0.69743-0.42321-0.70297-0.42568 0.13934
   0  -2  20  131.94   36.91   1-0.74358-0.52363-0.62691-0.77765-0.23251 0.34792
   0   2 -20  127.17   83.43   1-0.01251-0.23026 0.82469 0.97300 0.56543-0.01518
   0  -2 -2110265.83  372.70   1 0.00000-0.10313 0.70420 0.98831 0.70999 0.11221
   0   2 -2110142.99  357.64   1 0.00000-0.22111 0.81957 0.97442 0.57297-0.04007
   0   2  21 7587.45  187.78   1-0.80063-0.69020-0.41487-0.70538-0.43227 0.16139
   0  -2  21 8804.74  205.56   1-0.75076-0.52277-0.61153-0.77304-0.24975 0.35931
   0   2 -21 7769.91  263.35   1 0.00726-0.21842 0.81638 0.97533 0.57746-0.03179
   0  -2 -22 6739.47  378.70   1 0.00000-0.11086 0.69495 0.98952 0.71905 0.09244
   0   2 -22 6236.06  353.51   1 0.00000-0.22883 0.80682 0.97212 0.59079-0.05108
   0   2  22 5894.11  261.20   1-0.80142-0.68293-0.40590-0.70717-0.43926 0.18304
   0  -2  22 5346.78  229.47   1-0.75738-0.52134-0.59610-0.76838-0.26651 0.37119
   0   2 -22 5650.51  300.42   1 0.02698-0.20665 0.80759 0.97719 0.58911-0.04879
   0  -2 -23 6299.52  379.53   1 0.00000-0.11858 0.68524 0.99026 0.72831 0.07288
   0   2 -23 5938.11  349.11   1 0.00000-0.23682 0.79367 0.96955 0.60833-0.06224
   0   2  23 7138.98  329.55   1-0.80215-0.67559-0.39636-0.70838-0.44658 0.20435
   0  -2  23 5793.55  266.63   1-0.76347-0.51938-0.58060-0.76365-0.28284 0.38349
   0   2 -23 5094.81  284.50   1 0.04665-0.19492 0.79834 0.97858 0.60039-0.06616
   0  -2 -24 1643.82  169.14   1 0.00000-0.12631 0.67506 0.99054 0.73775 0.05349
   0   2 -24 1947.62  169.24   1 0.00000-0.24455 0.78046 0.96679 0.62520-0.07420
   0   2  24 1917.66  119.18   1-0.80279-0.66816-0.38628-0.70905-0.45421 0.22536
   0  -2  24 1667.76  100.86   1-0.76907-0.51693-0.56501-0.75883-0.29880 0.39617
   0   2 -24 1375.55  161.46   1 0.06631-0.18321 0.78860 0.97948 0.61131-0.08389
   0  -2 -25 2645.15  240.22   1 0.00000-0.13404 0.66444 0.99038 0.74733 0.03424
   0   2 -25 3201.94  291.97   1 0.00000-0.25228 0.76698 0.96377 0.64166-0.08657
   0   2  25 2954.51  171.99   1-0.80331-0.66062-0.37569-0.70921-0.46209 0.24611
   0  -2  25 2698.26  153.40   1-0.77421-0.51402-0.54929-0.75389-0.31442 0.40918
   0  -2 -26  704.11  157.84   1 0.00000-0.14176 0.65339 0.98978 0.75701 0.01509
   0   2 -26  680.24  160.40   1 0.00000-0.26000 0.75324 0.96048 0.65774-0.09931
   0   2  26  279.41   54.90   1-0.80372-0.65296-0.36461-0.70889-0.47020 0.26664
   0  -2  26  391.01   58.47   1-0.77890-0.51066-0.53344-0.74880-0.32974 0.42249
   0  -2 -27 2948.52  263.36   1 0.00000-0.14949 0.64191 0.98875 0.76677-0.00396
   0   2 -27 2674.68  214.88   1 0.00000-0.26773 0.73921 0.95691 0.67346-0.11242
   0   2  27 3018.13  162.99   1-0.80397-0.64515-0.35306-0.70810-0.47850 0.28698
   0  -2  27 3004.48  160.04   1-0.78304-0.50641-0.51796-0.74359-0.34431 0.43659
   0  -2 -28 1036.81  188.19   1 0.00000-0.15722 0.62999 0.98729 0.77659-0.02297
   0   2 -28  706.59  173.88   1 0.00000-0.27546 0.72488 0.95303 0.68886-0.12584
   0   2  28  779.70   79.58   1-0.80406-0.63718-0.34107-0.70686-0.48697 0.30714
   0  -2  28  729.11  101.02   1-0.78692-0.50222-0.50178-0.73816-0.35912 0.45042
   0  -2 -29 4756.89  334.62   1 0.00000-0.16494 0.61765 0.98540 0.78644-0.04194
   0   2 -29 4237.22  301.42   1 0.00000-0.28318 0.71024 0.94885 0.70395-0.13958
   0   2  29 4865.94  215.24   1-0.80397-0.62903-0.32863-0.70517-0.49559 0.32716
   0  -2  29 5017.80  200.44   1-0.79039-0.49763-0.48541-0.73254-0.37370 0.46447
   0  -3   0  -75.16  157.69   1 0.00000 0.08874-0.20400-0.10720 0.97896 0.99026
   0   3   0  -71.16  155.99   1 0.00000-0.08874-0.02694-0.12374 0.99963 0.98833
   0  -3   0  -28.34   59.72   1-0.78438-0.69604 0.61856 0.71568 0.04616 0.05759
   0   3   0   13.77   71.10   1-0.59949-0.68789 0.68363 0.58646-0.41623-0.42761
   0   3   0    0.61   69.50   1-0.46392-0.55237 0.59487 0.49809-0.65642-0.66842
   0  -3   0  -23.03   68.72   1-0.54644-0.45799 0.49368 0.59046-0.67651-0.66452
   0  -3   0   38.97   51.66   1-0.76558-0.67708 0.57490 0.67191 0.28873 0.30015
   0   3   0  -23.62   97.23   1-0.69432-0.78283 0.70750 0.61050 0.13170 0.12026
   0   3   0   -4.03   81.43   1-0.68100-0.76941 0.72427 0.62747-0.10796-0.11942
   0  -3   1   21.53  141.25   1 0.00000 0.09654-0.50603-0.41970 0.86251 0.90251
   0   3  -1    0.84  151.41   1 0.00000-0.09654-0.33083-0.41716 0.94369 0.90368
   0  -3  -1  -71.21  156.89   1 0.00000 0.08098 0.07713 0.18440 0.99702 0.97950
   0   3   1  -11.57  153.77   1 0.00000-0.08098 0.24396 0.13668 0.96978 0.98729
   0  -3  -1  -73.28   97.79   1-0.80369-0.72324 0.55121 0.65888 0.22412 0.20683
   0   3   1   24.44  105.57   1-0.76159-0.84205 0.64593 0.53826-0.05226-0.03497
   0  -3   1   16.54   48.33   1-0.36562-0.26930 0.62183 0.70840-0.69256-0.65240
   0   3  -1   44.43   68.76   1-0.31075-0.40710 0.73842 0.65244-0.59846-0.63920
   0  -3   1  -33.44   67.55   1-0.40874-0.31245 0.65236 0.73843-0.63824-0.59756
   0   3   1  -32.83   74.08   1-0.59423-0.67482 0.42445 0.31692-0.68317-0.66646
   0  -3  -1  -40.32   70.17   1-0.66292-0.58232 0.30533 0.41286-0.68360-0.70031
   0  -3   1   16.78   67.90   1-0.74918-0.65280 0.61502 0.70145 0.24588 0.28603
   0   3   1  -44.90   55.67   1-0.72578-0.80639 0.66026 0.55267 0.19312 0.21044
   0   3  -1   54.29   78.94   1-0.61223-0.70857 0.79067 0.70452 0.00053-0.03957
   0  -3   1   -0.39   67.97   1-0.68693-0.59058 0.71701 0.80316-0.11839-0.07828
   0  -3   2  -39.43  134.12   1 0.00000 0.10440-0.74468-0.66879 0.66741 0.73607
   0   3  -2   27.22  138.16   1 0.00000-0.10437-0.59066-0.66650 0.80691 0.73815
   0  -3  -2  -69.55  172.50   1 0.00000 0.07323 0.28647 0.40421 0.95808 0.91172
   0   3   2    8.96  151.67   1 0.00000-0.07323 0.44365 0.32591 0.89619 0.94255
   0  -3  -2   -5.64   64.68   1-0.80311-0.73054 0.51753 0.63575 0.29523 0.24921
   0   3   2   38.05   68.32   1-0.79043-0.86300 0.60713 0.48890 0.08121 0.12723
   0   3  -2   85.89   70.27   1-0.15718-0.26135 0.83938 0.76414-0.52030-0.58971
   0  -3   2   32.12   67.53   1-0.27090-0.16673 0.76831 0.84355-0.57991-0.51049
   0   3   2    2.65   61.26   1-0.68836-0.76113 0.25286 0.13463-0.67986-0.63446
   0  -3  -2   24.07   71.16   1-0.74313-0.67039 0.11346 0.23169-0.65945-0.70490
   0   3  -2   23.22   66.78   1-0.63533-0.73947 0.67649 0.60089 0.37242 0.30348
   0   3   2    7.74   47.14   1-0.74026-0.81298 0.63360 0.51543 0.22483 0.27088
   0  -3   2   19.99   51.43   1-0.70687-0.60259 0.69010 0.76593 0.15519 0.22410
   0   3  -2  -42.61   88.06   1-0.55244-0.65672 0.82954 0.75401 0.08165 0.01293
   0  -3   2   41.80   78.13   1-0.63656-0.53228 0.77039 0.84591-0.03561 0.03313
   0  -3   3   72.33  103.02   1 0.00000 0.11226-0.88752-0.82209 0.46075 0.55816
   0   3  -3   10.26  121.17   1 0.00000-0.11222-0.76239-0.82782 0.64711 0.54964
   0  -3  -3  -14.48  161.59   1 0.00000 0.06549 0.42736 0.55555 0.90408 0.82889
   0   3   3   25.74  141.59   1 0.00000-0.06549 0.58006 0.45184 0.81456 0.88968
   0  -3  -3  -46.78   76.61   1-0.80048-0.73569 0.49638 0.62498 0.33589 0.26104
   0   3   3   58.24   72.80   1-0.79829-0.86298 0.58541 0.45663 0.14146 0.21619
   0  -3   3  -32.53   52.18   1-0.08315 0.02959-0.85033-0.78616 0.51962 0.61730
   0   3  -3   20.18   74.75   1-0.01881-0.13081 0.89992 0.83545-0.43564-0.53376
   0  -3   3   65.44   53.75   1-0.15035-0.03835 0.84302 0.90749-0.51642-0.41831
   0   3   3   -7.63   74.79   1-0.74730-0.81218 0.10057-0.02833-0.65683-0.58271
   0  -3  -3  -43.17   52.79   1-0.78678-0.72189-0.05932 0.06958-0.61437-0.68849
   0   3  -3   58.87   52.77   1-0.62748-0.73946 0.65792 0.59292 0.41640 0.31879
   0   3   3   43.07   51.21   1-0.62792-0.69284 0.65891 0.53031 0.41416 0.48859
   0   3   3   24.24   62.33   1-0.74735-0.81219 0.61899 0.49024 0.24145 0.31623
   0   3  -3  -15.75   95.35   1-0.50129-0.61352 0.85315 0.78827 0.14431 0.04695
   0  -3   3   -6.28   71.42   1-0.59814-0.48592 0.80112 0.86600 0.02054 0.11793
   0  -3   4  -29.32   85.07   1 0.00000 0.12016-0.95838-0.90340 0.28547 0.41161
   0   3  -4   15.40  108.37   1 0.00000-0.12011-0.86167-0.91663 0.50746 0.38125
   0  -3  -4   15.65  144.88   1 0.00000 0.05775 0.52027 0.65891 0.85399 0.74999
   0   3   4   91.47  130.60   1 0.00000-0.05777 0.67403 0.53535 0.73870 0.84264
   0  -3   4  -14.08   65.58   1-0.78878-0.66893 0.44635 0.50127 0.42258 0.54885
   0  -3  -4  -59.87   87.32   1-0.79731-0.74038 0.47943 0.61856 0.36665 0.26307
   0   3   4   -3.53   59.92   1-0.80099-0.85779 0.57357 0.43424 0.17151 0.27497
   0  -3   4  -65.91   61.42   1-0.20214-0.08143-0.87883-0.82548 0.43219 0.55851
   0   3  -4   15.32   47.81   1-0.05416-0.17486-0.84058-0.89395 0.53896 0.41264
   0  -3   4   -1.62   50.79   1-0.05282 0.06697 0.88757 0.94131-0.45763-0.33082
   0   3   4    3.28   53.19   1-0.77974-0.83678-0.02283-0.16243-0.62567-0.52288
   0  -3  -4  -33.66   50.32   1-0.80297-0.74595-0.20397-0.06441-0.56002-0.66287
   0   3  -4  -44.31   47.82   1-0.62178-0.74160 0.64543 0.59102 0.44362 0.31734
   0   3   4   19.27   50.21   1-0.63213-0.68920 0.66866 0.52947 0.39152 0.49462
   0   3   4   39.33   52.13   1-0.75063-0.80757 0.61183 0.47250 0.24942 0.35293
   0   3  -4   29.98   77.80   1-0.45715-0.57732 0.86787 0.81363 0.19444 0.06844
   0  -3   4  -11.50   70.30   1-0.57003-0.44988 0.81951 0.87375 0.05877 0.18480
   0  -3   5    6.23   74.96   1 0.00000 0.12803-0.98907-0.94457 0.14738 0.30229
   0   3  -5  -27.66   97.15   1 0.00000-0.12795-0.91660-0.96109 0.39978 0.24479
   0  -3  -5   69.31  122.97   1 0.00000 0.05004 0.58195 0.73108 0.81322 0.68045
   0   3   5  -76.76  103.88   1 0.00000-0.05004 0.74045 0.59132 0.67210 0.80488
   0  -3  -5  -52.31   74.08   1-0.79397-0.74491 0.46508 0.61474 0.39154 0.25922
   0  -3   5  -37.81   69.85   1-0.79503-0.66731 0.46940 0.51379 0.38415 0.53916
   0   3   5  116.54   63.36   1-0.80202-0.85094 0.56743 0.41755 0.18646 0.31864
   0  -3  -5   -4.26   45.41   1-0.80384-0.75580-0.32131-0.17049-0.50059-0.63221
   0  -3   5   14.44   53.66   1-0.29651-0.16783-0.88738-0.84485 0.35302 0.50799
   0   3  -5   32.20   57.36   1-0.13307-0.26175-0.86458-0.90711 0.48454 0.32958
   0  -3   5  -31.54   46.87   1 0.02307 0.15066 0.91290 0.95591-0.40752-0.25202
   0   3   5   11.76   49.31   1-0.79568-0.84486-0.11849-0.26879-0.59400-0.46254
   0   3  -5    6.30   39.58   1-0.61684-0.74450 0.63508 0.59128 0.46494 0.30998
   0   3   5   -5.50   42.30   1-0.63545-0.68468 0.67677 0.52698 0.37171 0.50348
   0  -3   5  -31.85   42.98   1-0.65164-0.52398 0.73353 0.77736 0.19308 0.34804
   0   3   5   43.02   49.85   1-0.75165-0.80071 0.60952 0.45962 0.25195 0.38419
   0   3  -5  -68.54   75.86   1-0.41835-0.54648 0.87711 0.83351 0.23591 0.08127
   0  -3   5   29.17   66.41   1-0.54992-0.42179 0.83089 0.87448 0.08487 0.23950
   0  -3   6   17.33   56.56   1 0.00000 0.13591-0.99920-0.96518 0.03980 0.22350
   0   3  -6   41.44   73.34   1 0.00000-0.13580-0.94723-0.98125 0.32052 0.13674
   0  -3  -6   46.16  124.76   1 0.00000 0.04232 0.62403 0.78362 0.78139 0.61979
   0   3   6   77.63   99.02   1 0.00000-0.04232 0.78916 0.62957 0.61418 0.77578
   0  -3  -6   -6.49   73.98   1-0.79050-0.74931 0.45221 0.61239 0.41304 0.25199
   0  -3   6   40.29   70.15   1-0.79866-0.66307 0.48610 0.51997 0.35473 0.53847
   0   3   6   16.11   61.69   1-0.80240-0.84343 0.56478 0.40435 0.19280 0.35371
   0  -3  -6  -18.28   53.82   1-0.80158-0.76160-0.40401-0.24244-0.44072-0.60098
   0  -3   6   37.35   41.19   1-0.37087-0.23422-0.88427-0.85249 0.28375 0.46733
   0   3  -6   38.99   41.04   1-0.19222-0.32886-0.87718-0.90890 0.43999 0.25638
   0   3   6   32.37   47.15   1-0.80232-0.84360-0.19140-0.35233-0.56537-0.40519
   0   3   6  -22.75   43.81   1-0.63824-0.67963 0.68394 0.52355 0.35336 0.51380
   0  -3   6   19.74   36.92   1-0.65133-0.51583 0.73098 0.76421 0.20351 0.38714
   0   3   6  -31.06   49.58   1-0.75121-0.79237 0.61053 0.45005 0.25084 0.41181
   0   3  -6  -69.87   86.82   1-0.38360-0.51968 0.88277 0.84982 0.27121 0.08794
   0  -3   6  -21.05   62.78   1-0.53609-0.40002 0.83793 0.87089 0.10227 0.28554
   0   3  -7   40.08   66.35   1 0.00000-0.14378-0.96476-0.98831 0.26311 0.05064
   0  -3  -7 -131.63  114.43   1 0.00000 0.03459 0.65299 0.82303 0.75736 0.56693
   0   3   7   12.45   94.81   1 0.00000-0.03458 0.82605 0.65597 0.56359 0.75398
   0  -3  -7   15.79   80.21   1-0.78690-0.75358 0.44023 0.61094 0.43240 0.24261
   0  -3   7   -3.35   57.06   1-0.80097-0.65752 0.49956 0.52290 0.32995 0.54243
   0   3   7    6.59   58.42   1-0.80245-0.83560 0.56437 0.39338 0.19377 0.38340
   0  -3  -7  -17.16   42.19   1-0.79326-0.76135-0.47001-0.29769-0.38705-0.57595
   0  -3   7  -35.60   42.37   1-0.43038-0.28573-0.87459-0.85363 0.22329 0.43550
   0   3  -7   19.86   38.96   1-0.23640-0.38100-0.88344-0.90436 0.40450 0.19225
   0   3   7    0.59   44.61   1-0.80405-0.83747-0.24603-0.41765-0.54126-0.35242
   0   3   7   11.88   42.25   1-0.64065-0.67419 0.69048 0.51949 0.33584 0.52496
   0  -3   7   11.53   37.32   1-0.65125-0.50790 0.73033 0.75297 0.20610 0.41840
   0  -3   7   27.62   38.91   1-0.77116-0.62744 0.55879 0.58174 0.30503 0.51758
   0   3   7  -25.99   46.20   1-0.74971-0.78298 0.61387 0.44280 0.24716 0.43686
   0   3   7   -2.57   57.03   1-0.00660-0.03929 0.82226 0.65093 0.56906 0.75811
   0   3  -7  -24.24   71.65   1-0.35189-0.49588 0.88596 0.86370 0.30206 0.09008
   0  -3   7   12.81   60.68   1-0.52702-0.38300 0.84223 0.86454 0.11346 0.32536
   0   3  -8  -49.05   66.00   1 0.00000-0.15166-0.97516-0.98823 0.22147-0.01977
   0  -3  -8   26.90  116.07   1 0.00000 0.02686 0.67302 0.85351 0.73961 0.52036
   0   3   8  -23.77   90.70   1 0.00000-0.02687 0.85506 0.67453 0.51852 0.73775
   0  -3   8   26.56   66.90   1-0.80248-0.65116 0.51111 0.52392 0.30786 0.54907
   0   3   8   25.98   60.40   1-0.80230-0.82757 0.56547 0.38393 0.19116 0.40951
   0  -3  -8   59.98   39.97   1-0.78176-0.75771-0.52294-0.33981-0.33966-0.55713
   0  -3   8   29.21   31.33   1-0.47856-0.32593-0.86133-0.85118 0.17054 0.41139
   0   3  -8   -2.02   27.03   1-0.26938-0.42194-0.88628-0.89638 0.37673 0.13584
   0   3   8  -37.74   47.90   1-0.80344-0.82900-0.28702-0.46932-0.52162-0.30412
   0   3   8   10.27   43.21   1-0.64275-0.66846 0.69656 0.51497 0.31882 0.53661
   0  -3   8   18.67   38.82   1-0.65132-0.50013 0.73088 0.74292 0.20391 0.44489
   0  -3   8  -16.92   39.46   1-0.76275-0.61113 0.58252 0.59489 0.28084 0.52212
   0   3   8  -19.45   46.98   1-0.74740-0.77279 0.61888 0.43724 0.24157 0.46001
   0   3   8   22.42   57.80   1-0.08867-0.11342 0.85207 0.67009 0.51585 0.73355
   0   3  -8   -3.91   76.29   1-0.32259-0.47453 0.88734 0.87574 0.32946 0.08884
   0  -3   8  -10.61   62.38   1-0.52163-0.36966 0.84468 0.85634 0.12003 0.36057
   0   3  -9   13.48   65.80   1 0.00000-0.15953-0.98147-0.98406 0.19157-0.07846
   0  -3  -9 -118.06  105.62   1 0.00000 0.01914 0.68676 0.87771 0.72687 0.47879
   0   3   9   31.64   67.22   1 0.00000-0.01915 0.87837 0.68739 0.47797 0.72602
   0  -3   9  -93.35   57.05   1-0.80342-0.64424 0.52141 0.52370 0.28744 0.55738
   0   3   9  -39.85   61.28   1-0.80199-0.81938 0.56761 0.37553 0.18602 0.43310
   0   3   9   -0.94   33.89   1-0.80377-0.81956-0.31868-0.51251-0.50237-0.25620
   0  -3  -9    4.85   41.14   1-0.76837-0.75238-0.56703-0.37312-0.29676-0.54286
   0  -3   9   10.00   40.92   1-0.51823-0.35762-0.84617-0.84685 0.12414 0.39362
   0   3  -9   18.17   38.89   1-0.29394-0.45447-0.88733-0.88662 0.35530 0.08576
   0   3   9   47.47   45.03   1-0.64461-0.66247 0.70227 0.51008 0.30212 0.54858
   0  -3   9  -23.08   40.63   1-0.65149-0.49245 0.73220 0.73364 0.19859 0.46824
   0  -3   9    2.27   41.05   1-0.75476-0.59525 0.60238 0.60416 0.25975 0.52976
   0   3   9   32.64   48.25   1-0.74444-0.76194 0.62513 0.43291 0.23453 0.48170
   0   3   9   55.53   52.94   1-0.15220-0.16893 0.86917 0.67650 0.47050 0.71680
   0   3  -9   82.17   58.25   1-0.29515-0.45504 0.88735 0.88640 0.35423 0.08497
   0  -3   9  -84.73   64.16   1-0.51911-0.35918 0.84579 0.84682 0.12309 0.39227
   0   3 -10  -27.20   65.75   1 0.00000-0.16741-0.98537-0.97748 0.17039-0.12841
   0  -3 -10  -40.37  112.40   1 0.00000 0.01141 0.69593 0.89733 0.71810 0.44120
   0   3  10   36.48   90.50   1 0.00000-0.01143 0.89752 0.69609 0.44097 0.71786
   0  -3  10   22.79   59.80   1-0.80393-0.63687 0.53085 0.52261 0.26812 0.56679
   0   3  10  -16.06   55.25   1-0.80154-0.81104 0.57050 0.36787 0.17903 0.45483
   0   3  10  -48.40   47.87   1-0.80406-0.81178-0.33885-0.54344-0.48852-0.21372
   0  -3 -10    3.05   35.53   1-0.75408-0.74613-0.60395-0.39928-0.25804-0.53277
   0  -3  10  -13.38   40.20   1-0.55050-0.38170-0.83058-0.84157 0.08413 0.38216
   0   3 -10   13.80   40.51   1-0.31213-0.48062-0.88749-0.87597 0.33900 0.04082
   0   3  10   10.89   43.37   1-0.64623-0.65625 0.70768 0.50488 0.28559 0.56073
   0  -3  10   53.61   41.44   1-0.65169-0.48481 0.73401 0.72485 0.19110 0.48942
   0   3  10    3.88   47.52   1-0.74091-0.75052 0.63230 0.42949 0.22633 0.50223
   0  -3  10  -18.68   35.34   1-0.74690-0.57950 0.61997 0.61117 0.24035 0.53910
   0   3  10   -8.55   55.09   1-0.20389-0.21268 0.87910 0.67578 0.43080 0.70574
   0   3 -10   14.56   55.42   1-0.26918-0.43703 0.88627 0.89596 0.37690 0.07900
   0  -3  10  -10.76   66.45   1-0.51885-0.35098 0.84591 0.83629 0.12340 0.42122
   0   3 -11  -20.64   61.39   1 0.00000-0.17528-0.98778-0.96941 0.15582-0.17176
   0  -3 -11  -96.10   73.89   1 0.00000 0.00368 0.70166 0.91351 0.71251 0.40677
   0   3  11   25.54   83.36   1 0.00000-0.00372 0.91351 0.70163 0.40680 0.71252
   0  -3  11    1.39   55.69   1-0.80406-0.62914 0.53964 0.52087 0.24953 0.57694
   0   3  11  -12.23   58.56   1-0.80092-0.80255 0.57393 0.36074 0.17063 0.47515
   0   3  11  -67.52   46.49   1-0.80396-0.80362-0.35358-0.56891-0.47814-0.17469
   0  -3 -11  -12.04   37.29   1-0.73936-0.73946-0.63537-0.41992-0.22279-0.52616
   0  -3  11  -26.51   40.66   1-0.57878-0.40197-0.81411-0.83589 0.04709 0.37376
   0   3 -11  -53.68   39.01   1-0.32541-0.50186-0.88727-0.86494 0.32687 0.00004
   0   3  11   -8.40   42.17   1-0.64764-0.64982 0.71280 0.49941 0.26918 0.57299
   0  -3  11    3.52   36.92   1-0.65188-0.47716 0.73615 0.71639 0.18201 0.50901
   0  -3  11    6.28   35.62   1-0.73900-0.56371 0.63608 0.61671 0.22196 0.54944
   0   3  11   19.38   45.12   1-0.73689-0.73860 0.64016 0.42677 0.21720 0.52184
   0   3 -11  -44.30   71.46   1-0.24438-0.42018 0.88428 0.90463 0.39789 0.07135
   0   3  11   59.90   54.24   1-0.24716-0.24799 0.88455 0.67057 0.39557 0.69916
   0  -3  11  -42.48   65.14   1-0.52040-0.34458 0.84522 0.82496 0.12153 0.44798
   0   3 -12   20.51   43.82   1 0.00000-0.18315-0.98923-0.96038 0.14634-0.21002
   0  -3 -12   75.72  110.26   1 0.00000-0.00403 0.70474 0.92705 0.70946 0.37490
   0   3 -12   59.78   73.74   1 0.00000-0.18119 0.95338 0.98187 0.30175-0.05563
   0  -3  12  -22.62   51.29   1-0.80386-0.62108 0.54792 0.51863 0.23145 0.58759
   0   3  12  -28.72   44.93   1-0.80373-0.79532-0.36404-0.59013-0.47061-0.13853
   0  -3  12   26.85   29.25   1-0.60316-0.41833-0.79749-0.83006 0.01347 0.36877
   0  -3  12   -2.03   41.94   1-0.65203-0.46946 0.73848 0.70813 0.17172 0.52739
   0  -3  12   19.27   38.12   1-0.73096-0.54779 0.65114 0.62119 0.20418 0.56039
   0   3 -12  -25.48   75.45   1-0.22051-0.40426 0.88151 0.91251 0.41749 0.06230
   0   3  12  -17.37   50.55   1-0.28440-0.27727 0.88703 0.66240 0.36370 0.69594
   0  -3 -13   40.62  110.46   1 0.00000-0.01176 0.70572 0.93849 0.70848 0.34510
   0   3 -13  -16.95   92.19   1 0.00000-0.18892 0.94178 0.98071 0.33622-0.04998
   0   3  13   -5.32   48.79   1-0.80350-0.78703-0.37110-0.60795-0.46546-0.10475
   0  -3  13   28.73   39.53   1-0.62444-0.43158-0.78087-0.82422-0.01734 0.36658
   0  -3  13  -14.17   40.33   1-0.72272-0.53166 0.66541 0.62488 0.18676 0.57170
   0   3 -13  -17.71   72.82   1-0.19741-0.38911 0.87806 0.91971 0.43592 0.05209
   0   3  13  -39.70   50.57   1-0.31721-0.30213 0.88744 0.65216 0.33439 0.69526
   0  -3 -14 -128.41  106.79   1 0.00000-0.01949 0.70500 0.94822 0.70919 0.31698
   0   3 -14  -43.25   71.66   1 0.00000-0.19663 0.92994 0.97933 0.36770-0.04734
   0   3  14   15.14   33.78   1-0.80333-0.77879-0.37542-0.62301-0.46229-0.07294
   0  -3  14   32.17   40.24   1-0.64320-0.44232-0.76432-0.81845-0.04585 0.36671
   0  -3  14   -3.79   35.27   1-0.71423-0.51528 0.67905 0.62793 0.16957 0.58324
   0   3 -14   19.27   50.72   1-0.17492-0.37458 0.87399 0.92629 0.45336 0.04089
   0   3  14  -26.85   48.70   1-0.34667-0.32364 0.88631 0.64038 0.30701 0.69653
   0  -3 -15  -49.38   76.15   1 0.00000-0.02721 0.70288 0.95655 0.71130 0.29026
   0   3 -15  -48.44   67.37   1 0.00000-0.20435 0.91792 0.97776 0.39675-0.04711
   0   3  15   45.52   35.39   1-0.80324-0.77064-0.37747-0.63582-0.46077-0.04278
   0  -3  15   39.27   42.14   1-0.65989-0.45099-0.74785-0.81277-0.07242 0.36878
   0  -3  15  -24.99   43.32   1-0.70546-0.49861 0.69215 0.63045 0.15249 0.59489
   0   3 -15   -9.34   72.19   1-0.15293-0.36055 0.86934 0.93229 0.46995 0.02883
   0   3  15    9.61   48.16   1-0.37377-0.34293 0.88395 0.62750 0.28091 0.69902
   0  -3 -16  164.13   86.21   1 0.00000-0.03494 0.69956 0.96369 0.71456 0.26470
   0   3 -16  -64.53  101.60   1 0.00000-0.21206 0.90574 0.97603 0.42382-0.04887
   0   3  16   41.93   36.08   1-0.80323-0.76257-0.37764-0.64675-0.46065-0.01402
   0  -3  16   14.56   41.46   1-0.67486-0.45793-0.73148-0.80719-0.09737 0.37246
   0  -3  16   28.03   44.69   1-0.69636-0.48163 0.70478 0.63251 0.13545 0.60659
   0   3 -16   -2.26   56.66   1-0.13169-0.34710 0.86423 0.93769 0.48554 0.01569
   0   3  16    9.08   50.58   1-0.39858-0.35979 0.88062 0.61352 0.25620 0.70294
   0  -3 -17  -38.18  120.12   1 0.00000-0.04267 0.69522 0.96981 0.71879 0.24010
   0   3 -17  182.00  104.32   1 0.00000-0.21978 0.89340 0.97414 0.44925-0.05228
   0   3  17   52.45   38.58   1-0.80329-0.75457-0.37621-0.65607-0.46170 0.01355
   0  -3  17  -87.54   42.89   1-0.68837-0.46342-0.71520-0.80169-0.12095 0.37752
   0  -3  17  -19.41   39.05   1-0.68701-0.46442 0.71691 0.63394 0.11853 0.61839
   0   3 -17   41.67   75.89   1-0.11046-0.33381 0.85853 0.94263 0.50072 0.00222
   0   3  17   -0.88   51.91   1-0.42172-0.37499 0.87643 0.59869 0.23239 0.70776
   0  -3 -18  -74.11   83.46   1 0.00000-0.05039 0.68998 0.97502 0.72382 0.21630
   0   3 -18  -74.02  102.92   1 0.00000-0.22750 0.88091 0.97210 0.47328-0.05708
   0   3  18   10.36   38.75   1-0.80341-0.74662-0.37342-0.66403-0.46376 0.04013
   0  -3  18   22.07   32.79   1-0.70024-0.46691-0.69950-0.79638-0.14264 0.38439
   0   3 -18  -20.77   54.82   1-0.08949-0.32079 0.85232 0.94707 0.51529-0.01185
   0  -3 -19   60.21  125.61   1 0.00000-0.05812 0.68394 0.97943 0.72953 0.19318
   0   3 -19  -35.86  104.81   1 0.00000-0.23521 0.86825 0.96989 0.49612-0.06307
   0   3  19   54.77   57.29   1-0.80356-0.73871-0.36943-0.67079-0.46669 0.06584
   0  -3  19   45.65   43.47   1-0.71142-0.47005-0.68334-0.79099-0.16403 0.39163
   0   3 -19    6.03   80.69   1-0.06875-0.30799 0.84562 0.95101 0.52932-0.02647
   0  -3 -20  -41.45   89.14   1 0.00000-0.06585 0.67718 0.98312 0.73581 0.17064
   0   3 -20  -12.24  102.78   1 0.00000-0.24293 0.85541 0.96750 0.51794-0.07008
   0   3  20   39.21   40.61   1-0.80372-0.73080-0.36439-0.67651-0.47036 0.09081
   0  -3  20   75.76   44.27   1-0.72165-0.47222-0.66720-0.78561-0.18455 0.39975
   0   3 -20   76.60   59.32   1-0.04819-0.29537 0.83844 0.95447 0.54285-0.04158
   0  -3 -21 -364.39  135.86   1 0.00000-0.07357 0.66975 0.98615 0.74258 0.14858
   0   3 -21   13.31  104.38   1 0.00000-0.25065 0.84238 0.96493 0.53887-0.07798
   0   3  21   80.04   52.63   1-0.80387-0.72289-0.35842-0.68129-0.47467 0.11514
   0  -3  21    8.64   35.18   1-0.73102-0.47354-0.65104-0.78023-0.20430 0.40863
   0   3 -21  -65.09   82.74   1-0.02776-0.28288 0.83076 0.95744 0.55592-0.05716
   0  -3 -22  -22.25   92.56   1 0.00000-0.08130 0.66171 0.98857 0.74975 0.12693
   0   3 -22  224.74  146.18   1 0.00000-0.25836 0.82915 0.96215 0.55901-0.08667
   0   3  22   35.65   50.92   1-0.80399-0.71494-0.35161-0.68523-0.47954 0.13890
   0  -3  22  -45.21   48.05   1-0.73962-0.47410-0.63485-0.77481-0.22338 0.41819
   0   3 -22  -60.97   57.85   1-0.00743-0.27050 0.82261 0.95993 0.56855-0.07318
   0  -3 -23   -6.77  124.58   1 0.00000-0.08902 0.65310 0.99041 0.75726 0.10562
   0   3 -23  -78.88   95.37   1 0.00000-0.26608 0.81570 0.95915 0.57846-0.09605
   0   3  23    4.22   52.02   1-0.80405-0.70695-0.34404-0.68841-0.48489 0.16219
   0  -3  23  -18.62   34.65   1-0.74753-0.47395-0.61861-0.76934-0.24187 0.42833
   0   3 -23   94.04  103.64   1 0.01281-0.25820 0.81396 0.96192 0.58077-0.08960
   0  -3 -24 -230.77  145.10   1 0.00000-0.09675 0.64394 0.99170 0.76507 0.08459
   0   3 -24   40.36   87.57   1 0.00000-0.27380 0.80202 0.95592 0.59728-0.10605
   0   3  24   68.75   47.64   1-0.80405-0.69887-0.33576-0.69088-0.49068 0.18504
   0  -3  24  -21.43   45.07   1-0.75479-0.47317-0.60229-0.76379-0.25984 0.43900
   0   3 -24   60.46   59.64   1 0.03301-0.24595 0.80481 0.96342 0.59260-0.10642
   0  -3 -25 -106.07  103.40   1 0.00000-0.10448 0.63425 0.99247 0.77312 0.06381
   0   3 -25 -114.96  142.50   1 0.00000-0.28184 0.78789 0.95239 0.61580-0.11621
   0   3  25 -130.83   61.32   1-0.80395-0.69071-0.32682-0.69270-0.49683 0.20752
   0  -3  25  -40.20   47.95   1-0.76146-0.47178-0.58587-0.75814-0.27733 0.45014
   0   3 -25   22.70   73.13   1 0.05318-0.23372 0.79516 0.96441 0.60405-0.12362
   0  -3 -26  -79.92  107.99   1 0.00000-0.11220 0.62406 0.99274 0.78136 0.04323
   0   3 -26 -218.20  103.82   1 0.00000-0.28956 0.77370 0.94865 0.63355-0.12729
   0   3  26  -53.30   42.83   1-0.80374-0.68243-0.31728-0.69391-0.50332 0.22967
   0  -3  26   12.64   38.78   1-0.76757-0.46985-0.56934-0.75238-0.29441 0.46169
   0   3 -26   76.90   81.43   1 0.07335-0.22149 0.78499 0.96488 0.61514-0.14118
   0  -3 -27   54.37  161.98   1 0.00000-0.11993 0.61339 0.99251 0.78978 0.02282
   0   3 -27  264.07  128.32   1 0.00000-0.29729 0.75922 0.94463 0.65082-0.13884
   0   3  27  -54.44   44.06   1-0.80340-0.67403-0.30716-0.69454-0.51009 0.25154
   0  -3  27  -84.02   62.68   1-0.77315-0.46738-0.55266-0.74647-0.31111 0.47363
   0   3  27  -60.17   42.81   1-0.80262-0.67875-0.30526-0.69060-0.51244 0.24971
   0  -3 -28  -93.16  176.74   1 0.00000-0.12766 0.60223 0.99181 0.79832 0.00253
   0   3 -28 -207.89  157.53   1 0.00000-0.30502 0.74446 0.94032 0.66766-0.15083
   0  -3  28   36.88   39.70   1-0.77823-0.46441-0.53583-0.74040-0.32746 0.48591
   0   3  28  -17.71   43.54   1-0.80320-0.67146-0.29318-0.68920-0.51855 0.27226
   0  -4   054212.12 1056.51   1 0.00000 0.11834-0.23212-0.10305 0.97268 0.98760
   0   4   054002.75 1045.68   1 0.00000-0.11832 0.00292-0.12614 0.99999 0.98492
   0  -4   053137.55  901.92   1-0.79684-0.67906 0.59044 0.71994 0.12814 0.14339
   0   4   055186.91  930.13   1-0.55039-0.66827 0.67722 0.54766-0.48829-0.50345
   0   4   051337.53  649.00   1-0.44930-0.56724 0.61081 0.48176-0.65194-0.66793
   0  -4   049357.16  648.46   1-0.55934-0.44140 0.47588 0.60493-0.67872-0.66273
   0   4   053262.21  741.22   1-0.67904-0.79704 0.72661 0.59727 0.10455 0.08929
   0   4   054616.00  696.51   1-0.66782-0.78570 0.73939 0.61033-0.08550-0.10078
   0  -4   130673.44  722.73   1 0.00000 0.12616-0.46127-0.34269 0.88725 0.93093
   0   4  -129503.18  668.76   1 0.00000-0.12612-0.22486-0.34346 0.97439 0.93065
   0  -4  -129915.19  686.83   1 0.00000 0.11056-0.01575 0.12379 0.99987 0.98612
   0   4   129882.72  662.28   1 0.00000-0.11056 0.21055 0.07101 0.97758 0.99132
   0  -4  -130710.93  659.54   1-0.80405-0.69415 0.54090 0.68095 0.24681 0.23334
   0   4   131743.51  644.16   1-0.72634-0.83628 0.66812 0.52799-0.16136-0.14777
   0  -4   128280.12  532.56   1-0.67340-0.54763 0.68238 0.80139-0.28439-0.24054
   0   4  -130273.95  480.15   1-0.33354-0.45940 0.72005 0.60184-0.60849-0.65324
   0  -4   128676.26  495.28   1-0.45884-0.33307 0.60047 0.71881-0.65489-0.61021
   0   4   131974.98  478.74   1-0.55149-0.66160 0.48678 0.34702-0.67741-0.66471
   0  -4  -129647.59  557.52   1-0.64786-0.53779 0.33391 0.47372-0.68466-0.69739
   0  -4   131641.02  449.78   1-0.76719-0.64130 0.57042 0.68918 0.29332 0.33728
   0   4   130878.36  501.16   1-0.70888-0.81900 0.68714 0.54722 0.15908 0.17259
   0   4  -130924.02  470.38   1-0.61484-0.74065 0.78864 0.67022-0.00324-0.04717
   0  -4   267194.56 1119.57   1 0.00000 0.13399-0.66240-0.55423 0.74914 0.82150
   0   4  -269136.95 1179.63   1 0.00000-0.13396-0.44053-0.54864 0.89773 0.82525
   0  -4  -266548.99 1203.23   1 0.00000 0.10281 0.16360 0.31361 0.98652 0.94396
   0   4   264824.03 1079.22   1 0.00000-0.10280 0.37904 0.22903 0.92537 0.96797
   0  -4  -266516.59  847.50   1-0.80280-0.70068 0.51416 0.66458 0.30188 0.25954
   0   4   270475.43  965.45   1-0.77203-0.87405 0.63547 0.48487-0.01161 0.03058
   0   4  -267291.30  829.08   1-0.21473-0.34841 0.80595 0.69847-0.55165-0.62508
   0   4   270078.39  843.54   1-0.63440-0.73664 0.35818 0.20768-0.68501-0.64360
   0  -4  -262445.11  788.86   1-0.71674-0.61450 0.18636 0.33687-0.67196-0.71337
   0   4   266801.36  781.96   1-0.62778-0.73002 0.65858 0.50832 0.41491 0.45680
   0   4  -267066.36  942.42   1-0.62765-0.76127 0.65831 0.55044 0.41552 0.34272
   0  -4   270315.09  968.65   1-0.75729-0.62351 0.59632 0.70450 0.26627 0.33896
   0   4   267086.12  865.74   1-0.72484-0.82706 0.66185 0.51135 0.19116 0.23340
   0   4  -267076.35  847.11   1-0.56650-0.70025 0.82161 0.71383 0.06341-0.00914
   0  -4   265910.65  860.76   1-0.67196-0.53820 0.73479 0.84257-0.09244-0.01987
   0  -4   337279.01  675.89   1 0.00000 0.14180-0.81052-0.71282 0.58570 0.68685
   0   4  -336541.31  714.55   1 0.00000-0.14176-0.61429-0.71192 0.78907 0.68779
   0  -4  -334233.24  757.84   1 0.00000 0.09506 0.30024 0.46071 0.95385 0.88243
   0   4   337022.65  810.80   1 0.00000-0.09506 0.50772 0.34725 0.86151 0.93293
   0  -4  -337792.84  577.25   1-0.80019-0.70594 0.49462 0.65556 0.33916 0.26809
   0   4   338927.56  642.25   1-0.78779-0.88192 0.61249 0.45133 0.06511 0.13603
   0   4  -338921.64  532.85   1-0.10043-0.24197 0.86753 0.77085-0.48713-0.58925
   0  -4   336157.75  512.13   1-0.25812-0.11662 0.77733 0.87407-0.57369-0.47157
   0   4   337552.08  500.90   1-0.69588-0.79029 0.23618 0.07498-0.67820-0.60812
   0  -4  -335259.09  538.04   1-0.76395-0.66959 0.04354 0.20474-0.64379-0.71394
   0   4   336758.28  485.13   1-0.63157-0.72597 0.66735 0.50649 0.39464 0.46520
   0   4  -338240.45  616.81   1-0.62166-0.76312 0.64517 0.54790 0.44416 0.34269
   0   4   337291.26  522.51   1-0.73373-0.82806 0.64609 0.48501 0.21021 0.28118
   0  -4   338156.72  553.10   1-0.73747-0.59580 0.63904 0.73664 0.21851 0.31994
   0   4  -336601.57  625.28   1-0.52298-0.66468 0.84407 0.74692 0.11839 0.01721
   0  -4   336961.87  561.81   1-0.63895-0.49727 0.76823 0.86537-0.03928 0.06192
   0  -4   4 7613.79  292.27   1 0.00000 0.14968-0.90430-0.81705 0.42689 0.55678
   0   4  -4 7107.08  285.69   1 0.00000-0.14962-0.73741-0.82465 0.67544 0.54548
   0  -4  -4 6537.39  266.49   1 0.00000 0.08732 0.40028 0.57120 0.91638 0.81614
   0   4   4 7659.73  313.50   1 0.00000-0.08733 0.60403 0.43306 0.79695 0.89712
   0  -4  -4 8213.70  237.28   1-0.79721-0.71082 0.47897 0.65044 0.36746 0.26766
   0   4   4 7094.01  206.86   1-0.79429-0.88054 0.59791 0.42620 0.10769 0.20734
   0  -4   4 6602.73  163.46   1-0.10523 0.04509-0.85703-0.77149 0.50439 0.63463
   0   4  -4 6998.42  174.39   1 0.00333-0.14599 0.90709 0.82113-0.42091-0.55173
   0  -4   4 7466.28  181.36   1-0.17228-0.02296 0.83110 0.91711-0.52875-0.39795
   0   4   4 7289.15  180.93   1-0.73854-0.82505 0.12716-0.04471-0.66210-0.56328
   0  -4  -4 7007.90  206.98   1-0.79118-0.70467-0.08603 0.08584-0.60549-0.70431
   0   4  -4 6303.27  166.29   1-0.61700-0.76631 0.63542 0.54875 0.46425 0.33411
   0   4   4 7537.78  196.09   1-0.63463-0.72119 0.67474 0.50327 0.37678 0.47601
   0   4   4 6866.84  180.94   1-0.73860-0.82504 0.63686 0.46520 0.22105 0.32075
   0   4  -4 6817.66  188.17   1-0.48368-0.63332 0.85960 0.77309 0.16471 0.03490
   0  -4   4 7124.86  200.61   1-0.61280-0.46318 0.79023 0.87674-0.00029 0.12955
   0  -4   5   71.62   71.27   1 0.00000 0.15759-0.95774-0.88093 0.28763 0.44622
   0   4  -5  242.61   92.97   1 0.00000-0.15753-0.81975-0.89652 0.57271 0.41403
   0  -4  -5  156.06  131.17   1 0.00000 0.07958 0.47292 0.65429 0.88110 0.75203
   0   4   5   34.19  107.02   1 0.00000-0.07960 0.67718 0.49576 0.73581 0.86479
   0  -4  -5  217.17   76.56   1-0.79405-0.71553 0.46540 0.64740 0.39099 0.26246
   0  -4   5  239.07   67.97   1-0.79499-0.63781 0.46922 0.54596 0.38446 0.54325
   0   4   5  195.02   74.97   1-0.79728-0.87564 0.58898 0.40673 0.13202 0.26039
   0  -4   5  149.51   49.76   1-0.19855-0.04025-0.87825-0.80352 0.43502 0.59391
   0  -4   5  123.40   50.37   1-0.09930 0.05782 0.86804 0.94327-0.48645-0.32694
   0   4   5  212.36   56.17   1-0.76625-0.84491 0.03484-0.14772-0.64159-0.51410
   0  -4  -5  211.89   52.21   1-0.80276-0.72411-0.19962-0.01710-0.56189-0.68946
   0   4   5  215.52   49.51   1-0.63726-0.71598 0.68140 0.49933 0.35997 0.48787
   0   4   5  149.53   51.97   1-0.74094-0.81950 0.63224 0.44999 0.22640 0.35484
   0   4  -5  210.57   79.21   1-0.44791-0.60550 0.87036 0.79450 0.20451 0.04607
   0  -4   5  147.19   66.52   1-0.59268-0.43513 0.80494 0.88081 0.02814 0.18663
   0  -4   619222.76  392.58   1 0.00000 0.16547-0.98538-0.91906 0.17032 0.35769
   0   4  -619953.59  441.42   1 0.00000-0.16538-0.87327-0.93956 0.48723 0.29976
   0  -4  -619699.18  460.00   1 0.00000 0.07184 0.52578 0.71761 0.85061 0.69273
   0   4   619905.05  525.92   1 0.00000-0.07188 0.73341 0.54154 0.67978 0.83759
   0  -4  -619205.32  397.82   1-0.79073-0.72008 0.45303 0.64555 0.41169 0.25442
   0  -4   619961.07  395.20   1-0.79884-0.63379 0.48703 0.55323 0.35306 0.54058
   0   4   619597.43  386.66   1-0.79871-0.86919 0.58384 0.39104 0.14553 0.30263
   0  -4   619495.42  297.81   1-0.27739-0.11113-0.88672-0.82280 0.36982 0.55734
   0   4  -617783.29  310.82   1-0.06973-0.23596-0.84595-0.90991 0.52867 0.34114
   0  -4   619214.65  323.40   1-0.03927 0.12565 0.89268 0.95719-0.44896-0.26076
   0   4   620021.01  319.07   1-0.78345-0.85426-0.04129-0.23456-0.62007-0.46391
   0  -4  -620562.08  345.79   1-0.80306-0.73228-0.29652-0.10332-0.51687-0.67311
   0   4   620362.41  324.40   1-0.63960-0.71047 0.68759 0.49493 0.34368 0.50026
   0   4   619414.08  338.19   1-0.74159-0.81226 0.63094 0.43812 0.22790 0.38507
   0   4  -620110.45  372.38   1-0.41501-0.58055 0.87775 0.81253 0.23936 0.05228
   0  -4   620039.59  378.44   1-0.57761-0.41213 0.81485 0.88008 0.04866 0.23580
   0  -4   7 6198.74  228.47   1 0.00000 0.17334-0.99734-0.94149 0.07289 0.28903
   0   4  -7 6125.72  236.19   1 0.00000-0.17322-0.90794-0.96376 0.41909 0.20283
   0  -4  -7 6636.85  273.32   1 0.00000 0.06415 0.56420 0.76652 0.82563 0.63899
   0   4   7 6447.49  278.70   1 0.00000-0.06415 0.77752 0.57519 0.62885 0.81549
   0  -4  -7 6691.41  221.42   1-0.78727-0.72448 0.44140 0.64445 0.43053 0.24453
   0  -4   7 6003.22  201.56   1-0.80119-0.62827 0.50103 0.55671 0.32718 0.54344
   0   4   7 6132.70  201.60   1-0.79935-0.86194 0.58128 0.37792 0.15213 0.33795
   0  -4  -7 5872.93  179.31   1-0.80341-0.74204-0.37351-0.16883-0.46369-0.64874
   0  -4   7 5767.88  154.49   1-0.34338-0.16916-0.88651-0.83332 0.31012 0.52626
   0   4  -7 5845.76  174.42   1-0.12054-0.29475-0.86131-0.91442 0.49357 0.27740
   0  -4   7 6211.75  182.45   1 0.00944 0.18217 0.90894 0.96273-0.41679-0.19990
   0   4   7 5877.66  157.68   1-0.79364-0.85660-0.10295-0.30690-0.59960-0.41476
   0   4   7 6312.61  166.26   1-0.64169-0.70472 0.69344 0.49018 0.32766 0.51292
   0   4   7 5423.91  169.93   1-0.74102-0.80379 0.63210 0.42870 0.22656 0.41246
   0   4  -7 6193.94  189.94   1-0.38444-0.55793 0.88266 0.82808 0.27038 0.05466
   0  -4   7 6159.30  186.97   1-0.56670-0.39329 0.82149 0.87608 0.06315 0.27892
   0   4  -8   41.32   85.68   1 0.00000-0.18107-0.93066-0.97601 0.36586 0.12082
   0  -4  -8   14.65  120.35   1 0.00000 0.05642 0.59265 0.80543 0.80545 0.58999
   0   4   8  -11.83   92.69   1 0.00000-0.05640 0.81269 0.59985 0.58269 0.79811
   0  -4   8  110.39   56.48   1-0.80267-0.62189 0.51287 0.55803 0.30441 0.54940
   0   4   8   14.15   60.37   1-0.79952-0.85424 0.58054 0.36663 0.15403 0.36857
   0  -4  -8   64.40   44.06   1-0.79841-0.74511-0.43531-0.21988-0.41597-0.62964
   0  -4   8   87.39   46.33   1-0.39911-0.21690-0.88053-0.83816 0.25565 0.50043
   0   4  -8   88.49   33.63   1-0.16084-0.34302-0.87108-0.91338 0.46404 0.21923
   0  -4   8   24.39   35.43   1 0.04856 0.22908 0.91959 0.96265-0.38984-0.14426
   0   4   8   85.20   51.38   1-0.79939-0.85444-0.15264-0.36721-0.58108-0.36751
   0   4   8  104.59   44.82   1-0.64356-0.69875 0.69900 0.48514 0.31179 0.52572
   0  -4   8   57.50   39.87   1-0.75075-0.56963 0.61157 0.65627 0.24970 0.49479
   0   4   8  109.02   50.66   1-0.73949-0.79438 0.63511 0.42113 0.22309 0.43772
   0   4   8   32.80   54.42   1 0.03414-0.02004 0.80428 0.59003 0.59325 0.80712
   0   4  -8   91.53   78.65   1-0.35571-0.53709 0.88567 0.84179 0.29841 0.05397
   0  -4   8   50.75   64.57   1-0.55906-0.37763 0.82589 0.86982 0.07312 0.31748
   0   4  -911447.59  333.48   1 0.00000-0.18891-0.94578-0.98066 0.32477 0.05094
   0  -4  -912051.30  374.54   1 0.00000 0.04870 0.61354 0.83678 0.78965 0.54536
   0   4   9 9866.29  376.75   1 0.00000-0.04869 0.84151 0.61822 0.54023 0.78448
   0  -4   910706.86  279.35   1-0.80356-0.61491 0.52335 0.55797 0.28353 0.55726
   0   4   910938.80  291.63   1-0.79939-0.84622 0.58110 0.35664 0.15259 0.39585
   0  -4  -9 9974.44  249.12   1-0.78994-0.74470-0.48765-0.26147-0.37172-0.61404
   0  -4   911645.75  236.78   1-0.44629-0.25609-0.87078-0.83923 0.20627 0.47968
   0   4  -9 9135.87  220.98   1-0.19267-0.38282-0.87726-0.90875 0.43963 0.16618
   0   4   910942.11  243.43   1-0.80234-0.84953-0.19187-0.41713-0.56517-0.32293
   0   4   910135.33  216.31   1-0.64524-0.69258 0.70431 0.47985 0.29598 0.53857
   0  -4   911160.95  260.45   1-0.74240-0.55339 0.62932 0.66345 0.22975 0.50357
   0   4   910828.42  275.42   1-0.73721-0.78421 0.63953 0.41497 0.21794 0.46130
   0   4   9 9778.03  272.60   1-0.05382-0.10006 0.84046 0.61557 0.53918 0.78170
   0   4  -911309.99  299.31   1-0.32851-0.51784 0.88718 0.85395 0.32401 0.05092
   0  -4   910884.98  254.61   1-0.55430-0.36491 0.82853 0.86182 0.07927 0.35226
   0   4 -10 1768.65  138.90   1 0.00000-0.19696-0.95595-0.98036 0.29350-0.00898
   0  -4 -10 2286.55  191.49   1 0.00000 0.04097 0.62875 0.86245 0.77759 0.50447
   0   4  10 1624.11  147.00   1 0.00000-0.04097 0.86540 0.63167 0.50107 0.77415
   0  -4  10 1915.23  133.61   1-0.80399-0.60747 0.53288 0.55698 0.26388 0.56633
   0   4  10 1595.23  110.77   1-0.79902-0.83797 0.58263 0.34761 0.14868 0.42066
   0  -4 -10 1687.83  104.58   1-0.77937-0.74193-0.53180-0.29480-0.33131-0.60217
   0  -4  10 1837.60  101.50   1-0.48654-0.28836-0.85860-0.83787 0.16143 0.46347
   0   4 -10 1609.13  102.10   1-0.21769-0.41579-0.88113-0.90181 0.41977 0.11767
   0   4  10 2064.49  117.07   1-0.80366-0.84298-0.22283-0.45878-0.55178-0.28088
   0   4  10 1745.95   98.21   1-0.64672-0.68622 0.70939 0.47433 0.28018 0.55145
   0   4  10 2158.37  132.20   1-0.73430-0.77340 0.64505 0.40990 0.21145 0.48354
   0  -4  10 1868.25  111.74   1-0.73427-0.53738 0.64509 0.66863 0.21139 0.51394
   0   4  10 1856.03  126.41   1-0.12429-0.16259 0.86231 0.62677 0.49088 0.76204
   0   4 -10 2056.36  142.95   1-0.30255-0.49984 0.88747 0.86489 0.34763 0.04590
   0  -4  10 1923.25  126.46   1-0.55180-0.35447 0.82988 0.85253 0.08246 0.38409
   0   4 -11  178.26   73.10   1 0.00000-0.20484-0.96292-0.97686 0.26975-0.06150
   0  -4 -11  108.54  113.62   1 0.00000 0.03324 0.63962 0.88376 0.76868 0.46674
   0  -4  11   69.35   40.67   1-0.80404-0.59966 0.54172 0.55530 0.24504 0.57623
   0  -4  11  105.22   40.88   1-0.52121-0.31504-0.84486-0.83495 0.12054 0.45122
   0   4  11  135.55   46.64   1-0.80405-0.83551-0.24705-0.49369-0.54079-0.24122
   0   4  11   96.65   31.72   1-0.64802-0.67968 0.71426 0.46860 0.26436 0.56430
   0  -4  11  123.86   45.63   1-0.72612-0.52134 0.65966 0.67262 0.19385 0.52514
   0   4  11   87.02   53.33   1-0.18173-0.21200 0.87529 0.62905 0.44813 0.74789
   0   4 -11  244.00   81.08   1-0.27762-0.48286 0.88674 0.87481 0.36961 0.03924
   0   4 -1216135.89  505.73   1 0.00000-0.21271-0.96768-0.97114 0.25215-0.10788
   0  -4 -1218161.50  581.09   1 0.00000 0.02552 0.64708 0.90168 0.76242 0.43164
   0  -4  1215549.79  470.26   1-0.80376-0.59152 0.55003 0.55308 0.22676 0.58668
   0  -4  1217554.31  460.85   1-0.55039-0.33603-0.83064-0.83091 0.08427 0.44346
   0   4  1216505.30  438.96   1-0.80396-0.82755-0.26578-0.52310-0.53197-0.20374
   0  -4  1217783.19  492.54   1-0.71782-0.50515 0.67340 0.67579 0.17675 0.53677
   0   4 -1216564.06  520.69   1-0.25353-0.46672 0.88512 0.88385 0.39022 0.03121
   0   4  1216013.94  468.32   1-0.23038-0.25270 0.88276 0.62586 0.40945 0.73786
   0  -4 -1315473.76  538.61   1 0.00000 0.01779 0.65182 0.91687 0.75836 0.39877
   0  -4  1313629.69  424.57   1-0.80318-0.58307 0.55791 0.55043 0.20888 0.59753
   0  -4  1315201.22  401.92   1-0.57685-0.35447-0.81533-0.82639 0.04969 0.43751
   0   4  1314560.06  405.60   1-0.80366-0.81939-0.27999-0.54800-0.52509-0.16819
   0  -4  1315016.31  429.81   1-0.70929-0.48873 0.68653 0.67834 0.15988 0.54862
   0   4 -1313563.87  426.85   1-0.23013-0.45128 0.88273 0.89210 0.40966 0.02200
   0   4  1313666.69  423.75   1-0.27226-0.28663 0.88645 0.61890 0.37425 0.73129
   0  -4 -14  635.12  127.37   1 0.00000 0.01006 0.65435 0.92986 0.75618 0.36775
   0   4 -14  816.89  125.95   1 0.00000-0.22615 0.95086 0.96794 0.30960-0.10925
   0  -4  14  613.98   51.19   1-0.60024-0.36984-0.79962-0.82146 0.01759 0.43405
   0   4  14  644.83   50.92   1-0.80331-0.81117-0.29046-0.56915-0.51991-0.13435
   0  -4  14  618.13   59.34   1-0.70048-0.47203 0.69916 0.68039 0.14309 0.56058
   0   4 -14  642.25   91.64   1-0.20732-0.43641 0.87963 0.89966 0.42808 0.01178
   0   4  14  638.49   67.71   1-0.30904-0.31546 0.88750 0.60930 0.34179 0.72748
   0  -4 -15 5522.39  280.42   1 0.00000 0.00234 0.65506 0.94102 0.75557 0.33831
   0   4 -15 6161.58  287.72   1 0.00000-0.23388 0.93913 0.96666 0.34353-0.10413
   0  -4  15 4598.64  144.09   1-0.62107-0.38264-0.78365-0.81628-0.01236 0.43273
   0   4  15 5441.01  180.04   1-0.80300-0.80299-0.29780-0.58718-0.51623-0.10200
   0  -4  15 5164.12  200.75   1-0.69136-0.45502 0.71137 0.68201 0.12633 0.57254
   0   4 -15 5074.78  228.25   1-0.18498-0.42203 0.87589 0.90657 0.44562 0.00068
   0   4  15 5243.75  225.84   1-0.34191-0.34037 0.88659 0.59774 0.31151 0.72584
   0  -4 -16 6570.50  262.66   1 0.00000-0.00538 0.65423 0.95065 0.75629 0.31021
   0   4 -16 6801.43  292.89   1 0.00000-0.24160 0.92705 0.96504 0.37491-0.10159
   0   4  16 6065.96  154.32   1-0.80331-0.79210-0.30504-0.60649-0.51149-0.06872
   0  -4  16 5411.26  133.14   1-0.63974-0.39329-0.76752-0.81093-0.04049 0.43324
   0   4  16 6449.63  176.41   1-0.80277-0.79490-0.30250-0.60257-0.51385-0.07095
   0  -4  16 6150.91  193.07   1-0.68198-0.43778 0.72309 0.68305 0.10966 0.58462
   0   4 -16 6220.95  224.22   1-0.16304-0.40805 0.87155 0.91289 0.46238-0.01119
   0   4  16 5472.14  186.83   1-0.37197-0.36265 0.88415 0.58478 0.28268 0.72560
   0  -4 -17 7747.48  267.11   1 0.00000-0.01311 0.65208 0.95896 0.75814 0.28323
   0   4 -1710234.42  365.29   1 0.00000-0.24932 0.91468 0.96312 0.40416-0.10117
   0   4  17 8511.35  193.60   1-0.80340-0.78413-0.30717-0.61938-0.51008-0.03867
   0  -4  17 9956.12  202.94   1-0.65657-0.40210-0.75127-0.80548-0.06703 0.43533
   0   4  17 8917.93  191.16   1-0.80264-0.78691-0.30494-0.61569-0.51260-0.04104
   0  -4  17 8473.03  229.47   1-0.67215-0.42006 0.73457 0.68394 0.09277 0.59645
   0   4 -1710966.89  337.04   1-0.14176-0.39454 0.86672 0.91855 0.47820-0.02412
   0   4  17 9113.04  256.04   1-0.39929-0.38203 0.88050 0.57050 0.25547 0.72703
   0  -4 -18 9109.39  373.09   1 0.00000-0.02083 0.64880 0.96612 0.76095 0.25722
   0   4 -18 8474.66  351.00   1 0.00000-0.25703 0.90205 0.96094 0.43161-0.10255
   0   4  18 9490.74  308.44   1-0.80341-0.77608-0.30759-0.63055-0.50980-0.00976
   0  -4  18 7886.06  245.07   1-0.67181-0.40932-0.73495-0.79994-0.09220 0.43880
   0   4  18 8808.63  278.19   1-0.80261-0.77902-0.30544-0.62687-0.51235-0.01212
   0  -4  18 7399.18  284.64   1-0.66194-0.40196 0.74571 0.68450 0.07576 0.60817
   0   4 -18 9778.06  367.82   1-0.12043-0.38115 0.86128 0.92375 0.49364-0.03732
   0  -4 -19  381.87  139.51   1 0.00000-0.02856 0.64450 0.97228 0.76459 0.23204
   0   4 -19  364.68  118.42   1 0.00000-0.26475 0.88919 0.95853 0.45752-0.10547
   0   4  19  305.12   46.68   1-0.80337-0.76797-0.30650-0.64021-0.51052 0.01815
   0  -4  19  376.78   45.96   1-0.68568-0.41516-0.71856-0.79434-0.11617 0.44346
   0   4  19  361.24   60.64   1-0.80268-0.77122-0.30424-0.63636-0.51296 0.01592
   0   4 -19  337.63   90.36   1-0.09932-0.36799 0.85530 0.92842 0.50851-0.05111
   0  -4 -20  -55.69  116.25   1 0.00000-0.03629 0.63931 0.97754 0.76894 0.20756
   0   4 -20   44.80  130.53   1 0.00000-0.27247 0.87610 0.95588 0.48212-0.10970
   0   4  20    3.20   39.52   1-0.80327-0.75981-0.30410-0.64856-0.51212 0.04519
   0  -4  20  104.82   45.96   1-0.69796-0.41905-0.70263-0.78872-0.13839 0.44978
   0   4  20  109.15   58.65   1-0.80282-0.76349-0.30155-0.64436-0.51433 0.04322
   0   4 -20   84.91   60.68   1-0.07839-0.35501 0.84881 0.93256 0.52285-0.06542
   0  -4 -21 1429.38  156.62   1 0.00000-0.04401 0.63331 0.98199 0.77389 0.18368
   0   4 -21 1408.15  148.65   1 0.00000-0.28018 0.86278 0.95302 0.50557-0.11509
   0  -4  21 1756.36   87.92   1-0.70956-0.42261-0.68613-0.78300-0.16040 0.45641
   0   4  21 1779.80   97.10   1-0.80301-0.75582-0.29754-0.65103-0.51636 0.06986
   0   4 -21 1962.78  142.33   1-0.05761-0.34217 0.84180 0.93620 0.53670-0.08021
   0  -4 -22 9461.93  480.00   1 0.00000-0.05174 0.62656 0.98570 0.77937 0.16033
   0   4 -22 9144.24  479.10   1 0.00000-0.28790 0.84923 0.94992 0.52801-0.12147
   0  -4  22 8027.10  323.82   1-0.72021-0.42520-0.66956-0.77719-0.18159 0.46385
   0   4  22 8487.69  352.58   1-0.80324-0.74818-0.29234-0.65652-0.51897 0.09591
   0   4 -22 8192.02  393.87   1-0.03695-0.32945 0.83428 0.93933 0.55009-0.09547
   0  -4 -23   62.04  132.92   1 0.00000-0.05946 0.61912 0.98872 0.78529 0.13742
   0   4 -23   90.58   92.09   1 0.00000-0.29561 0.83545 0.94658 0.54956-0.12875
   0  -4  23   88.12   45.28   1-0.72998-0.42692-0.65291-0.77131-0.20206 0.47202
   0   4  23  -12.75   56.93   1-0.80347-0.74055-0.28606-0.66092-0.52210 0.12145
   0   4 -23  123.67   81.95   1-0.01636-0.31681 0.82626 0.94194 0.56304-0.11116
   0  -4 -24 -170.15  108.83   1 0.00000-0.06719 0.61104 0.99110 0.79159 0.11490
   0   4 -24 -246.20  132.66   1 0.00000-0.30333 0.82142 0.94300 0.57032-0.13682
   0  -4  24  -16.46   45.02   1-0.73896-0.42786-0.63615-0.76533-0.22188 0.48083
   0   4  24   17.07   42.25   1-0.80369-0.73291-0.27880-0.66435-0.52567 0.14654
   0   4 -24  -32.36   62.97   1 0.00415-0.30424 0.81772 0.94405 0.57559-0.12726
   0  -4 -25 5082.97  385.19   1 0.00000-0.07492 0.60236 0.99287 0.79822 0.09270
   0   4 -25 4774.77  362.08   1 0.00000-0.31105 0.80713 0.93917 0.59037-0.14561
   0  -4  25 4209.68  235.32   1-0.74721-0.42806-0.61929-0.75923-0.24112 0.49022
   0   4  25 4390.66  264.88   1-0.80388-0.72523-0.27063-0.66686-0.52964 0.17124
   0   4 -25 3855.18  270.62   1 0.02463-0.29170 0.80866 0.94564 0.58774-0.14376
   0  -4 -26 3443.43  224.80   1 0.00000-0.08264 0.59310 0.99406 0.80512 0.07078
   0   4 -26 3610.13  232.74   1 0.00000-0.31912 0.79235 0.93502 0.61006-0.15457
   0  -4  26 3940.27  150.11   1-0.75479-0.42759-0.60229-0.75300-0.25984 0.50014
   0   4  26 3599.52  141.31   1-0.80401-0.71749-0.26161-0.66853-0.53396 0.19559
   0   4 -26 3283.15  196.43   1 0.04510-0.27917 0.79908 0.94670 0.59951-0.16064
   0  -4 -27 5646.95  351.91   1 0.00000-0.09037 0.58328 0.99469 0.81226 0.04910
   0   4 -27 5961.95  415.79   1 0.00000-0.32685 0.77750 0.93063 0.62887-0.16459
   0  -4  27 5384.85  243.08   1-0.76174-0.42649-0.58515-0.74663-0.27809 0.51052
   0   4  27 6024.72  290.30   1-0.80406-0.70968-0.25180-0.66940-0.53858 0.21963
   0   4 -27 4841.67  306.33   1 0.06558-0.26664 0.78897 0.94723 0.61091-0.17789
   0  -4 -28  279.30  181.19   1 0.00000-0.09810 0.57292 0.99479 0.81960 0.02761
   0   4 -28  322.83  121.50   1 0.00000-0.33458 0.76237 0.92594 0.64714-0.17514
   0  -4  28  368.56   67.72   1-0.76809-0.42478-0.56786-0.74011-0.29592 0.52133
   0   4  28  345.62   71.23   1-0.80401-0.70176-0.24123-0.66953-0.54347 0.24340
   0  -5   0  -56.89  142.80   1 0.00000 0.14793-0.26117-0.09984 0.96529 0.98394
   0   5   0  -49.19  132.49   1 0.00000-0.14790 0.03290-0.12843 0.99945 0.98062
   0  -5   0   27.02   71.49   1-0.80329-0.65607 0.55666 0.71854 0.21174 0.23079
   0   5   0  -17.91   84.57   1-0.49531-0.64266 0.66517 0.50323-0.55874-0.57770
   0   5   0  -40.70   60.70   1-0.43443-0.58186 0.62648 0.46517-0.64713-0.66711
   0  -5   0    1.00   55.34   1-0.57198-0.42456 0.45782 0.61913-0.68060-0.66061
   0   5   0  -49.74   22.21   1-0.64436-0.79177 0.70148 0.54014 0.30450 0.28518
   0   5   0   14.49   53.65   1-0.66276-0.81027 0.74484 0.58317 0.07711 0.05803
   0   5   0  -30.60   71.49   1-0.65398-0.80133 0.75388 0.59256-0.06287-0.08197
   0  -5   1   23.76  166.53   1 0.00000 0.15575-0.44472-0.29387 0.89566 0.94306
   0   5  -1   -6.37  160.19   1 0.00000-0.15571-0.14788-0.29875 0.98900 0.94154
   0  -5  -1  -83.55  150.27   1 0.00000 0.14015-0.08446 0.08733 0.99642 0.98627
   0   5   1   34.36  164.00   1 0.00000-0.14015 0.20026 0.02845 0.97974 0.98972
   0  -5  -1    7.67   57.22   1-0.80350-0.66416 0.52254 0.69496 0.28517 0.27551
   0  -5   1  -13.81   45.97   1-0.77569-0.62058 0.63109 0.78241 0.00415 0.05193
   0   5   1   17.05   52.58   1-0.68400-0.82341 0.68069 0.50818-0.26228-0.25247
   0   5  -1   -7.93   56.47   1-0.34103-0.49639 0.71381 0.56336-0.61168-0.66045
   0  -5   1  -13.40   52.45   1-0.49372-0.33847 0.56065 0.71125-0.66476-0.61608
   0   5   1    1.71   58.92   1-0.51877-0.65836 0.52992 0.35790-0.67085-0.66215
   0  -5  -1   -2.92   56.39   1-0.64263-0.50309 0.34347 0.51557-0.68486-0.69360
   0   5   1   31.72   55.54   1-0.69179-0.83140 0.71081 0.53855 0.12711 0.13681
   0   5  -1  -33.90   74.29   1-0.61089-0.76618 0.79170 0.64102 0.00244-0.04529
   0  -5   2   54.93  113.65   1 0.00000 0.16355-0.61444-0.47407 0.78896 0.86516
   0   5  -2  -54.16  126.55   1 0.00000-0.16349-0.32722-0.46762 0.94494 0.86867
   0  -5  -2   -1.95  140.61   1 0.00000 0.13239 0.06896 0.25124 0.99761 0.95882
   0   5   2  -97.29  129.59   1 0.00000-0.13238 0.34343 0.16113 0.93917 0.97801
   0  -5  -2   32.30   56.68   1-0.80141-0.66983 0.50259 0.68534 0.32424 0.28569
   0   5   2  -23.96   60.49   1-0.74651-0.87800 0.65734 0.47427-0.10304-0.06451
   0  -5   2   -7.26   48.97   1-0.39272-0.22954 0.63235 0.77312-0.66775-0.59125
   0   5  -2  -18.85   57.45   1-0.24457-0.40776 0.78659 0.64687-0.56696-0.64441
   0  -5   2   10.77   51.53   1-0.41269-0.24961 0.64847 0.78836-0.63965-0.56229
   0   5   2   11.14   60.30   1-0.59129-0.72301 0.42898 0.24619-0.68289-0.64547
   0  -5  -2   22.87   53.28   1-0.70118-0.56946 0.22404 0.40682-0.67686-0.71427
   0   5   2   -2.30   39.50   1-0.63609-0.76782 0.67840 0.49586 0.36762 0.40565
   0   5   2   62.85   47.24   1-0.70892-0.84064 0.68708 0.50424 0.15916 0.19759
   0   5  -2  -49.12   65.75   1-0.57053-0.73375 0.81921 0.67917 0.05811-0.01827
   0  -5   2   57.21   56.91   1-0.69786-0.53464 0.70276 0.84281-0.13821-0.06182
   0  -5   3   47.60   97.05   1 0.00000 0.17139-0.75199-0.62202 0.65916 0.76400
   0   5  -3  120.18  119.44   1 0.00000-0.17135-0.48603-0.61593 0.87393 0.76893
   0  -5  -3  -80.91  141.65   1 0.00000 0.12464 0.19543 0.38819 0.98071 0.91311
   0   5   3   64.10  126.13   1 0.00000-0.12464 0.46019 0.26744 0.88782 0.95547
   0  -5  -3  -18.52   65.80   1-0.79874-0.67503 0.48653 0.67981 0.35396 0.28667
   0   5   3   14.93   65.51   1-0.77162-0.89519 0.63594 0.44241-0.01335 0.05376
   0   5  -3   61.87   52.90   1-0.14884-0.31992 0.84382 0.71493-0.51556-0.62170
   0  -5   3   13.29   53.19   1-0.33300-0.16199 0.72050 0.84948-0.60826-0.50212
   0   5   3   13.38   58.67   1-0.64997-0.77385 0.33001 0.13654-0.68456-0.61846
   0  -5  -3   44.88   53.37   1-0.74595-0.62211 0.10478 0.29825-0.65770-0.72389
   0   5   3   -0.68   38.08   1-0.63715-0.76103 0.68110 0.48797 0.36073 0.42743
   0   5   3    3.93   48.58   1-0.71933-0.84316 0.67098 0.47756 0.17981 0.24697
   0   5  -3  -61.65   80.01   1-0.53305-0.70421 0.83940 0.70998 0.10604 0.00105
   0  -5   3   11.17   58.37   1-0.66973-0.49858 0.73728 0.86668-0.08870 0.01632
   0  -5   4 -162.71  105.77   1 0.00000 0.17926-0.85267-0.73314 0.52244 0.65601
   0   5  -4  -12.25  106.71   1 0.00000-0.17915-0.61469-0.73411 0.78876 0.65496
   0  -5  -4   26.17  149.30   1 0.00000 0.11689 0.29548 0.49867 0.95534 0.85886
   0   5   4   45.89  121.21   1 0.00000-0.11689 0.55355 0.35035 0.83281 0.92929
   0  -5   4  -36.17   49.26   1-0.79075-0.61197 0.45308 0.57268 0.41161 0.54545
   0  -5  -4  -63.50   61.52   1-0.79588-0.68003 0.47299 0.67681 0.37793 0.28191
   0   5   4  -64.04   56.50   1-0.78328-0.89897 0.62035 0.41627 0.04039 0.13623
   0   5  -4    8.21   54.38   1-0.05816-0.23703 0.88548 0.76731-0.46101-0.59584
   0  -5   4  106.66   50.41   1-0.25960-0.08077 0.77630 0.89455-0.57441-0.43960
   0   5   4   32.78   56.74   1-0.69532-0.81138 0.23743 0.03326-0.67833-0.58356
   0  -5  -4    2.26   49.20   1-0.77666-0.66067-0.00847 0.19568-0.62986-0.72472
   0   5   4    5.01   40.20   1-0.63866-0.75470 0.68505 0.48132 0.35043 0.44581
   0   5   4    9.09   49.21   1-0.72562-0.84156 0.66052 0.45652 0.19280 0.28869
   0   5  -4   48.47   68.26   1-0.49818-0.67729 0.85435 0.73557 0.14796 0.01433
   0  -5   4  -79.94   58.83   1-0.64616-0.46707 0.76152 0.88029-0.05047 0.08319
   0  -5   5    3.20   72.34   1 0.00000 0.18711-0.91986-0.81081 0.39222 0.55458
   0   5  -5  -19.63   98.26   1 0.00000-0.18703-0.71122-0.82028 0.70296 0.54051
   0  -5  -5  -69.25  128.70   1 0.00000 0.10915 0.37276 0.58641 0.92792 0.80262
   0   5   5  224.02  119.77   1 0.00000-0.10916 0.62754 0.41384 0.77857 0.90377
   0  -5  -5    8.57   79.61   1-0.79287-0.68489 0.46084 0.67518 0.39871 0.27395
   0  -5   5   14.57   52.19   1-0.79698-0.61034 0.47792 0.58699 0.36932 0.53189
   0   5   5  -30.38   58.64   1-0.78921-0.89702 0.60968 0.39505 0.07361 0.19817
   0  -5   5  -60.53   50.75   1-0.12723 0.06067-0.86308-0.75616 0.48876 0.65156
   0   5  -5    3.81   53.62   1 0.02555-0.16111 0.91359 0.80615-0.40582-0.56935
   0  -5   5  -54.53   48.56   1-0.19391-0.00726 0.81863 0.92614-0.54058-0.37708
   0   5   5  -52.41   54.74   1-0.72915-0.83729 0.15374-0.06111-0.66685-0.54332
   0  -5  -5    4.48   50.19   1-0.79495-0.68681-0.11275 0.10209-0.59609-0.71962
   0   5   5  -21.76   36.30   1-0.64030-0.74849 0.68951 0.47518 0.33849 0.46254
   0   5   5    8.17   48.92   1-0.72921-0.83726 0.65428 0.43970 0.20040 0.32503
   0   5  -5  -56.65   72.80   1-0.46564-0.65270 0.86540 0.75727 0.18504 0.02278
   0  -5   5   18.72   62.53   1-0.62703-0.44000 0.77870 0.88683-0.02119 0.14111
   0  -5   6  -63.06   67.57   1 0.00000 0.19502-0.96123-0.86261 0.27571 0.46675
   0   5  -6  -24.57  108.45   1 0.00000-0.19485-0.78190-0.88049 0.62339 0.43214
   0  -5  -6   32.96  125.24   1 0.00000 0.10141 0.43219 0.65630 0.90177 0.74765
   0   5   6  109.07   97.04   1 0.00000-0.10144 0.68715 0.46299 0.72650 0.88053
   0  -5  -6   16.62   73.05   1-0.78971-0.68959 0.44948 0.67434 0.41750 0.26402
   0  -5   6  -20.25   54.01   1-0.80022-0.60571 0.49481 0.59336 0.33881 0.53012
   0   5   6    6.89   59.08   1-0.79240-0.89233 0.60268 0.37750 0.09417 0.24746
   0  -5   6   38.91   45.50   1-0.20436-0.00848-0.87918-0.78306 0.43043 0.62187
   0  -5   6   49.60   48.33   1-0.13652 0.05794 0.85018 0.94690-0.50847-0.31626
   0   5   6   -0.39   37.13   1-0.75334-0.85363 0.08099-0.14454-0.65262-0.50042
   0  -5  -6    0.97   49.29   1-0.80309-0.70282-0.20678 0.01869-0.55881-0.71111
   0   5   6   27.15   38.91   1-0.64194-0.74230 0.69418 0.46925 0.32560 0.47832
   0   5   6  -78.27   48.85   1-0.73091-0.83108 0.65123 0.42607 0.20407 0.35743
   0   5  -6  -16.84   73.84   1-0.43509-0.63010 0.87352 0.77603 0.21828 0.02738
   0  -5   6   18.46   44.78   1-0.61189-0.41693 0.79093 0.88843 0.00101 0.19197
   0  -5   7   91.09   65.77   1 0.00000 0.20290-0.98480-0.89665 0.17367 0.39349
   0   5  -7   13.58   84.70   1 0.00000-0.20280-0.83218-0.92029 0.55449 0.33455
   0  -5  -7  -26.40   89.77   1 0.00000 0.09367 0.47783 0.71239 0.87844 0.69549
   0   5   7   68.39  102.23   1 0.00000-0.09371 0.73540 0.50079 0.67762 0.86047
   0  -5  -7  -44.47   72.05   1-0.78639-0.69414 0.43861 0.67400 0.43497 0.25275
   0  -5   7  -13.94   45.86   1-0.80212-0.59975 0.50804 0.59606 0.31382 0.53386
   0   5   7  -16.24   57.97   1-0.79412-0.88617 0.59836 0.36262 0.10644 0.28845
   0  -5   7  -19.47   44.98   1-0.27197-0.06813-0.88643-0.80113 0.37450 0.59459
   0  -5   7  -32.00   50.34   1-0.08771 0.11455 0.87320 0.95919-0.47939-0.25848
   0   5   7  -95.14   53.91   1-0.77029-0.86272 0.01882-0.21740-0.63741-0.45654
   0  -5  -7   56.27   47.37   1-0.80334-0.71093-0.28980-0.05364-0.52024-0.70120
   0   5   7   34.97   40.73   1-0.64353-0.73604 0.69890 0.46337 0.31208 0.49347
   0   5   7   30.50   50.10   1-0.73124-0.82351 0.65065 0.41491 0.20477 0.38686
   0  -5   7    4.56   45.42   1-0.70735-0.50462 0.68940 0.77702 0.15612 0.37628
   0   5  -7  101.66   77.15   1-0.40622-0.60917 0.87935 0.79250 0.24841 0.02888
   0  -5   7 -112.30   64.16   1-0.60023-0.39734 0.79962 0.88648 0.01760 0.23720
   0  -5   8    4.94   56.20   1 0.00000 0.21077-0.99633-0.91867 0.08549 0.33409
   0   5  -8   11.30   83.93   1 0.00000-0.21064-0.86797-0.94561 0.49660 0.24787
   0  -5  -8   78.37  125.78   1 0.00000 0.08592 0.51289 0.75790 0.85844 0.64667
   0   5   8   15.37   96.00   1 0.00000-0.08598 0.77495 0.52988 0.63201 0.84369
   0  -5   8   -8.44   62.30   1-0.80326-0.59301 0.51924 0.59674 0.29180 0.54058
   0   5   8   41.79   58.49   1-0.79498-0.87914 0.59601 0.34973 0.11297 0.32370
   0  -5  -8    9.32   45.99   1-0.80385-0.72109-0.35942-0.11163-0.47395-0.68377
   0  -5   8   -4.20   47.07   1-0.33092-0.11912-0.88710-0.81260 0.32178 0.57050
   0   5  -8  -33.98   32.34   1-0.06360-0.27537-0.84387-0.91842 0.53275 0.28400
   0  -5   8   22.70   50.17   1-0.04662 0.16343 0.88994 0.96521-0.45368-0.20408
   0   5   8  -27.03   37.31   1-0.78192-0.86651-0.03351-0.28043-0.62246-0.41292
   0   5   8   19.94   38.59   1-0.64502-0.72969 0.70360 0.45747 0.29813 0.50819
   0  -5   8  -29.88   58.66   1-0.71295-0.50233 0.68102 0.75806 0.16703 0.41592
   0   5   8   12.42   50.11   1-0.73050-0.81488 0.65198 0.40566 0.20317 0.41399
   0   5  -8   18.23   79.86   1-0.37876-0.58965 0.88337 0.80717 0.27601 0.02784
   0  -5   8   20.34   66.07   1-0.59156-0.38074 0.80571 0.88192 0.02968 0.27792
   0   5  -9    3.63   81.77   1 0.00000-0.21849-0.89346-0.96062 0.44912 0.17161
   0  -5  -9  -20.21  112.16   1 0.00000 0.07818 0.53980 0.79526 0.84179 0.60119
   0   5   9  -96.80   89.43   1 0.00000-0.07822 0.80762 0.55203 0.58970 0.83014
   0  -5   9   21.80   52.72   1-0.80386-0.58575 0.52919 0.59616 0.27155 0.54906
   0   5   9   20.28   41.48   1-0.79529-0.87157 0.59514 0.33830 0.11538 0.35483
   0  -5  -9  -30.78   31.42   1-0.80049-0.72579-0.41638-0.15784-0.43109-0.66955
   0  -5   9   73.27   43.05   1-0.38205-0.16228-0.88297-0.81918 0.27275 0.55009
   0   5  -9    5.05   46.71   1-0.09957-0.31933-0.85538-0.91906 0.50834 0.23096
   0  -5   9  -27.59   46.26   1-0.01240 0.20545 0.90206 0.96661-0.43141-0.15312
   0   5   9  -16.21   49.94   1-0.78977-0.86651-0.07707-0.33468-0.60852-0.37032
   0   5   9  -55.49   41.31   1-0.64639-0.72322 0.70824 0.45151 0.28383 0.52257
   0   5   9  -55.70   48.94   1-0.72890-0.80539 0.65483 0.39793 0.19974 0.43930
   0  -5   9   -3.35   36.53   1-0.71088-0.49238 0.68416 0.75062 0.16297 0.44060
   0   5   9   15.02   48.96   1 0.05273-0.02293 0.79538 0.53821 0.60380 0.84249
   0   5  -9  -25.95   75.18   1-0.35245-0.57122 0.88592 0.82042 0.30152 0.02461
   0  -5   9   32.17   65.29   1-0.58542-0.36666 0.80983 0.87540 0.03810 0.31498
   0   5 -10   59.21   73.54   1 0.00000-0.22634-0.91174-0.96842 0.41076 0.10446
   0  -5 -10  174.91  120.41   1 0.00000 0.07044 0.56037 0.82629 0.82823 0.55882
   0  -5  10   21.46   50.94   1-0.80406-0.57808 0.53829 0.59473 0.25241 0.55865
   0   5  10   30.19   41.25   1-0.79521-0.86360 0.59538 0.32799 0.11470 0.38288
   0  -5  10   23.74   42.45   1-0.42689-0.19913-0.87535-0.82238 0.22696 0.53294
   0  -5  10  -24.38   45.21   1 0.01582 0.24147 0.91083 0.96465-0.41247-0.10548
   0   5  10  -30.14   46.12   1-0.79499-0.86387-0.11300-0.38130-0.59600-0.32912
   0   5  10   -6.30   40.45   1-0.64764-0.71662 0.71277 0.44545 0.26927 0.53667
   0  -5  10  -30.17   34.36   1-0.70618-0.47979 0.69109 0.74697 0.15388 0.46024
   0   5  10   25.50   46.22   1-0.03704-0.10477 0.83432 0.56651 0.55003 0.81736
   0   5 -10   50.13   79.65   1-0.32712-0.55385 0.88722 0.83238 0.32529 0.01973
   0   5 -11  -20.56   63.50   1 0.00000-0.23418-0.92492-0.97114 0.38013 0.04504
   0  -5 -11  -40.18  117.18   1 0.00000 0.06280 0.57574 0.85217 0.81762 0.51946
   0  -5  11    7.50   55.24   1-0.80391-0.57007 0.54677 0.59268 0.23400 0.56897
   0  -5  11  -33.01   30.02   1-0.46619-0.23044-0.86524-0.82309 0.18444 0.51904
   0   5  11  -47.86   48.11   1-0.79842-0.85937-0.14273-0.42163-0.58492-0.28929
   0   5  11   29.15   39.64   1-0.64874-0.70988 0.71719 0.43927 0.25446 0.55054
   0  -5  11   -9.31   36.24   1-0.70011-0.46583 0.69967 0.74497 0.14240 0.47749
   0   5  11   18.77   44.03   1-0.11092-0.17070 0.85866 0.58020 0.50039 0.79637
   0   5 -11    9.03   72.57   1-0.30263-0.53731 0.88747 0.84327 0.34756 0.01336
   0   5 -12  -19.47   69.96   1 0.00000-0.24203-0.93449-0.97023 0.35598-0.00789
   0  -5 -12   79.91  114.94   1 0.00000 0.05508 0.58736 0.87425 0.80931 0.48233
   0  -5  12  -31.84   55.03   1-0.80345-0.56174 0.55476 0.59015 0.21608 0.57978
   0  -5  12  -30.72   28.04   1-0.50080-0.25706-0.85334-0.82201 0.14489 0.50813
   0   5  12  -14.31   32.90   1-0.80060-0.85368-0.16655-0.45614-0.57557-0.25128
   0  -5  12   -6.10   38.24   1-0.69314-0.45096 0.70906 0.74378 0.12955 0.49337
   0   5  12   11.16   48.23   1-0.17215-0.22391 0.87344 0.58427 0.45548 0.78005
   0   5 -12   20.80   75.45   1-0.27883-0.52146 0.88679 0.85325 0.36856 0.00572
   0  -5 -13   37.09   82.93   1 0.00000 0.04735 0.59576 0.89310 0.80315 0.44734
   0  -5  13   25.40   48.53   1-0.80272-0.55302 0.56220 0.58691 0.19889 0.59135
   0  -5  13  -79.65   36.77   1-0.53144-0.27972-0.84017-0.81966 0.10803 0.49990
   0   5  13  -20.66   46.08   1-0.80197-0.84719-0.18563-0.48591-0.56778-0.21482
   0  -5  13    3.35   37.50   1-0.68557-0.43552 0.71871 0.74276 0.11597 0.50854
   0   5  13   45.45   49.88   1-0.22447-0.26828 0.88203 0.58221 0.41428 0.76749
   0   5 -13  -49.38   51.08   1-0.25562-0.50620 0.88529 0.86240 0.38846-0.00302
   0  -5 -14  -18.85  117.34   1 0.00000 0.03962 0.60151 0.90931 0.79885 0.41421
   0  -5  14   27.46   41.31   1-0.55778-0.29786-0.82660-0.81616 0.07477 0.49512
   0   5  14   42.54   45.17   1-0.80281-0.84016-0.20068-0.51164-0.56143-0.17981
   0  -5  14  -11.67   31.99   1-0.67729-0.41936 0.72867 0.74213 0.10153 0.52284
   0   5 -14   34.38   76.33   1-0.23291-0.49144 0.88305 0.87081 0.40738-0.01273
   0   5  14   23.86   44.87   1-0.26970-0.30555 0.88630 0.57583 0.37646 0.75832
   0  -5 -15  -30.38  110.87   1 0.00000 0.03190 0.60506 0.92331 0.79617 0.38270
   0  -5  15   43.33   31.21   1-0.58225-0.31430-0.81189-0.81224 0.04241 0.49140
   0   5  15   -5.64   35.39   1-0.80331-0.83280-0.21227-0.53392-0.55643-0.14614
   0  -5  15   -7.07   37.23   1-0.66847-0.40265 0.73867 0.74155 0.08658 0.53661
   0   5 -15   91.69   81.55   1-0.21061-0.47710 0.88012 0.87853 0.42545-0.02330
   0   5  15  -11.64   50.02   1-0.30945-0.33735 0.88750 0.56637 0.34143 0.75193
   0  -5 -16  -84.48   87.32   1 0.00000 0.02417 0.60676 0.93546 0.79488 0.35259
   0   5 -16  -16.85   98.74   1 0.00000-0.27112 0.94472 0.95039 0.32786-0.15245
   0  -5  16   -6.58   30.67   1-0.60427-0.32829-0.79668-0.80782 0.01191 0.48953
   0   5  16   65.74   51.02   1-0.80360-0.82523-0.22089-0.55323-0.55264-0.11368
   0  -5  16   19.53   37.36   1-0.65913-0.38543 0.74864 0.74093 0.07118 0.54995
   0   5 -16  -64.91   55.57   1-0.18866-0.46311 0.87656 0.88562 0.44276-0.03464
   0   5  16  -14.05   48.06   1-0.34492-0.36486 0.88642 0.55464 0.30867 0.74782
   0  -5 -17  107.07   92.83   1 0.00000 0.01644 0.60686 0.94602 0.79480 0.32368
   0   5 -17  -39.46  107.80   1 0.00000-0.27885 0.93266 0.94879 0.36073-0.14841
   0  -5  17  -38.95   44.36   1-0.62416-0.34017-0.78110-0.80302-0.01693 0.48932
   0   5  17   12.29   37.58   1-0.80377-0.81752-0.22695-0.56997-0.54995-0.08232
   0   5 -17   49.73   82.54   1-0.16701-0.44941 0.87239 0.89210 0.45938-0.04666
   0   5  17   27.45   55.47   1-0.37730-0.38950 0.88355 0.54127 0.27744 0.74519
   0  -5 -18    8.83  120.41   1 0.00000 0.00872 0.60558 0.95520 0.79577 0.29583
   0   5 -18  -44.79  106.81   1 0.00000-0.28657 0.92020 0.94678 0.39143-0.14654
   0  -5  18  -12.47   49.00   1-0.64222-0.35020-0.76523-0.79793-0.04432 0.49056
   0   5  18   11.88   38.51   1-0.80385-0.80974-0.23076-0.58447-0.54823-0.05194
   0   5 -18  -74.95   59.04   1-0.14593-0.43609 0.86772 0.89792 0.47514-0.05966
   0   5  18  -73.15   51.04   1-0.40662-0.41087 0.87928 0.52636 0.24800 0.74439
   0  -5 -19   67.40  135.05   1 0.00000 0.00099 0.60310 0.96316 0.79766 0.26889
   0   5 -19  -39.28  113.82   1 0.00000-0.29428 0.90739 0.94441 0.42028-0.14651
   0  -5  19   58.11   49.21   1-0.65867-0.35863-0.74912-0.79261-0.07043 0.49309
   0   5  19   56.31   52.67   1-0.80389-0.80191-0.23261-0.59701-0.54740-0.02244
   0   5 -19 -221.90   87.85   1-0.12473-0.42283 0.86242 0.90326 0.49056-0.07288
   0  -5 -20  -88.44  123.62   1 0.00000-0.00673 0.59954 0.97006 0.80034 0.24274
   0   5 -20   16.52   80.01   1 0.00000-0.30200 0.89425 0.94173 0.44755-0.14808
   0  -5  20  -27.05   48.10   1-0.67369-0.36563-0.73282-0.78709-0.09538 0.49677
   0   5  20   -2.91   50.80   1-0.80389-0.79405-0.23273-0.60781-0.54734 0.00626
   0   5 -20  -13.67   61.78   1-0.10369-0.40974 0.85659 0.90807 0.50546-0.08663
   0  -5 -21   30.21   98.68   1 0.00000-0.01445 0.59502 0.97600 0.80370 0.21728
   0   5 -21   37.65  113.56   1 0.00000-0.30972 0.88082 0.93875 0.47343-0.15102
   0  -5  21  -52.61   42.45   1-0.68745-0.37137-0.71635-0.78141-0.11932 0.50147
   0   5  21   89.46   42.00   1-0.80386-0.78616-0.23130-0.61706-0.54799 0.03428
   0   5 -21   96.35   90.51   1-0.08279-0.39679 0.85022 0.91234 0.51987-0.10087
   0  -5 -22   54.83  156.02   1 0.00000-0.02218 0.58963 0.98106 0.80767 0.19242
   0   5 -22  193.52  133.60   1 0.00000-0.31743 0.86711 0.93549 0.49810-0.15518
   0  -5  22   11.15   34.47   1-0.69971-0.37522-0.70024-0.77554-0.14164 0.50767
   0   5  22   -0.56   42.11   1-0.80380-0.77824-0.22847-0.62493-0.54926 0.06168
   0   5 -22   67.02   74.49   1-0.06199-0.38393 0.84332 0.91609 0.53381-0.11558
   0  -5 -23   21.75  109.90   1 0.00000-0.02991 0.58343 0.98531 0.81216 0.16808
   0   5 -23  109.71   98.94   1 0.00000-0.32515 0.85312 0.93195 0.52170-0.16042
   0  -5  23   35.12   45.57   1-0.71134-0.37880-0.68348-0.76955-0.16386 0.51409
   0   5  23   32.34   53.48   1-0.80370-0.77027-0.22439-0.63153-0.55109 0.08852
   0   5 -23  -33.07  107.60   1-0.04128-0.37116 0.83590 0.91931 0.54731-0.13072
   0  -5 -24   27.21  141.34   1 0.00000-0.03763 0.57649 0.98883 0.81710 0.14419
   0   5 -24  295.81  135.46   1 0.00000-0.33287 0.83885 0.92813 0.54435-0.16660
   0  -5  24   25.25   46.23   1-0.72203-0.38145-0.66656-0.76341-0.18534 0.52124
   0   5  24   39.02   55.09   1-0.80355-0.76226-0.21917-0.63699-0.55340 0.11487
   0   5 -24    6.26   68.53   1-0.02061-0.35844 0.82796 0.92201 0.56040-0.14628
   0  -5 -25   -5.62  110.83   1 0.00000-0.04536 0.56885 0.99165 0.82243 0.12070
   0   5 -25 -119.73   88.30   1 0.00000-0.34058 0.82430 0.92403 0.56614-0.17364
   0  -5  25  -27.52   35.86   1-0.73188-0.38324-0.64949-0.75711-0.20616 0.52906
   0   5  25   29.70   43.04   1-0.80334-0.75418-0.21289-0.64139-0.55616 0.14078
   0   5 -25  -85.39   93.92   1 0.00000-0.34576 0.81949 0.92418 0.57309-0.16224
   0  -5 -26  160.12  168.60   1 0.00000-0.05342 0.56063 0.99380 0.82805 0.09747
   0   5 -26    9.13  127.72   1 0.00000-0.34830 0.80946 0.91965 0.58716-0.18145
   0  -5  26  -33.39   46.77   1-0.74094-0.38425-0.63226-0.75064-0.22638 0.53747
   0   5  26  128.71   64.38   1-0.80304-0.74602-0.20563-0.64482-0.55931 0.16629
   0   5 -26   -8.08   71.37   1 0.02062-0.33309 0.81048 0.92582 0.58539-0.17859
   0  -5 -27  151.16  200.05   1 0.00000-0.06116 0.55171 0.99533 0.83403 0.07462
   0   5 -27  -66.02   98.94   1 0.00000-0.35641 0.79408 0.91492 0.60780-0.18944
   0  -5  27  -33.28   38.15   1-0.74926-0.38453-0.61485-0.74401-0.24606 0.54642
   0   5  27  -38.46   43.67   1-0.80265-0.73776-0.19745-0.64733-0.56281 0.19146
   0   5 -27  144.36   96.19   1 0.04124-0.32041 0.80093 0.92692 0.59732-0.19531
   0  -5 -28 -181.91  151.34   1 0.00000-0.06891 0.54219 0.99626 0.84025 0.05202
   0   5 -28   50.98  177.98   1 0.00000-0.36414 0.77863 0.90992 0.62747-0.19859
   0  -5  28   32.38   50.31   1-0.75690-0.38411-0.59727-0.73719-0.26525 0.55586
   0   5  28  102.68   70.84   1-0.80214-0.72939-0.18842-0.64899-0.56661 0.21632
   0   5 -28  189.21   67.00   1 0.06188-0.30771 0.79083 0.92746 0.60888-0.21239
   0  -6   0121201.6 1767.71   1 0.00000 0.17752-0.29013-0.09653 0.95698 0.97937
   0   6   0114969.3 1680.11   1 0.00000-0.17748 0.06298-0.13062 0.99801 0.97541
   0  -6   0121257.9 1637.01   1-0.80303-0.62636 0.51657 0.71082 0.29712 0.31999
   0   6   0130556.1 1813.15   1-0.43211-0.60897 0.64635 0.45207-0.62888-0.65175
   0   6   0127966.7 1380.59   1-0.41932-0.59622 0.64188 0.44831-0.64198-0.66597
   0  -6   0114033.2 1314.72   1-0.58465-0.40780 0.43907 0.63275-0.68219-0.65826
   0   6   0119783.7 1382.85   1-0.63948-0.81630 0.76775 0.57417-0.04008-0.06301
   0  -6   1  819.85  161.83   1 0.00000 0.18535-0.44280-0.25969 0.89661 0.94773
   0  -6  -1  651.73  159.18   1 0.00000 0.16974-0.14156 0.06250 0.98992 0.98350
   0   6  -1  710.53  154.23   1 0.00000-0.18530-0.08603-0.26917 0.99629 0.94509
   0   6   1  751.17  145.39   1 0.00000-0.16973 0.20253-0.00154 0.97927 0.98548
   0  -6  -1  741.93   79.64   1-0.80063-0.63185 0.49736 0.70216 0.33406 0.32821
   0  -6   1  717.42   72.00   1-0.80346-0.61891 0.55463 0.73833 0.21637 0.26797
   0   6   1  823.21   84.34   1-0.63504-0.80391 0.68500 0.48009-0.35705-0.35102
   0   6  -1  673.25   73.75   1-0.34074-0.52561 0.71406 0.53137-0.61156-0.66435
   0   6   1  825.59   77.47   1-0.49130-0.66038 0.56351 0.35923-0.66412-0.65942
   0  -6   1  702.84   72.76   1-0.52087-0.33613 0.52726 0.71012-0.67132-0.61865
   0  -6  -1  692.35   72.48   1-0.64265-0.47363 0.34344 0.54781-0.68486-0.68961
   0   6   1  816.18   80.03   1-0.64838-0.81741 0.71572 0.51148 0.25947 0.26496
   0   6   1  837.42   69.35   1-0.67415-0.84327 0.73229 0.52770 0.09617 0.10200
   0   6  -1  690.21   87.28   1-0.60323-0.78798 0.79745 0.61450 0.01338-0.03817
   0   6   1  776.08   82.31   1-0.67697-0.84586 0.72904 0.52481-0.10099-0.09527
   0  -6   2 1510.84  157.76   1 0.00000 0.19314-0.58749-0.41485 0.80923 0.88914
   0   6  -2 1262.06  167.55   1 0.00000-0.19307-0.23727-0.40994 0.97144 0.89143
   0  -6  -2 1680.36  216.19   1 0.00000 0.16197-0.00802 0.20652 0.99996 0.96494
   0   6   2 1445.92  162.75   1 0.00000-0.16195 0.32580 0.11124 0.94543 0.98050
   0  -6  -2 1381.35   94.90   1-0.79841-0.63737 0.48484 0.69994 0.35701 0.32223
   0   6   2 1350.39  100.96   1-0.71403-0.87499 0.67293 0.45747-0.19316-0.15842
   0  -6   2 1172.60   88.33   1-0.72038-0.52776 0.67058 0.84384-0.17705-0.09692
   0   6  -2 1395.28   85.87   1-0.25959-0.45228 0.77631 0.60435-0.57441-0.65588
   0  -6   2 1380.63   97.73   1-0.45489-0.26232 0.60478 0.77693-0.65368-0.57232
   0   6   2 1476.28   93.52   1-0.55520-0.71644 0.48166 0.26667-0.67804-0.64465
   0  -6  -2 1221.19   88.27   1-0.69277-0.53157 0.24316 0.45823-0.67892-0.71235
   0   6   2 1315.23   85.81   1-0.64465-0.80586 0.70242 0.48762 0.30168 0.33585
   0   6   2 1348.86   91.97   1-0.69233-0.85355 0.71011 0.49494 0.12808 0.16270
   0   6  -2 1396.15   97.20   1-0.56868-0.76137 0.82032 0.64801 0.06055-0.01965
   0  -6   3  365.00  132.36   1 0.00000 0.20098-0.71177-0.54952 0.70240 0.81093
   0   6  -3  414.14  134.83   1 0.00000-0.20094-0.37853-0.54069 0.92558 0.81686
   0  -6  -3  581.52  155.17   1 0.00000 0.15422 0.10763 0.33266 0.99418 0.93035
   0   6   3  658.46  160.31   1 0.00000-0.15421 0.43069 0.20567 0.90249 0.96639
   0  -6  -3  584.72   75.96   1-0.79587-0.64270 0.47296 0.69859 0.37799 0.31448
   0   6   3  496.73   73.68   1-0.74966-0.90270 0.65524 0.42923-0.09305-0.02958
   0  -6   3  443.07   72.50   1-0.16857 0.03189 0.52669 0.68922-0.83317-0.72384
   0   6  -3  455.62   64.83   1-0.17805-0.37857 0.82784 0.66662-0.53194-0.64209
   0  -6   3  470.31   65.27   1-0.38870-0.18818 0.67153 0.83275-0.63083-0.52068
   0   6   3  533.65   74.23   1-0.60991-0.76327 0.39957 0.17381-0.68435-0.62225
   0  -6  -3  407.54   63.53   1-0.73357-0.58025 0.14146 0.36721-0.66472-0.72695
   0   6   3  452.07   48.45   1-0.64345-0.79682 0.69866 0.47326 0.31279 0.37562
   0   6   3  512.33   62.38   1-0.70408-0.85742 0.69411 0.46836 0.14987 0.21323
   0   6  -3  439.41   74.87   1-0.53596-0.73658 0.83800 0.67631 0.10243-0.00637
   0  -6   3  434.33   66.66   1-0.69410-0.49348 0.70779 0.86946-0.13131-0.02246
   0  -6   424947.28  568.55   1 0.00000 0.20880-0.81099-0.65920 0.58505 0.72238
   0   6  -424913.11  645.27   1 0.00000-0.20874-0.50218-0.65387 0.86475 0.72723
   0  -6  -425455.34  657.32   1 0.00000 0.14646 0.20366 0.43916 0.97904 0.88638
   0   6   425369.37  647.92   1 0.00000-0.14647 0.51828 0.28280 0.85520 0.94792
   0  -6  -428025.48  554.38   1-0.79322-0.64791 0.46216 0.69831 0.39648 0.30425
   0   6   426079.81  549.40   1-0.76757-0.91271 0.64027 0.40381-0.02969 0.06233
   0   6  -424302.54  431.58   1-0.09829-0.30669 0.86850 0.71812-0.48583-0.62467
   0  -6   425181.33  456.22   1-0.32601-0.11768 0.72622 0.87671-0.60523-0.46639
   0   6   426184.91  454.12   1-0.65488-0.80041 0.32078 0.08433-0.68426-0.59347
   0  -6  -423909.14  464.67   1-0.76426-0.61879 0.04238 0.27882-0.64350-0.73439
   0   6   425453.35  456.26   1-0.64345-0.78898 0.69866 0.46266 0.31277 0.40428
   0   6   425373.28  493.60   1-0.71168-0.85712 0.68295 0.44661 0.16454 0.25663
   0   6  -426443.91  514.36   1-0.50488-0.71345 0.85174 0.70069 0.14008 0.00264
   0  -6   425592.15  485.72   1-0.67315-0.46459 0.73344 0.88447-0.09446 0.04302
   0  -6   5  614.20  100.53   1 0.00000 0.21668-0.88384-0.74251 0.46777 0.63381
   0   6  -5  510.33  124.21   1 0.00000-0.21654-0.60405-0.74527 0.79693 0.63061
   0  -6  -5  513.72  158.55   1 0.00000 0.13872 0.28202 0.52795 0.95940 0.83786
   0   6   5  630.28  131.23   1 0.00000-0.13872 0.59043 0.34444 0.80708 0.92850
   0  -6  -5  629.85   93.17   1-0.79042-0.65297 0.45191 0.69859 0.41353 0.29256
   0  -6   5  602.81   66.00   1-0.80069-0.58458 0.49772 0.63914 0.33339 0.49975
   0   6   5  634.07   79.19   1-0.77739-0.91464 0.62890 0.38190 0.01180 0.13255
   0  -6   5  546.32   62.61   1-0.07637 0.14116-0.84815-0.70901 0.52421 0.69091
   0   6  -5  555.78   69.83   1-0.02272-0.23893 0.89858 0.75892-0.43821-0.60575
   0  -6   5  512.33   54.84   1-0.26795-0.05179 0.77042 0.91017-0.57848-0.41097
   0   6   5  478.28   69.96   1-0.69087-0.82857 0.24736 0.00021-0.67934-0.55988
   0  -6  -5  519.15   66.27   1-0.78543-0.64781-0.05183 0.19530-0.61677-0.73633
   0   6   5  608.26   53.35   1-0.64403-0.78172 0.70046 0.45387 0.30750 0.42768
   0   6   5  447.62   64.05   1-0.71644-0.85400 0.67559 0.42867 0.17398 0.29480
   0   6  -5  613.92   87.47   1-0.47535-0.69186 0.86238 0.72197 0.17417 0.00809
   0  -6   5  613.57   77.21   1-0.65543-0.43894 0.75243 0.89282-0.06519 0.10093
   0  -6   6144086.0 5638.21   1 0.00000 0.22453-0.93420-0.80334 0.35673 0.55156
   0   6  -6141068.4 5580.16   1 0.00000-0.22444-0.68381-0.81467 0.72965 0.53472
   0  -6  -6158197.1 6231.58   1 0.00000 0.13098 0.34478 0.60116 0.93868 0.78831
   0   6   6145084.6 5740.70   1 0.00000-0.13100 0.65060 0.39415 0.75941 0.90965
   0  -6  -6162740.1 6334.33   1-0.78744-0.65786 0.44197 0.69917 0.42963 0.27993
   0  -6   6139644.2 5448.86   1-0.80244-0.57847 0.51075 0.64164 0.30855 0.50364
   0   6   6158927.1 6182.02   1-0.78304-0.91241 0.62072 0.36317 0.03919 0.18867
   0  -6   6165864.6 6415.28   1-0.14922 0.07626-0.86849-0.74018 0.47270 0.66806
   0   6  -6141537.2 5487.94   1 0.04782-0.17617 0.91941 0.79048-0.39036-0.58659
   0  -6   6129497.0 5020.52   1-0.21548 0.00849 0.80548 0.93450-0.55204-0.35584
   0   6   6150576.8 5843.05   1-0.71896-0.84883 0.18071-0.07712-0.67113-0.52300
   0  -6  -6139825.9 5427.79   1-0.79812-0.66835-0.13976 0.11798-0.58606-0.73442
   0   6   6150787.7 5837.04   1-0.64490-0.77474 0.70322 0.44602 0.29928 0.44814
   0   6   6154190.1 5991.74   1-0.71918-0.84884 0.67123 0.41373 0.17950 0.32905
   0   6  -6144885.4 5648.96   1-0.44717-0.67164 0.87056 0.74080 0.20531 0.01060
   0  -6   6151527.8 5882.53   1-0.64082-0.41640 0.76652 0.89628-0.04216 0.15260
   0  -6   7  779.47   88.30   1 0.00000 0.23245-0.96670-0.84626 0.25588 0.47938
   0   6  -7  873.28  120.84   1 0.00000-0.23226-0.74579-0.86620 0.66617 0.44243
   0  -6  -7  719.73  144.34   1 0.00000 0.12324 0.39490 0.66174 0.91872 0.73953
   0   6   7  715.40  101.87   1 0.00000-0.12327 0.70067 0.43377 0.71348 0.89254
   0  -6   7  665.09   68.79   1-0.80342-0.57158 0.52140 0.64177 0.28747 0.51129
   0   6   7  964.03   90.18   1-0.78638-0.90787 0.61509 0.34698 0.05709 0.23529
   0  -6   7  696.73   54.25   1-0.21517 0.01828-0.88078-0.76328 0.42179 0.64580
   0  -6   7  818.25   71.04   1-0.16899 0.06280 0.83293 0.95122-0.52692-0.30204
   0   6   7  875.05   77.09   1-0.74061-0.86253 0.12103-0.14747-0.66093-0.48403
   0  -6  -7  816.67   72.18   1-0.80358-0.68168-0.22005 0.04838-0.55301-0.73004
   0   6   7  944.52   64.75   1-0.64589-0.76789 0.70651 0.43871 0.28924 0.46676
   0   6   7  832.85   70.59   1-0.72040-0.84217 0.66925 0.40118 0.18198 0.36026
   0   6  -7  545.06   74.40   1-0.42018-0.65259 0.87674 0.75762 0.23400 0.01064
   0  -6   7  692.02   67.32   1-0.62908-0.39672 0.77695 0.89607-0.02427 0.19914
   0  -6   846013.45  853.52   1 0.00000 0.24033-0.98623-0.87627 0.16532 0.41759
   0   6  -849967.03  988.79   1 0.00000-0.24008-0.79280-0.90275 0.60947 0.35693
   0  -6  -851293.75  986.43   1 0.00000 0.11550 0.43481 0.71210 0.90052 0.69251
   0   6   850880.84 1042.24   1 0.00000-0.11554 0.74263 0.46528 0.66969 0.87758
   0  -6   847785.12  811.84   1-0.80392-0.56422 0.53078 0.64061 0.26827 0.52082
   0   6   849892.19  863.08   1-0.78833-0.90194 0.61144 0.33278 0.06831 0.27523
   0  -6   855537.51  824.40   1-0.27440-0.03298-0.88657-0.77988 0.37240 0.62505
   0  -6   851562.23  816.83   1-0.12825 0.11134 0.85432 0.96180-0.50366-0.25005
   0   6   851255.59  788.06   1-0.75681-0.87088 0.06921-0.20998-0.64995-0.44437
   0  -6  -848514.30  772.63   1-0.80322-0.68918-0.29278-0.01365-0.51876-0.72445
   0   6   851197.18  789.62   1-0.64691-0.76107 0.71009 0.43170 0.27795 0.48415
   0   6   848816.33  785.11   1-0.72043-0.83432 0.66919 0.39053 0.18206 0.38907
   0   6  -852332.60  942.80   1-0.39420-0.63456 0.88129 0.77281 0.26061 0.00862
   0  -6   848304.78  783.74   1-0.61989-0.37960 0.78461 0.89309-0.01062 0.24143
   0  -6   910719.69  299.33   1 0.00000 0.24820-0.99638-0.89689 0.08497 0.36602
   0   6  -911644.00  370.46   1 0.00000-0.24807-0.82816-0.92760 0.56048 0.27928
   0  -6  -912779.72  385.29   1 0.00000 0.10776 0.46651 0.75425 0.88451 0.64768
   0  -6   911454.38  298.53   1-0.80406-0.55649 0.53935 0.63867 0.25014 0.53142
   0   6   912807.13  329.87   1-0.78938-0.89511 0.60933 0.32012 0.07466 0.31031
   0  -6   913357.53  262.65   1-0.32734-0.07795-0.88722-0.79134 0.32509 0.60638
   0   6   912314.72  264.32   1-0.76888-0.87510 0.02448-0.26540-0.63891-0.40467
   0   6   911972.34  252.12   1-0.64791-0.75422 0.71383 0.42484 0.26578 0.50065
   0   6  -912151.60  293.04   1-0.36912-0.61733 0.88445 0.78668 0.28545 0.00471
   0   6 -10 3642.33  213.45   1 0.00000-0.25591-0.85490-0.94388 0.51877 0.20879
   0  -6 -10 3994.19  213.58   1 0.00000 0.10001 0.49159 0.78979 0.87082 0.60516
   0  -6  10 3614.56  173.20   1-0.80389-0.54845 0.54739 0.63617 0.23264 0.54266
   0   6  10 4130.89  194.58   1-0.78982-0.88766 0.60843 0.30867 0.07735 0.34171
   0  -6  10 4164.60  140.98   1-0.37434-0.11700-0.88389-0.79869 0.28035 0.59025
   0   6  10 3779.02  144.13   1-0.77780-0.87616-0.01370-0.31429-0.62835-0.36543
   0   6  10 3795.30  139.12   1-0.64885-0.74731 0.71764 0.41805 0.25293 0.51647
   0   6  10 3443.29  161.42   1 0.05393-0.04322 0.79479 0.49470 0.60447 0.86798
   0   6 -10 3616.74  162.42   1-0.34474-0.60091 0.88643 0.79931 0.30884-0.00053
   0   6 -11 1654.38  151.47   1 0.00000-0.26376-0.87510-0.95360 0.48394 0.14516
   0  -6 -11 1961.54  183.56   1 0.00000 0.09227 0.51133 0.81998 0.85938 0.56490
   0  -6  11 1802.71  127.24   1-0.80343-0.54013 0.55501 0.63327 0.21552 0.55428
   0  -6  11 1863.37  106.75   1-0.41651-0.15118-0.87747-0.80309 0.23782 0.57635
   0   6  11 1895.95  111.00   1-0.78435-0.87486-0.04603-0.35730-0.61860-0.32701
   0   6  11 1748.08  126.26   1-0.03556-0.12478 0.83376 0.52303 0.55097 0.84312
   0   6 -11 1784.88  122.59   1-0.32100-0.58512 0.88738 0.81091 0.33092-0.00710
   0  -6 -12 8100.35  310.23   1 0.00000 0.08453 0.52671 0.84581 0.85004 0.52674
   0  -6  12 7220.22  231.71   1-0.80272-0.53145 0.56220 0.62983 0.19889 0.56644
   0  -6  12 6779.43  166.55   1-0.45420-0.18088-0.86869-0.80513 0.19767 0.56484
   0   6  12 8136.07  203.93   1-0.78913-0.87179-0.07313-0.39510-0.60984-0.28959
   0   6  12 7473.39  236.90   1-0.11088-0.19215 0.85865 0.53727 0.50042 0.82122
   0   6 -12 8114.72  260.82   1-0.29781-0.56988 0.88740 0.82159 0.35187-0.01479
   0  -6 -1327033.32  613.97   1 0.00000 0.07679 0.53849 0.86804 0.84262 0.49050
   0  -6  1327549.01  487.62   1-0.48798-0.20668-0.85810-0.80536 0.15978 0.55558
   0   6  1328983.71  533.90   1-0.79261-0.86742-0.09564-0.42829-0.60217-0.25325
   0   6  1327877.80  583.90   1-0.17427-0.24751 0.87386 0.54176 0.45386 0.80325
   0   6 -1328174.93  588.52   1-0.27508-0.55510 0.88661 0.83144 0.37181-0.02349
   0  -6 -14 4243.42  235.71   1 0.00000 0.06905 0.54729 0.88730 0.83693 0.45599
   0  -6  14 5217.60  163.48   1-0.51835-0.22906-0.84612-0.80420 0.12400 0.54843
   0   6  14 4975.71  165.29   1-0.79513-0.86209-0.11411-0.45746-0.59560-0.21800
   0   6  14 4868.70  208.08   1-0.22896-0.29425 0.88259 0.53984 0.41062 0.78865
   0   6 -14 4697.03  210.57   1-0.25275-0.54073 0.88505 0.84054 0.39087-0.03307
   0  -6 -15 1226.13  147.99   1 0.00000 0.06130 0.55358 0.90404 0.83279 0.42302
   0  -6  15  876.34   76.45   1-0.54479-0.24731-0.83357-0.80163 0.09137 0.54425
   0   6  15 1169.74  101.78   1-0.79694-0.85605-0.12905-0.48308-0.59010-0.18384
   0   6 -15 1048.53  109.24   1-0.23076-0.52669 0.88280 0.84894 0.40914-0.04344
   0   6  15 1029.83  108.69   1-0.27649-0.33382 0.88668 0.53328 0.37060 0.77727
   0  -6 -16  495.46  140.68   1 0.00000 0.05356 0.55773 0.91865 0.83001 0.39142
   0  -6  16  519.12   63.81   1-0.56963-0.26414-0.81975-0.79859 0.05929 0.54080
   0   6  16  497.73   69.40   1-0.79827-0.84939-0.14124-0.50585-0.58549-0.15047
   0   6 -16  558.36  103.14   1-0.20906-0.51294 0.87989 0.85668 0.42669-0.05453
   0   6  16  549.93   81.13   1-0.31837-0.36775 0.88742 0.52338 0.33333 0.76865
   0  -6 -17 4956.42  268.33   1 0.00000 0.04582 0.56006 0.93142 0.82845 0.36103
   0   6 -17 4609.84  254.29   1 0.00000-0.30836 0.94757 0.93139 0.31952-0.19344
   0  -6  17 4456.80  157.36   1-0.59220-0.27868-0.80527-0.79489 0.02880 0.53895
   0   6  17 4695.67  175.81   1-0.79918-0.84243-0.15035-0.52565-0.58197-0.11829
   0   6 -17 5032.92  226.81   1-0.18759-0.49943 0.87637 0.86381 0.44359-0.06628
   0   6  17 4580.82  233.40   1-0.35576-0.39719 0.88566 0.51097 0.29836 0.76233
   0  -6 -18 6090.27  277.18   1 0.00000 0.03808 0.56079 0.94261 0.82795 0.33171
   0   6 -18 5305.07  255.76   1 0.00000-0.31610 0.93553 0.92980 0.35324-0.18853
   0  -6  18 4548.30  120.87   1-0.61277-0.29122-0.79026-0.79067-0.00024 0.53853
   0   6  18 5672.17  164.88   1-0.79980-0.83518-0.15705-0.54304-0.57935-0.08700
   0   6 -18 5329.35  241.18   1-0.16633-0.48612 0.87225 0.87034 0.45989-0.07862
   0   6  18 4601.40  191.35   1-0.38991-0.42361 0.88191 0.49672 0.26493 0.75750
   0  -6 -19 6699.01  322.13   1 0.00000 0.03034 0.56012 0.95239 0.82840 0.30334
   0   6 -19 6024.65  259.33   1 0.00000-0.32382 0.92298 0.92770 0.38484-0.18576
   0  -6  19 6263.69  152.90   1-0.63156-0.30199-0.77482-0.78601-0.02800 0.53941
   0   6  19 6008.69  170.21   1-0.80019-0.82771-0.16162-0.55828-0.57754-0.05653
   0   6 -19 6398.47  226.95   1-0.14556-0.47310 0.86763 0.87620 0.47541-0.09187
   0  -6 -2017880.33  636.02   1 0.00000 0.02259 0.55822 0.96094 0.82968 0.27580
   0   6 -2014317.64  506.12   1 0.00000-0.33153 0.90999 0.92516 0.41462-0.18481
   0  -6  2016067.51  441.64   1-0.64877-0.31118-0.75901-0.78100-0.05458 0.54147
   0   6  2016257.84  459.18   1-0.80042-0.82007-0.16427-0.57162-0.57648-0.02680
   0   6 -2017181.82  604.31   1-0.12461-0.46009 0.86239 0.88160 0.49065-0.10527
   0  -6 -21 4714.49  288.34   1 0.00000 0.01485 0.55521 0.96838 0.83170 0.24900
   0   6 -21 5005.97  279.85   1 0.00000-0.33925 0.89661 0.92223 0.44282-0.18545
   0  -6  21 4686.75  204.87   1-0.66457-0.31896-0.74291-0.77568-0.08010 0.54458
   0   6  21 5549.86  247.37   1-0.80049-0.81228-0.16521-0.58325-0.57611 0.00223
   0   6 -21 5164.35  278.80   1-0.10376-0.44719 0.85661 0.88646 0.50541-0.11916
   0  -6 -22 1398.12  168.73   1 0.00000 0.00711 0.55119 0.97482 0.83437 0.22284
   0   6 -22 1175.95  171.44   1 0.00000-0.34697 0.88287 0.91894 0.46961-0.18748
   0  -6  22  835.86   75.48   1-0.67910-0.32547-0.72653-0.77009-0.10467 0.54865
   0   6  22  907.06   87.13   1-0.80044-0.80437-0.16460-0.59333-0.57635 0.03065
   0   6 -22  916.03  126.10   1-0.08300-0.43437 0.85028 0.89078 0.51972-0.13349
   0  -6 -23 8940.27  356.40   1 0.00000-0.00062 0.54627 0.98035 0.83760 0.19725
   0   6 -23 7621.80  335.49   1 0.00000-0.35468 0.86879 0.91531 0.49517-0.19076
   0  -6  23 7202.36  293.36   1-0.69249-0.33083-0.70991-0.76425-0.12837 0.55359
   0   6  23 7618.65  171.11   1-0.80028-0.79634-0.16259-0.60200-0.57715 0.05851
   0   6 -23 7683.93  254.35   1-0.06230-0.42162 0.84343 0.89456 0.53361-0.14826
   0  -6 -24  520.12  132.85   1 0.00000-0.00836 0.54049 0.98503 0.84134 0.17216
   0   6 -24  308.19   97.85   1 0.00000-0.36240 0.85439 0.91136 0.51963-0.19513
   0  -6  24  586.80   62.50   1-0.70446-0.33439-0.69358-0.75810-0.15058 0.55987
   0   6  24  531.23   69.34   1-0.80000-0.78819-0.15930-0.60940-0.57846 0.08587
   0   6 -24  667.22  147.56   1-0.04164-0.40890 0.83604 0.89782 0.54708-0.16343
   0  -6 -25  423.27  156.58   1 0.00000-0.01611 0.53394 0.98892 0.84552 0.14752
   0   6 -25  669.30  180.30   1 0.00000-0.37012 0.83966 0.90709 0.54310-0.20049
   0  -6  25  890.92   61.68   1-0.71585-0.33773-0.67653-0.75182-0.17279 0.56630
   0   6  25  743.43   94.21   1-0.79960-0.77993-0.15483-0.61561-0.58022 0.11278
   0   6 -25  873.09   94.19   1-0.02100-0.39621 0.82811 0.90053 0.56016-0.17900
   0  -6 -26  311.11  147.50   1 0.00000-0.02385 0.52664 0.99208 0.85008 0.12326
   0   6 -26  124.29  102.52   1 0.00000-0.37784 0.82461 0.90249 0.56568-0.20673
   0  -6  26  191.86   41.93   1-0.72636-0.34019-0.65926-0.74532-0.19435 0.57337
   0   6  26  334.39   55.86   1-0.79907-0.77154-0.14927-0.62074-0.58240 0.13927
   0   6 -26  170.94   97.47   1-0.00037-0.38352 0.81965 0.90271 0.57286-0.19495
   0  -6 -27 3925.84  311.84   1 0.00000-0.03159 0.51865 0.99455 0.85498 0.09933
   0   6 -27 4247.74  276.12   1 0.00000-0.38555 0.80924 0.89757 0.58746-0.21378
   0  -6  27 4402.65  152.23   1-0.73604-0.34183-0.64177-0.73860-0.21531 0.58104
   0   6  27 4233.45  165.46   1-0.79842-0.76302-0.14269-0.62484-0.58494 0.16540
   0   6 -27 4242.80  231.08   1 0.02027-0.37082 0.81064 0.90435 0.58519-0.21127
   0   6 -28  257.55   95.30   1 0.04094-0.35809 0.80107 0.90543 0.59715-0.22795
   0  -7   0  -24.59  131.60   1 0.00000 0.20710-0.31898-0.09311 0.94776 0.97387
   0   7   0  -12.63  127.75   1 0.00000-0.20706 0.09317-0.13270 0.99564 0.96928
   0  -7   0    5.91   78.08   1-0.79555-0.58931 0.47158 0.69796 0.38039 0.40687
   0   7   0   20.80   89.28   1-0.36234-0.56868 0.62051 0.39384-0.69546-0.72213
   0   7   0  -40.86   60.34   1-0.40395-0.61034 0.65701 0.43118-0.63651-0.66449
   0  -7   0  -22.76   57.96   1-0.59679-0.39046 0.42046 0.64642-0.68340-0.65549
   0   7   0  -32.43   62.76   1-0.62430-0.83059 0.78099 0.55514-0.01713-0.04387
   0  -7   1 -123.02  126.65   1 0.00000 0.21494-0.44938-0.23401 0.89333 0.94817
   0  -7  -1  -42.64  140.35   1 0.00000 0.19933-0.19104 0.04528 0.98158 0.97888
   0   7  -1   39.68  129.92   1 0.00000-0.21482-0.03412-0.24952 0.99941 0.94423
   0   7   1  -33.74  124.26   1 0.00000-0.19931 0.21234-0.02400 0.97719 0.97964
   0  -7  -1    9.82   52.02   1-0.79457-0.59619 0.46748 0.70439 0.38745 0.38519
   0  -7   1   14.82   47.27   1-0.79484-0.58073 0.46860 0.68446 0.38553 0.44074
   0   7   1  -10.28   56.09   1-0.57901-0.77738 0.68152 0.44424-0.44750-0.44532
   0   7  -1   40.47   61.70   1-0.33592-0.55031 0.71808 0.50316-0.60951-0.66632
   0   7   1  -29.79   44.15   1-0.46688-0.66544 0.59157 0.35503-0.65730-0.65660
   0  -7   1   59.35   41.99   1-0.54352-0.32930 0.49763 0.71275-0.67597-0.61930
   0  -7  -1  -34.40   57.33   1-0.64573-0.44723 0.33783 0.57449-0.68475-0.68552
   0   7   1  -14.03   45.44   1-0.65579-0.85442 0.75206 0.51513 0.06578 0.06780
   0   7  -1  -36.20   73.15   1-0.59310-0.80733 0.80465 0.58944 0.02755-0.02782
   0   7   1    1.76   58.64   1-0.65639-0.85474 0.75146 0.51497-0.06673-0.06483
   0  -7   2   35.04  116.54   1 0.00000 0.22274-0.57465-0.36975 0.81839 0.90203
   0   7  -2  156.60  133.80   1 0.00000-0.22266-0.16260-0.36754 0.98669 0.90295
   0  -7  -2   19.94  144.66   1 0.00000 0.19155-0.07242 0.17436 0.99737 0.96586
   0   7   2   94.94  119.68   1 0.00000-0.19152 0.31988 0.07304 0.94745 0.97876
   0  -7  -2   22.45   56.01   1-0.79301-0.60250 0.46137 0.70881 0.39781 0.36681
   0   7   2  -19.12   43.03   1-0.67470-0.86513 0.68219 0.43434-0.28173-0.25076
   0   7  -2    0.66   59.99   1-0.26582-0.48802 0.77193 0.56774-0.57745-0.66294
   0  -7   2  -20.49   56.41   1-0.48840-0.26636 0.56693 0.77134-0.66335-0.57799
   0   7   2   38.37   61.05   1-0.52400-0.71473 0.52327 0.27601-0.67201-0.64262
   0  -7  -2  -12.74   54.70   1-0.68906-0.49839 0.25134 0.49869-0.67971-0.70916
   0   7   2   -1.22   33.63   1-0.65085-0.84151 0.72769 0.48058 0.21645 0.24674
   0   7   2  -67.59   46.91   1-0.67494-0.86568 0.73139 0.48388 0.09751 0.12827
   0   7  -2   58.04   67.72   1-0.56300-0.78516 0.82365 0.61907 0.06800-0.01602
   0   7   2  -23.21   55.04   1-0.68887-0.87929 0.71457 0.46744-0.12184-0.09130
   0  -7   3  -13.63  104.07   1 0.00000 0.23057-0.68602-0.49151 0.72757 0.83979
   0   7  -3   18.82  133.92   1 0.00000-0.23044-0.28787-0.48234 0.95766 0.84512
   0  -7  -3   -5.44  142.03   1 0.00000 0.18380 0.03205 0.28934 0.99948 0.93941
   0   7   3  -13.67  111.34   1 0.00000-0.18378 0.41405 0.15675 0.91025 0.97038
   0  -7  -3  -24.77   51.80   1-0.79111-0.60847 0.45436 0.71233 0.40950 0.34977
   0  -7   3   -8.05   35.74   1-0.80384-0.57407 0.54836 0.74334 0.23047 0.34333
   0   7   3  -12.30   47.90   1-0.72163-0.90414 0.67009 0.41169-0.17381-0.11413
   0  -7   3   -6.85   41.61   1-0.60956-0.37954 0.68433 0.87938-0.40014-0.28744
   0   7  -3  -68.88   58.92   1-0.19480-0.42482 0.81811 0.62465-0.54105-0.65522
   0  -7   3  -42.17   38.87   1-0.43308-0.20320 0.62789 0.82159-0.64667-0.53262
   0   7   3   -9.24   44.40   1-0.57439-0.75729 0.45431 0.19634-0.68093-0.62285
   0  -7  -3  -15.01   40.85   1-0.72577-0.54297 0.16289 0.42093-0.66837-0.72663
   0   7   3    7.56   34.07   1-0.64901-0.83186 0.71836 0.46069 0.25047 0.30945
   0   7   3   66.04   49.51   1-0.68794-0.87079 0.71574 0.45764 0.12018 0.17967
   0   7  -3   24.34   67.87   1-0.53410-0.76419 0.83890 0.64494 0.10474-0.00787
   0  -7   4 -150.86   93.47   1 0.00000 0.23839-0.77994-0.59589 0.62584 0.76686
   0   7  -4  112.74  125.65   1 0.00000-0.23833-0.40233-0.58629 0.91549 0.77424
   0  -7  -4  114.82  143.69   1 0.00000 0.17604 0.12292 0.39069 0.99241 0.90353
   0   7   4  166.29  120.97   1 0.00000-0.17604 0.49517 0.22741 0.86879 0.95775
   0  -7  -4   37.80   59.28   1-0.78892-0.61415 0.44682 0.71531 0.42183 0.33337
   0  -7   4  -36.32   57.83   1-0.80389-0.56618 0.52977 0.71406 0.27035 0.41176
   0   7   4   45.66   52.30   1-0.74690-0.92150 0.65708 0.38812-0.10180-0.01339
   0   7  -4   51.83   62.15   1-0.12421-0.36215 0.85631 0.67372-0.50129-0.64415
   0  -7   4   42.13   57.64   1-0.37855-0.14071 0.68090 0.86362-0.62694-0.48409
   0   7   4   31.35   61.65   1-0.61782-0.79283 0.38655 0.11782-0.68473-0.59793
   0  -7  -4   20.66   56.67   1-0.75499-0.58004 0.07543 0.34416-0.65137-0.73830
   0   7   4   14.38   36.12   1-0.64807-0.82308 0.71447 0.44620 0.26368 0.35133
   0   7   4   61.56   51.21   1-0.69677-0.87171 0.70424 0.43557 0.13619 0.22447
   0   7  -4   41.10   75.31   1-0.50622-0.74425 0.85120 0.66789 0.13850-0.00275
   0  -7   4   39.20   61.34   1-0.69556-0.45753 0.70586 0.88916-0.13397 0.00734
   0  -7   5  -27.34   83.79   1 0.00000 0.24626-0.85362-0.68001 0.52088 0.69060
   0   7  -5  -92.89  110.53   1 0.00000-0.24613-0.50267-0.67615 0.86447 0.69442
   0  -7  -5  -67.67   92.65   1 0.00000 0.16829 0.19959 0.47783 0.97987 0.86217
   0   7   5  -82.59  112.68   1 0.00000-0.16828 0.56395 0.28567 0.82580 0.94343
   0  -7  -5  -37.86   60.13   1-0.78649-0.61958 0.43892 0.71794 0.43448 0.31729
   0  -7   5    7.19   48.95   1-0.80395-0.55838 0.53168 0.70544 0.26638 0.43652
   0   7   5   43.77   55.63   1-0.76142-0.92812 0.64608 0.36671-0.05288 0.06404
   0   7  -5   93.01   59.17   1-0.05608-0.30182 0.88629 0.71443-0.45970-0.63125
   0  -7   5  -23.69   55.03   1-0.32747-0.08180 0.72504 0.89703-0.60586-0.43433
   0   7   5  -48.86   56.87   1-0.65416-0.82133 0.32216 0.04273-0.68431-0.56883
   0  -7  -5  -47.00   52.87   1-0.77688-0.60978-0.00946 0.26994-0.62957-0.74518
   0   7   5  -10.16   32.36   1-0.64782-0.81498 0.71348 0.43461 0.26695 0.38327
   0   7   5  -40.42   49.94   1-0.70266-0.86971 0.69613 0.41688 0.14718 0.26420
   0   7  -5   46.69   50.87   1-0.47935-0.72533 0.86106 0.68839 0.16964-0.00025
   0  -7   5    4.73   59.48   1-0.67939-0.43343 0.72619 0.89885-0.10516 0.06478
   0  -7   6  -36.99   76.31   1 0.00000 0.25410-0.90856-0.74541 0.41775 0.61626
   0   7  -6 -132.96  100.70   1 0.00000-0.25393-0.58700-0.75001 0.80958 0.61073
   0  -7  -6  136.82  135.03   1 0.00000 0.16053 0.26338 0.55209 0.96469 0.81817
   0   7   6  -54.98   75.45   1 0.00000-0.16055 0.62294 0.33421 0.78226 0.92872
   0  -7   6   -5.63   44.23   1-0.80405-0.55061 0.53637 0.69961 0.25650 0.45537
   0   7   6   16.55   56.10   1-0.77025-0.92907 0.63745 0.34752-0.01897 0.12669
   0  -7   6  -76.04   54.10   1-0.10838 0.14674-0.85794-0.69743 0.50218 0.70146
   0   7  -6  -25.93   51.89   1 0.00891-0.24461 0.90879 0.74764-0.41715-0.61739
   0  -7   6   54.08   49.80   1-0.28010-0.02661 0.76165 0.92290-0.58431-0.38409
   0   7   6  -57.66   58.36   1-0.68406-0.84341 0.26213-0.02798-0.68068-0.53653
   0  -7  -6   -6.50   51.54   1-0.79183-0.63259-0.09035 0.19975-0.60400-0.74828
   0   7   6  -40.91   39.72   1-0.64799-0.80731 0.71415 0.42469 0.26473 0.40972
   0   7   6  -32.16   46.85   1-0.70640-0.86556 0.69078 0.40095 0.15429 0.30004
   0   7  -6   13.50   75.47   1-0.45340-0.70733 0.86890 0.70687 0.19854 0.00000
   0  -7   6   25.13   62.91   1-0.66563-0.41174 0.74177 0.90379-0.08185 0.11673
   0  -7   7  -30.29   66.00   1 0.00000 0.26195-0.94728-0.79461 0.32039 0.54769
   0   7  -7    3.37   97.66   1 0.00000-0.26184-0.65513-0.80781 0.75550 0.52808
   0  -7  -7  116.76   90.32   1 0.00000 0.15281 0.31633 0.61544 0.94864 0.77322
   0   7   7   18.61   92.64   1 0.00000-0.15283 0.67319 0.37400 0.73946 0.91474
   0  -7   7    0.95   47.32   1-0.80404-0.54273 0.54201 0.69471 0.24441 0.47201
   0   7   7  -15.69   56.66   1-0.77576-0.92669 0.63100 0.33052 0.00445 0.17883
   0  -7   7   37.40   51.33   1-0.17120 0.09187-0.87325-0.72355 0.45620 0.68412
   0  -7   7  -10.02   48.28   1-0.23698 0.02432 0.79165 0.94217-0.56313-0.33423
   0   7   7 -127.52   57.03   1-0.70828-0.85979 0.20725-0.09355-0.67481-0.50198
   0  -7  -7    6.18   47.23   1-0.80060-0.64921-0.16652 0.13418-0.57558-0.74867
   0   7   7   -5.27   34.87   1-0.64841-0.79989 0.71582 0.41576 0.25913 0.43279
   0   7   7  -41.84   48.10   1-0.70850-0.85978 0.68770 0.38729 0.15835 0.33282
   0   7  -7  -13.83   76.70   1-0.42827-0.69014 0.87505 0.72366 0.22552-0.00164
   0  -7   7   -1.48   51.76   1-0.65419-0.39236 0.75368 0.90506-0.06320 0.16403
   0  -7   8  -16.18   60.18   1 0.00000 0.26988-0.97295-0.83068 0.23100 0.48695
   0   7  -8  -39.98   92.72   1 0.00000-0.26966-0.71040-0.85262 0.70378 0.44756
   0  -7  -8  263.69  138.78   1 0.00000 0.14507 0.35951 0.66908 0.93313 0.72889
   0   7   8  -74.18   96.52   1 0.00000-0.14510 0.71615 0.40651 0.69793 0.90204
   0  -7   8  -40.20   49.57   1-0.80386-0.53469 0.54803 0.69021 0.23121 0.48755
   0   7   8  -75.83   56.62   1-0.77922-0.92228 0.62640 0.31537 0.02035 0.22346
   0  -7   8   36.82   33.23   1-0.22896 0.04207-0.88259-0.74370 0.41061 0.66718
   0   7   8   -7.64   54.33   1-0.72780-0.87134 0.15743-0.15404-0.66747-0.46586
   0   7   8    6.50   34.64   1-0.64896-0.79259 0.71812 0.40746 0.25127 0.45360
   0   7  -8  123.39   74.29   1-0.40384-0.67366 0.87976 0.73901 0.25085-0.00495
   0  -7   9   38.21   57.09   1 0.00000 0.27776-0.98878-0.85700 0.14932 0.43404
   0   7  -9    6.09   87.63   1 0.00000-0.27748-0.75418-0.88593 0.65666 0.37163
   0  -7  -9 -240.47  120.07   1 0.00000 0.13733 0.39479 0.71481 0.91876 0.68569
   0  -7   9   13.89   45.53   1-0.80349-0.52646 0.55420 0.68585 0.21735 0.50242
   0   7   9   67.08   60.78   1-0.78136-0.91653 0.62331 0.30173 0.03070 0.26253
   0  -7   9  -32.75   30.73   1-0.28172-0.00271-0.88692-0.75885 0.36605 0.65125
   0   7   9    0.28   37.18   1-0.74309-0.87879 0.11356-0.20860-0.65947-0.42919
   0   7   9   -3.20   34.34   1-0.64956-0.78535 0.72082 0.39956 0.24181 0.47282
   0   7  -9  -42.73   76.25   1-0.38004-0.65781 0.88322 0.75312 0.27474-0.00969
   0  -7  10   10.35   49.51   1 0.00000 0.28563-0.99714-0.87583 0.07549 0.38900
   0   7 -10  -84.45   95.38   1 0.00000-0.28530-0.78864-0.90993 0.61484 0.30102
   0  -7 -10   32.70  121.60   1 0.00000 0.12959 0.42349 0.75396 0.90589 0.64400
   0  -7  10    7.07   45.98   1-0.80292-0.51802 0.56042 0.68155 0.20305 0.51685
   0  -7  10   18.53   45.51   1-0.32970-0.04273-0.88714-0.76987 0.32290 0.63675
   0   7  10  -45.37   52.09   1-0.75511-0.88295 0.07505-0.25781-0.65128-0.39233
   0   7  10   -6.86   25.00   1-0.65015-0.77806 0.72373 0.39184 0.23130 0.49098
   0   7 -10  122.90   70.79   1-0.35680-0.64241 0.88558 0.76619 0.29736-0.01584
   0   7 -11   69.65   85.35   1 0.00000-0.29312-0.81569-0.92652 0.57848 0.23585
   0  -7 -11    0.25   86.46   1 0.00000 0.12185 0.44672 0.78764 0.89467 0.60395
   0  -7  11   -8.05   45.84   1-0.80214-0.50931 0.56662 0.67718 0.18841 0.53105
   0  -7  11  -16.42   29.95   1-0.37303-0.07812-0.88403-0.77742 0.28164 0.62410
   0   7  11  -39.74   48.99   1-0.76448-0.88447 0.04157-0.30198-0.64329-0.35567
   0   7  11  -12.61   43.38   1 0.04107-0.07757 0.80101 0.45800 0.59723 0.88555
   0   7 -11  -66.57   51.84   1-0.33399-0.62754 0.88698 0.77824 0.31892-0.02292
   0  -7 -12   80.94  132.10   1 0.00000 0.11410 0.46539 0.81677 0.88510 0.56556
   0  -7  12   -9.92   48.50   1-0.80115-0.50043 0.57273 0.67273 0.17359 0.54496
   0  -7  12  -76.94   44.72   1-0.41255-0.10966-0.87822-0.78242 0.24191 0.61300
   0   7  12   16.04   34.42   1-0.77177-0.88391 0.01272-0.34151-0.63577-0.31948
   0   7  12    2.21   50.88   1-0.04724-0.15795 0.83809 0.48444 0.54347 0.86044
   0   7 -12  -51.52   76.41   1-0.31157-0.61308 0.88749 0.78941 0.33951-0.03097
   0  -7 -13  107.53   89.21   1 0.00000 0.10636 0.48024 0.84207 0.87713 0.52877
   0  -7  13  -51.14   52.60   1-0.79993-0.49133 0.57876 0.66822 0.15853 0.55862
   0  -7  13   37.07   45.37   1-0.44842-0.13754-0.87023-0.78526 0.20396 0.60369
   0   7  13  -25.04   48.30   1-0.77741-0.88169-0.01188-0.37682-0.62888-0.28392
   0   7  13    3.79   48.28   1-0.12288-0.22564 0.86193 0.49764 0.49189 0.83751
   0   7 -13   34.78   77.63   1-0.28951-0.59897 0.88721 0.79977 0.35922-0.03991
   0  -7 -14  -66.57   90.15   1 0.00000 0.09862 0.49186 0.86414 0.87067 0.49348
   0  -7  14  -60.62   39.11   1-0.48102-0.16215-0.86050-0.78635 0.16775 0.59611
   0   7  14  -27.13   36.73   1-0.78176-0.87819-0.03268-0.40831-0.62271-0.24909
   0   7  14  -33.13   49.18   1-0.18735-0.28208 0.87632 0.50131 0.44378 0.81799
   0   7 -14  -83.26   54.88   1-0.26774-0.58515 0.88618 0.80939 0.37814-0.04963
   0  -7 -15  -45.85  128.53   1 0.00000 0.09088 0.50073 0.88346 0.86560 0.45959
   0  -7  15   -3.13   31.84   1-0.51068-0.18383-0.84938-0.78604 0.13320 0.59019
   0   7  15   37.14   35.84   1-0.78510-0.87369-0.05005-0.43637-0.61733-0.21503
   0   7  15   33.87   53.76   1-0.24347-0.33024 0.88419 0.49852 0.39865 0.80150
   0   7 -15   68.21   73.57   1-0.24623-0.57160 0.88446 0.81832 0.39635-0.06007
   0  -7 -16   10.38   94.62   1 0.00000 0.08313 0.50724 0.90043 0.86180 0.42696
   0  -7  16   51.90   47.53   1-0.53676-0.20174-0.83761-0.78416 0.10143 0.58684
   0   7  16   58.05   37.37   1-0.78765-0.86839-0.06435-0.46135-0.61274-0.18177
   0   7 -16   33.09   82.30   1-0.22493-0.55826 0.88209 0.82660 0.41390-0.07115
   0   7  16    2.66   51.20   1-0.29250-0.37132 0.88729 0.49097 0.35657 0.78807
   0  -7 -17 -155.55  124.42   1 0.00000 0.07539 0.51172 0.91536 0.85914 0.39549
   0  -7  17  -65.04   42.06   1-0.56154-0.21849-0.82449-0.78183 0.06991 0.58395
   0   7  17   17.35   55.57   1-0.78958-0.86247-0.07589-0.48358-0.60892-0.14928
   0   7 -17  -22.74   61.10   1-0.20382-0.54510 0.87909 0.83426 0.43086-0.08284
   0   7  17    1.66   52.48   1-0.33584-0.40671 0.88690 0.47993 0.31719 0.77733
   0  -7 -18 -164.86  138.86   1 0.00000 0.06765 0.51442 0.92852 0.85753 0.36505
   0   7 -18   62.70   83.37   1 0.00000-0.34561 0.94827 0.91022 0.31746-0.22813
   0  -7  18  -19.68   34.21   1-0.58423-0.23316-0.81061-0.77873 0.03973 0.58240
   0   7  18  -88.71   38.51   1-0.79102-0.85605-0.08495-0.50334-0.60586-0.11755
   0   7 -18 -110.96   86.53   1-0.18286-0.53209 0.87550 0.84132 0.44726-0.09508
   0  -7 -19   94.15  154.07   1 0.00000 0.05991 0.51556 0.94011 0.85684 0.33554
   0   7 -19  -11.66   89.84   1 0.00000-0.35335 0.93615 0.90856 0.35159-0.22281
   0  -7  19   63.89   44.67   1-0.60506-0.24597-0.79610-0.77501 0.01079 0.58210
   0   7  19  -11.00   55.17   1-0.79205-0.84923-0.09180-0.52087-0.60350-0.08653
   0   7 -19  -15.25   60.73   1-0.16203-0.51921 0.87134 0.84781 0.46314-0.10784
   0  -7 -20  141.18  149.68   1 0.00000 0.05217 0.51531 0.95031 0.85699 0.30687
   0   7 -20  -26.28   94.91   1 0.00000-0.36107 0.92345 0.90632 0.38369-0.21955
   0  -7  20  -11.15   48.76   1-0.62421-0.25710-0.78106-0.77076-0.01700 0.58293
   0   7  20  -37.19   40.53   1-0.79275-0.84209-0.09663-0.53640-0.60182-0.05617
   0   7 -20 -131.45   96.13   1-0.14161-0.50653 0.86669 0.85362 0.47831-0.12144
   0  -7 -21 -179.62  150.44   1 0.00000 0.04442 0.51382 0.95927 0.85789 0.27895
   0   7 -21  -50.45   76.61   1 0.00000-0.36879 0.91026 0.90357 0.41403-0.21804
   0  -7  21  -80.42   47.90   1-0.64185-0.26672-0.76557-0.76605-0.04376 0.58482
   0   7  21    0.93   41.03   1-0.79319-0.83466-0.09966-0.55011-0.60076-0.02644
   0   7 -21    8.52   66.43   1-0.12095-0.49382 0.86142 0.85899 0.49327-0.13513
   0  -7 -22  -58.14  111.05   1 0.00000 0.03668 0.51120 0.96711 0.85945 0.25168
   0   7 -22   -5.69   81.91   1 0.00000-0.37650 0.89661 0.90037 0.44281-0.21809
   0  -7  22   -7.19   49.02   1-0.65813-0.27498-0.74968-0.76094-0.06955 0.58765
   0   7  22    2.34   41.97   1-0.79338-0.82700-0.10103-0.56217-0.60027 0.00270
   0   7 -22  -57.52   79.82   1-0.10035-0.48116 0.85561 0.86382 0.50779-0.14926
   0  -7 -23 -160.26  133.78   1 0.00000 0.02894 0.50756 0.97392 0.86161 0.22502
   0   7 -23  -19.47  128.17   1 0.00000-0.38422 0.88254 0.89676 0.47022-0.21951
   0  -7  23   -4.83   43.33   1-0.67316-0.28198-0.73343-0.75548-0.09448 0.59137
   0   7  23   83.03   42.57   1-0.79336-0.81914-0.10090-0.57273-0.60032 0.03132
   0   7 -23  -78.75   68.78   1-0.07979-0.46854 0.84926 0.86812 0.52190-0.16379
   0  -7 -24 -229.73  155.83   1 0.00000 0.02120 0.50298 0.97979 0.86429 0.19888
   0   7 -24  -38.26  113.41   1 0.00000-0.39194 0.86809 0.89276 0.49640-0.22217
   0  -7  24  -29.97   34.30   1-0.68705-0.28785-0.71686-0.74970-0.11859 0.59588
   0   7  24    4.92   40.85   1-0.79315-0.81107-0.09938-0.58191-0.60086 0.05946
   0   7 -24  -64.20   81.45   1-0.05925-0.45594 0.84237 0.87187 0.53562-0.17872
   0  -7 -25  300.86  146.99   1 0.00000 0.01346 0.49752 0.98479 0.86744 0.17321
   0   7 -25  673.96  493.28   1 0.00000-0.39965 0.85326 0.88838 0.52147-0.22592
   0  -7  25   -8.72   36.53   1-0.69951-0.29191-0.70051-0.74347-0.14128 0.60168
   0   7  25  -22.58   41.35   1-0.79275-0.80282-0.09659-0.58980-0.60184 0.08715
   0   7 -25  -25.48   84.05   1-0.03871-0.44335 0.83494 0.87509 0.54896-0.19403
   0  -7 -26 -110.13  137.91   1 0.00000 0.00571 0.49125 0.98897 0.87101 0.14795
   0  -7  26   -4.52   46.04   1-0.71140-0.29576-0.68338-0.73711-0.16399 0.60760
   0   7  26   14.70   67.46   1-0.79217-0.79439-0.09261-0.59652-0.60322 0.11443
   0   7 -26  -37.38   81.41   1-0.01816-0.43074 0.82697 0.87777 0.56193-0.20971
   0  -7 -27 -277.03  167.50   1 0.00000-0.00202 0.48422 0.99239 0.87494 0.12305
   0   7 -27  -21.49  134.23   1 0.00000-0.41509 0.82252 0.87854 0.56872-0.23633
   0  -7  27   58.24   54.74   1-0.72239-0.29870-0.66597-0.73047-0.18608 0.61415
   0   7  27  113.10   73.95   1-0.79141-0.78578-0.08753-0.60212-0.60497 0.14135
   0   7 -27   30.17   83.08   1 0.00241-0.41811 0.81846 0.87989 0.57454-0.22574
   0  -8   0131275.4 5137.16   1 0.00000 0.23673-0.34742-0.08932 0.93770 0.96745
   0   8   0127590.6 2121.66   1 0.00000-0.23664 0.12346-0.13467 0.99234 0.96221
   0   8   0132657.6 5143.98   1-0.28307-0.51889 0.58571 0.32666-0.75947-0.78996
   0   8   0136236.4 5223.20   1-0.38769-0.62376 0.67246 0.41457-0.63045-0.66260
   0  -8   0110842.7 1642.69   1-0.60867-0.37287 0.40158 0.65981-0.68428-0.65238
   0   8   0133256.0 5110.04   1-0.60843-0.84420 0.79358 0.53546 0.00598-0.02458
   0  -8   1 9082.90  355.08   1 0.00000 0.24453-0.46127-0.21364 0.88725 0.94581
   0  -8  -1 9668.94  390.43   1 0.00000 0.22891-0.23559 0.03299 0.97185 0.97288
   0   8  -1 9567.56  393.65   1 0.00000-0.24440 0.01346-0.23420 0.99990 0.94096
   0   8   1 9038.87  355.01   1 0.00000-0.22889 0.22705-0.04156 0.97388 0.97256
   0   8   1 8807.32  293.75   1-0.51598-0.74382 0.67022 0.40055-0.53343-0.53504
   0   8  -110240.32  246.47   1-0.32820-0.57209 0.72444 0.47728-0.60618-0.66700
   0   8   1 9447.36  225.07   1-0.44435-0.67239 0.61609 0.34729-0.65036-0.65366
   0  -8  -1 8433.65  238.04   1-0.65069-0.42271 0.32868 0.59761-0.68452-0.68129
   0   8  -1 9798.44  260.45   1-0.58116-0.82486 0.81260 0.56512 0.04388-0.01531
   0   8   1 9880.32  257.48   1-0.63631-0.86414 0.77062 0.50187-0.03522-0.03714
   0  -8   221131.65  579.98   1 0.00000 0.25233-0.57124-0.33408 0.82078 0.90814
   0  -8  -220216.91  583.57   1 0.00000 0.22113-0.12984 0.14921 0.99153 0.96376
   0   8  -219932.74  608.41   1 0.00000-0.25225-0.09809-0.33530 0.99517 0.90771
   0   8   220772.56  579.01   1 0.00000-0.22110 0.32193 0.04280 0.94676 0.97431
   0   8   219277.48  450.52   1-0.62813-0.84806 0.68499 0.40476-0.36910-0.34199
   0   8  -221419.48  404.26   1-0.26641-0.51813 0.77151 0.53509-0.57774-0.66724
   0   8   222367.30  418.42   1-0.49597-0.71618 0.55796 0.27845-0.66534-0.63995
   0  -8   218296.24  390.62   1-0.51635-0.26481 0.53298 0.76965-0.67030-0.58094
   0  -8  -219234.65  422.28   1-0.68851-0.46837 0.25253 0.53216-0.67983-0.70528
   0   8   219911.12  433.10   1-0.65668-0.87692 0.75116 0.47131 0.06721 0.09415
   0   8  -221423.07  447.56   1-0.55470-0.80629 0.82831 0.59144 0.07875-0.00904
   0   8   221679.24  416.14   1-0.66458-0.88447 0.74290 0.46351-0.08011-0.05339
   0  -8   326078.78  625.75   1 0.00000 0.26016-0.67112-0.44433 0.74134 0.85725
   0   8  -323566.94  699.11   1 0.00000-0.26003-0.20917-0.43591 0.97787 0.86160
   0  -8  -326672.41  714.68   1 0.00000 0.21336-0.03358 0.25594 0.99943 0.94285
   0   8   325598.03  678.70   1 0.00000-0.21335 0.40671 0.11714 0.91355 0.96992
   0   8   325504.10  540.73   1-0.68736-0.89934 0.68006 0.38926-0.25503-0.19913
   0   8  -325034.92  459.90   1-0.20353-0.46307 0.81286 0.58717-0.54573-0.66392
   0   8   327916.21  501.35   1-0.54253-0.75492 0.49896 0.20873-0.67578-0.62170
   0  -8  -323503.36  498.86   1-0.72130-0.50898 0.17468 0.46500-0.67022-0.72435
   0   8   325815.66  455.06   1-0.65201-0.86431 0.73818 0.44820 0.17308 0.22819
   0   8   325457.06  486.83   1-0.67085-0.88320 0.73603 0.44560 0.09057 0.14624
   0   8  -325647.18  498.63   1-0.52882-0.78837 0.84140 0.61517 0.11125-0.00517
   0   8   327195.74  511.80   1-0.69283-0.90479 0.70947 0.41944-0.12898-0.07362
   0  -8   464769.37 1195.36   1 0.00000 0.26798-0.75848-0.54215 0.65169 0.79639
   0   8  -458879.54 1266.96   1 0.00000-0.26781-0.31423-0.53051 0.94934 0.80426
   0  -8  -467506.06 1329.35   1 0.00000 0.20562 0.05078 0.35081 0.99870 0.91359
   0   8   463129.12 1213.75   1 0.00000-0.20561 0.48144 0.18141 0.87647 0.96166
   0  -8   467393.56 1340.96   1-0.77590-0.50880 0.63082 0.84763 0.00508 0.15047
   0   8   463504.61 1038.75   1-0.72085-0.92492 0.67040 0.36905-0.17584-0.09121
   0  -8   458473.54 1114.92   1-0.50860-0.24120 0.66848 0.88537-0.54262-0.39741
   0   8  -464971.95  970.53   1-0.14040-0.40788 0.84820 0.63340-0.51072-0.65759
   0   8   468982.54 1030.90   1-0.58383-0.78831 0.44031 0.13929-0.68210-0.59929
   0  -8  -458335.64  911.64   1-0.74865-0.54422 0.09628 0.39729-0.65593-0.73890
   0   8   462461.13  951.67   1-0.65135-0.85581 0.73112 0.43055 0.20295 0.28673
   0   8   464109.41 1019.53   1-0.68086-0.88532 0.72444 0.42342 0.10771 0.19211
   0   8  -466096.28 1045.37   1-0.50365-0.77114 0.85223 0.63664 0.14153-0.00353
   0  -8   550429.98  942.24   1 0.00000 0.27583-0.83021-0.62431 0.55744 0.73085
   0   8  -548961.86 1056.69   1 0.00000-0.27572-0.40950-0.61524 0.91230 0.73854
   0  -8  -552167.94 1098.02   1 0.00000 0.19787 0.12485 0.43535 0.99217 0.87824
   0   8   548370.28 1055.30   1 0.00000-0.19787 0.54671 0.23623 0.83731 0.95133
   0  -8   553697.31  891.36   1-0.79816-0.52319 0.58589 0.79213 0.14019 0.31430
   0   8   552409.47  901.66   1-0.74102-0.93717 0.66069 0.34879-0.11981-0.00646
   0   8  -548128.98  759.84   1-0.07872-0.35400 0.87707 0.67299-0.47386-0.64943
   0   8   551166.77  801.50   1-0.61951-0.81616 0.38373 0.07203-0.68479-0.57331
   0   8   549108.73  755.20   1-0.65083-0.84744 0.72759 0.41642 0.21682 0.32927
   0   8   549493.48  839.12   1-0.68784-0.88440 0.71586 0.40427 0.12001 0.23322
   0   8  -549200.69  810.58   1-0.47913-0.75458 0.86114 0.65619 0.16989-0.00381
   0  -8   547708.01  766.18   1-0.69992-0.42448 0.69995 0.90487-0.14203 0.03173
   0  -8   6  218.66   82.97   1 0.00000 0.28368-0.88665-0.69123 0.46242 0.66462
   0   8  -6  264.24  111.25   1 0.00000-0.28352-0.49363-0.68890 0.86967 0.66710
   0  -8  -6  141.30  135.17   1 0.00000 0.19011 0.18823 0.50921 0.98212 0.83937
   0   8   6  281.47  115.14   1 0.00000-0.19011 0.60303 0.28201 0.79771 0.94038
   0  -8   6  348.74   61.18   1-0.80085-0.51799 0.57431 0.77000 0.16968 0.37252
   0   8   6  298.96   69.13   1-0.75365-0.94192 0.65238 0.33008-0.07994 0.06190
   0  -8   6  347.62   47.95   1-0.07855 0.20619-0.84886-0.65614 0.52274 0.72591
   0   8  -6  372.18   61.45   1-0.01896-0.30204 0.89986 0.70651-0.43574-0.64000
   0   8   6  295.47   65.72   1-0.64997-0.83879 0.33001 0.00761-0.68456-0.54439
   0   8   6  316.24   71.99   1-0.65061-0.83937 0.72624 0.40447 0.22198 0.36311
   0   8   6  281.88   55.67   1-0.69257-0.88124 0.70980 0.38763 0.12852 0.27046
   0   8  -6  289.64   61.15   1-0.45521-0.73860 0.86841 0.67411 0.19656-0.00578
   0  -8   7  157.94   76.51   1 0.00000 0.29153-0.92891-0.74396 0.37029 0.60127
   0   8  -7  110.23   99.21   1 0.00000-0.29132-0.56562-0.75042 0.82466 0.59329
   0  -8  -7  125.76  132.22   1 0.00000 0.18236 0.24192 0.57337 0.97029 0.79873
   0  -8   7  216.48   49.75   1-0.80141-0.51066 0.57127 0.75641 0.17717 0.40873
   0   8   7  126.91   60.71   1-0.76189-0.94227 0.64567 0.31281-0.05117 0.11940
   0  -8   7  226.85   57.19   1-0.13777 0.15493-0.86575-0.68386 0.48113 0.71297
   0   8  -7  213.87   61.56   1 0.03826-0.25260 0.91700 0.73437-0.39704-0.62998
   0   8   7  211.38   61.77   1-0.67561-0.85659 0.27987-0.05321-0.68206-0.51322
   0   8   7  194.11   39.19   1-0.65061-0.83154 0.72628 0.39391 0.22182 0.39162
   0   8  -7  159.46   55.71   1-0.43183-0.72316 0.87426 0.69061 0.22175-0.00922
   0   8  -865128.48 1723.92   1 0.00000-0.29925-0.62516-0.79965 0.78048 0.52057
   0  -8  -875929.73  925.01   1 0.00000 0.17464 0.28741 0.62925 0.95780 0.75731
   0   8   863994.98 1577.48   1-0.76733-0.93983 0.64051 0.29710-0.03063 0.16865
   0   8   871031.45  509.85   1-0.69694-0.87010 0.23377-0.11001-0.67794-0.48043
   0   8   868237.78 1612.36   1-0.65078-0.82385 0.72724 0.38428 0.21816 0.41663
   0   8  -872810.31  670.16   1-0.40891-0.70820 0.87888 0.70586 0.24565-0.01396
   0  -8   9 2284.29  140.44   1 0.00000 0.30731-0.97927-0.81518 0.20254 0.49094
   0   8  -9 2139.93  156.27   1 0.00000-0.30707-0.67505-0.83907 0.73776 0.44905
   0  -8  -9 2296.86  183.11   1 0.00000 0.16690 0.32520 0.67750 0.94564 0.71633
   0  -8   9 2155.37  117.23   1-0.80086-0.49435 0.57425 0.73829 0.16983 0.45884
   0   8   9 2273.90  121.47   1-0.77091-0.93552 0.63673 0.28277-0.01628 0.21173
   0  -8   9 2796.62   99.26   1-0.24466 0.06396-0.88431-0.72403 0.39766 0.68678
   0   8   9 2574.03  102.33   1-0.71453-0.87986 0.19192-0.16255-0.67275-0.44656
   0   8   9 2430.00   95.20   1-0.65103-0.81626 0.72883 0.37526 0.21204 0.43918
   0   8  -9 2693.93  147.36   1-0.38642-0.69366 0.88239 0.72002 0.26841-0.01984
   0  -8  10 1011.97   98.23   1 0.00000 0.31519-0.99178-0.83817 0.12792 0.44510
   0   8 -10 1121.70  123.71   1 0.00000-0.31489-0.71584-0.86941 0.69825 0.38074
   0  -8 -10 1269.94  167.55   1 0.00000 0.15916 0.35666 0.71941 0.93423 0.67610
   0  -8  10 1006.16   80.99   1-0.80016-0.48577 0.57771 0.73119 0.16120 0.47892
   0  -8  10 1239.66   66.42   1-0.29227 0.02431-0.88728-0.73782 0.35678 0.67455
   0   8  10 1439.76   82.51   1-0.72908-0.88641 0.15392-0.21122-0.66688-0.41189
   0   8  10 1290.54   66.68   1-0.65131-0.80870 0.73083 0.36667 0.20411 0.45993
   0   8 -10 1086.13   96.91   1-0.36436-0.67941 0.88492 0.73326 0.29007-0.02695
   0  -8  11  155.64   45.12   1 0.00000 0.32306-0.99822-0.85509 0.05955 0.40551
   0  -8 -11  141.39   91.14   1 0.00000 0.15142 0.38272 0.75592 0.92386 0.63690
   0  -8  11  150.74   51.02   1-0.79922-0.47695 0.58179 0.72473 0.15082 0.49726
   0  -8  11  109.82   35.10   1-0.33589-0.01141-0.88689-0.74805 0.31714 0.66354
   0   8  11  214.36   58.56   1-0.74078-0.89025 0.12053-0.25530-0.66083-0.37718
   0   8 -11  114.05   80.53   1-0.34254-0.66553 0.88656 0.74555 0.31091-0.03476
   0  -8 -12    7.50  135.74   1 0.00000 0.14368 0.40417 0.78782 0.91468 0.59890
   0  -8  12   22.47   48.37   1-0.79806-0.46790 0.58626 0.71864 0.13922 0.51439
   0  -8  12   86.78   45.55   1-0.37624-0.04377-0.88367-0.75564 0.27848 0.65351
   0   8  12   85.82   55.30   1-0.75025-0.89187 0.09114-0.29538-0.65483-0.34251
   0   8  12   57.05   44.41   1 0.01622-0.12391 0.81245 0.42652 0.58280 0.89594
   0   8 -12  139.46   55.59   1-0.32099-0.65194 0.88738 0.75702 0.33092-0.04338
   0  -8 -13 2354.53  185.35   1 0.00000 0.13593 0.42168 0.81579 0.90674 0.56214
   0  -8  13 2012.05  167.50   1-0.79667-0.45863 0.59096 0.71280 0.12673 0.53062
   0  -8  13 2696.82   93.67   1-0.41330-0.07285-0.87808-0.76087 0.24113 0.64479
   0   8  13 2161.36  158.95   1-0.75788-0.89165 0.06550-0.33171-0.64909-0.30809
   0   8  13 2124.55  179.68   1-0.07068-0.20287 0.84627 0.44970 0.52803 0.86983
   0   8 -13 2735.86  161.13   1-0.29969-0.63859 0.88743 0.76773 0.35019-0.05276
   0  -8 -14  -28.92  137.09   1 0.00000 0.12819 0.43582 0.84038 0.90003 0.52660
   0  -8  14  -27.96   45.79   1-0.79506-0.44913 0.59580 0.70708 0.11355 0.54617
   0  -8  14  -16.78   43.77   1-0.44733-0.09889-0.87051-0.76413 0.20514 0.63743
   0   8  14   16.74   49.89   1-0.76401-0.88993 0.04334-0.36456-0.64374-0.27407
   0   8  14   46.48   49.49   1-0.14566-0.26983 0.86765 0.46037 0.47534 0.84572
   0   8 -14   -5.41   74.31   1-0.27859-0.62545 0.88678 0.77772 0.36877-0.06283
   0  -8 -15 4586.99  257.14   1 0.00000 0.12045 0.44706 0.86207 0.89450 0.49225
   0  -8  15 4263.46  153.76   1-0.47860-0.12216-0.86131-0.76575 0.17050 0.63142
   0   8  15 5186.76  192.32   1-0.76891-0.88697 0.02438-0.39421-0.63888-0.24055
   0   8  15 4167.35  231.44   1-0.21100-0.32722 0.88018 0.46224 0.42514 0.82416
   0   8 -15 4424.53  195.18   1-0.25767-0.61248 0.88546 0.78705 0.38672-0.07352
   0  -8 -1611124.16  390.05   1 0.00000 0.11271 0.45578 0.88124 0.89009 0.45902
   0  -8  1610483.24  206.89   1-0.50733-0.14291-0.85075-0.76600 0.13718 0.62674
   0   8  16 9834.90  215.39   1-0.77280-0.88302 0.00835-0.42092-0.63458-0.20757
   0   8 -16 9741.99  293.19   1-0.23690-0.59965 0.88350 0.79575 0.40410-0.08478
   0   8  16 8504.35  289.40   1-0.26792-0.37618 0.88619 0.45760 0.37798 0.80565
   0  -8 -1732034.53  705.33   1 0.00000 0.10497 0.46230 0.89821 0.88672 0.42683
   0  -8  1730130.74  487.84   1-0.53280-0.16023-0.83952-0.76458 0.10636 0.62428
   0   8  1734242.04  579.11   1-0.77588-0.87824-0.00499-0.44496-0.63085-0.17518
   0   8 -1732196.01  635.53   1-0.21624-0.58696 0.88093 0.80383 0.42093-0.09659
   0  -8 -18  187.73  128.41   1 0.00000 0.09722 0.46689 0.91326 0.88431 0.39559
   0  -8  18  -22.14   42.97   1-0.55721-0.17662-0.82692-0.76276 0.07552 0.62208
   0   8  18   33.03   40.25   1-0.77827-0.87279-0.01589-0.46656-0.62771-0.14337
   0   8 -18  -50.42   88.60   1-0.19569-0.57436 0.87777 0.81132 0.43727-0.10890
   0  -8 -1913869.66  550.14   1 0.00000 0.08948 0.46977 0.92659 0.88278 0.36524
   0   8 -1912901.77  508.66   1 0.00000-0.38286 0.94713 0.88722 0.32084-0.25739
   0  -8  1914717.95  408.04   1-0.57973-0.19113-0.81351-0.76013 0.04581 0.62101
   0   8  1914163.74  423.24   1-0.78011-0.86677-0.02457-0.48593-0.62515-0.11214
   0   8 -1914114.46  467.15   1-0.17522-0.56184 0.87404 0.81824 0.45313-0.12167
   0  -8 -2023592.41  587.26   1 0.00000 0.08174 0.47113 0.93841 0.88205 0.33569
   0   8 -2021424.86  553.00   1 0.00000-0.39061 0.93483 0.88539 0.35506-0.25198
   0   8  2023157.35  299.89   1-0.78147-0.86027-0.03122-0.50327-0.62316-0.08147
   0   8 -2024108.48  476.95   1-0.15480-0.54938 0.86976 0.82461 0.46856-0.13489
   0  -8 -21 1595.79  207.52   1 0.00000 0.07400 0.47113 0.94886 0.88205 0.30687
   0   8 -21 1838.67  166.14   1 0.00000-0.39832 0.92192 0.88293 0.38736-0.24852
   0  -8  21 1576.32  123.37   1-0.61979-0.21514-0.78469-0.75288-0.01048 0.62199
   0   8  21 1671.95  135.87   1-0.78242-0.85338-0.03601-0.51875-0.62170-0.05135
   0   8 -21 1469.39  146.43   1-0.13475-0.53704 0.86500 0.83030 0.48332-0.14890
   0  -8 -22 1327.18  200.84   1 0.00000 0.06626 0.46990 0.95808 0.88271 0.27871
   0   8 -22  916.15  153.70   1 0.00000-0.40604 0.90845 0.87991 0.41797-0.24673
   0  -8  22  919.25   85.58   1-0.63761-0.22493-0.76945-0.74843-0.03721 0.62389
   0   8  22 1048.33  107.30   1-0.78302-0.84613-0.03909-0.53252-0.62075-0.02173
   0   8 -22  872.10  118.25   1-0.11440-0.52464 0.85963 0.83557 0.49793-0.16295
   0  -8 -23  469.86  154.43   1 0.00000 0.05851 0.46754 0.96618 0.88397 0.25114
   0   8 -23  219.90  100.39   1 0.00000-0.41376 0.89448 0.87639 0.44709-0.24644
   0  -8  23  232.88   39.89   1-0.65412-0.23342-0.75375-0.74351-0.06309 0.62665
   0   8  23  286.68   64.96   1-0.78332-0.83857-0.04061-0.54473-0.62028 0.00740
   0   8 -23  314.91   72.28   1-0.09407-0.51225 0.85372 0.84031 0.51214-0.17738
   0  -8 -24  280.42  120.36   1 0.00000 0.05077 0.46415 0.97324 0.88575 0.22410
   0   8 -24 -163.81  105.35   1 0.00000-0.42147 0.88005 0.87241 0.47487-0.24749
   0  -8  24   50.52   36.06   1-0.66942-0.24070-0.73762-0.73817-0.08817 0.63020
   0   8  24  110.32   54.63   1-0.78333-0.83073-0.04068-0.55549-0.62026 0.03609
   0   8 -24  163.46   87.62   1-0.07373-0.49986 0.84728 0.84451 0.52599-0.19218
   0  -8 -25  -53.46  131.97   1 0.00000 0.04303 0.45980 0.97934 0.88801 0.19754
   0   8 -25  -25.05  134.39   1 0.00000-0.42919 0.86518 0.86799 0.50145-0.24975
   0  -8  25   66.34   45.37   1-0.68361-0.24687-0.72111-0.73244-0.11253 0.63448
   0   8  25   49.82   63.62   1-0.78308-0.82264-0.03940-0.56490-0.62066 0.06437
   0   8 -25  -40.48   83.87   1-0.05337-0.48744 0.84030 0.84817 0.53948-0.20734
   0  -8 -26  487.74  192.43   1 0.00000 0.03529 0.45457 0.98456 0.89071 0.17141
   0   8 -26  169.36  146.31   1 0.00000-0.43691 0.84990 0.86316 0.52693-0.25309
   0  -8  26  833.73   67.62   1-0.69639-0.25126-0.70475-0.72615-0.13550 0.63996
   0   8  26  239.20   49.74   1-0.78259-0.81429-0.03688-0.57306-0.62143 0.09226
   0   8 -26  487.14   95.28   1-0.03298-0.47500 0.83278 0.85129 0.55261-0.22285
   0   8  27  334.66   64.57   1-0.78186-0.80571-0.03318-0.58006-0.62256 0.11980
   0   8 -27  461.24   97.06   1-0.01255-0.46251 0.82471 0.85387 0.56541-0.23871
   0  -9   0 -124.26  131.20   1 0.00000 0.26633-0.37606-0.08569 0.92659 0.96006
   0   9   0  -56.88  118.90   1 0.00000-0.26622 0.15387-0.13653 0.98808 0.95419
   0   9   0   34.81   50.98   1-0.18751-0.45280 0.53711 0.24569-0.82239-0.85709
   0   9   0   35.33   44.02   1-0.37180-0.63739 0.68703 0.39690-0.62429-0.66045
   0   9   0  -65.98   58.11   1-0.59186-0.85710 0.80550 0.51512 0.02927-0.00511
   0  -9   1  -54.87  119.89   1 0.00000 0.27412-0.47669-0.19680 0.87906 0.94134
   0  -9  -1  -42.28  128.33   1 0.00000 0.25850-0.27674 0.02411 0.96094 0.96570
   0   9  -1  118.37  120.87   1 0.00000-0.27398 0.05742-0.22251 0.99835 0.93563
   0   9   1   81.91  120.31   1 0.00000-0.25847 0.24511-0.05576 0.96949 0.96440
   0   9   1   38.80   45.26   1-0.44343-0.70082 0.65007 0.34807-0.61706-0.62264
   0   9  -1  -29.18   55.09   1-0.31846-0.59186 0.73231 0.45291-0.60190-0.66675
   0   9   1   11.97   56.78   1-0.42300-0.68053 0.63818 0.33711-0.64326-0.65055
   0   9  -1  -22.16   64.08   1-0.56777-0.84094 0.82086 0.54112 0.06175-0.00127
   0   9   1   -1.19   56.79   1-0.61634-0.87364 0.78746 0.48644-0.00542-0.01117
   0  -9   2    1.53  109.16   1 0.00000 0.28192-0.57433-0.30491 0.81861 0.90969
   0  -9  -2  -45.29   96.84   1 0.00000 0.25072-0.18160 0.12971 0.98337 0.95932
   0   9  -2  -33.16  120.41   1 0.00000-0.28184-0.04058-0.31006 0.99917 0.90798
   0   9   2  -42.44  110.91   1 0.00000-0.25067 0.32962 0.01821 0.94411 0.96789
   0   9   2  -17.06   49.86   1-0.57429-0.82369 0.68092 0.36830-0.45445-0.43113
   0   9  -2  -11.10   59.71   1-0.26315-0.54437 0.77381 0.50515-0.57615-0.66967
   0   9   2   49.42   59.83   1-0.47011-0.71981 0.58795 0.27617-0.65825-0.63685
   0   9  -2   66.28   45.68   1-0.54421-0.82527 0.83387 0.56473 0.09210 0.00049
   0   9   2  -53.30   53.17   1-0.64110-0.89047 0.76627 0.45461-0.04259-0.01969
   0  -9   3  -18.68   96.65   1 0.00000 0.28974-0.66425-0.40520 0.74750 0.86709
   0   9  -3   26.78  117.89   1 0.00000-0.28962-0.13956-0.39857 0.99021 0.87020
   0  -9  -3  160.39  131.59   1 0.00000 0.24294-0.09341 0.22837 0.99562 0.94277
   0   9   3   88.26  112.72   1 0.00000-0.24293 0.40626 0.08441 0.91375 0.96636
   0   9   3  -13.11   52.13   1-0.64652-0.88796 0.68472 0.36153-0.33639-0.28426
   0   9  -3   10.88   56.77   1-0.20672-0.49577 0.81091 0.55298-0.54743-0.66963
   0   9   3   -0.91   42.70   1-0.51328-0.75515 0.53681 0.21433-0.66959-0.61951
   0   9  -3   72.18   64.67   1-0.52095-0.80995 0.84498 0.58648 0.12086 0.00061
   0   9   3  -56.47   50.17   1-0.66597-0.90741 0.74140 0.41910-0.08242-0.03088
   0  -9   4    4.55   94.56   1 0.00000 0.29756-0.74492-0.49632 0.66715 0.81554
   0   9  -4   97.84  110.58   1 0.00000-0.29740-0.23520-0.48374 0.97194 0.82313
   0  -9  -4  189.33  139.29   1 0.00000 0.23520-0.01455 0.31773 0.99989 0.91854
   0   9   4   74.12  107.27   1 0.00000-0.23519 0.47499 0.14269 0.87998 0.96141
   0   9   4   67.79   46.59   1-0.68912-0.92264 0.67970 0.34596-0.25121-0.17037
   0   9  -4  -36.04   47.37   1-0.14969-0.44670 0.84337 0.59636-0.51604-0.66693
   0   9   4   44.43   55.03   1-0.55220-0.78624 0.48580 0.15260-0.67753-0.59876
   0   9   4    8.66   44.09   1-0.66393-0.89789 0.74360 0.41025 0.07903 0.15962
   0   9  -4  -52.17   67.06   1-0.49810-0.79506 0.85438 0.60652 0.14805-0.00083
   0   9   4   12.05   47.03   1-0.69066-0.92416 0.71227 0.37933-0.12507-0.04489
   0  -9   5  -64.14   81.75   1 0.00000 0.30538-0.81352-0.57538 0.58153 0.75872
   0   9  -5  -66.81  112.62   1 0.00000-0.30517-0.32474-0.56282 0.94580 0.76817
   0  -9  -5  -22.55  135.30   1 0.00000 0.22745 0.05632 0.39910 0.99841 0.88824
   0   9   5  121.53   79.74   1 0.00000-0.22744 0.53611 0.19335 0.84414 0.95440
   0  -9   5  -13.80   42.06   1-0.72283-0.41805 0.66960 0.90839-0.17068 0.00697
   0   9   5  -19.67   48.63   1-0.71569-0.94131 0.67234 0.32805-0.18900-0.07944
   0  -9   5    6.27   42.75   1-0.46755-0.16277 0.65750 0.89610-0.59083-0.41291
   0   9  -5   -1.85   38.53   1-0.09351-0.39832 0.87064 0.63436-0.48293-0.66251
   0   9   5   -3.33   58.02   1-0.58691-0.81304 0.43566 0.09168-0.68244-0.57494
   0   9   5   23.76   43.88   1-0.67199-0.89807 0.73475 0.39081 0.09250 0.20181
   0   9  -5  -76.62   69.12   1-0.47565-0.78056 0.86228 0.62506 0.17383-0.00369
   0  -9   6  -68.69   76.46   1 0.00000 0.31326-0.86929-0.64159 0.49428 0.70016
   0   9  -6  -32.46  118.33   1 0.00000-0.31311-0.40586-0.63340 0.91393 0.70764
   0  -9  -6  137.08  132.69   1 0.00000 0.21969 0.11838 0.47162 0.99296 0.85399
   0  -9   6   25.54   44.93   1-0.77969-0.46738 0.62575 0.85382 0.02255 0.22920
   0   9   6    8.00   51.94   1-0.73296-0.95066 0.66502 0.31018-0.14317-0.00488
   0  -9   6   25.08   50.06   1-0.05733 0.25704-0.84170-0.61679 0.53688 0.74396
   0   9  -6  -19.44   51.57   1-0.03849-0.35110 0.89297 0.66740-0.44846-0.65672
   0   9   6  -51.80   55.59   1-0.61718-0.83547 0.38763 0.03295-0.68471-0.54853
   0   9   6    9.31   31.18   1-0.65204-0.87029 0.73882 0.38478 0.17020 0.30746
   0   9  -6    6.75   65.35   1-0.45356-0.76641 0.86886 0.64229 0.19836-0.00779
   0  -9   7    1.34   74.66   1 0.00000 0.32110-0.91311-0.69587 0.40771 0.64237
   0   9  -7   76.63   83.11   1 0.00000-0.32091-0.47815-0.69521 0.87827 0.64318
   0  -9  -7   28.16  131.81   1 0.00000 0.21194 0.17212 0.53584 0.98507 0.81728
   0  -9   7    1.68   40.66   1-0.78942-0.46923 0.60926 0.82678 0.07487 0.31024
   0   9   7  -35.38   58.60   1-0.74451-0.95430 0.65860 0.29320-0.10923 0.05777
   0  -9   7  -54.63   52.95   1-0.11282 0.20950-0.85919-0.64510 0.49905 0.73480
   0   9  -7   -4.90   53.58   1 0.01485-0.30555 0.91054 0.69570-0.41313-0.65009
   0   9   7   79.43   57.14   1-0.64339-0.85385 0.34211-0.02326-0.68484-0.51998
   0   9   7   25.79   32.75   1-0.65196-0.86237 0.73737 0.37272 0.17668 0.34262
   0   9  -7    5.44   50.21   1-0.43180-0.75260 0.87427 0.65834 0.22178-0.01301
   0  -9   8  -14.82   68.97   1 0.00000 0.32895-0.94598-0.73922 0.32419 0.58765
   0   9  -8   18.57  110.53   1 0.00000-0.32871-0.54097-0.74756 0.84104 0.57714
   0  -9  -8  -95.60   86.63   1 0.00000 0.20418 0.21828 0.59247 0.97588 0.77928
   0  -9   8   26.22   43.74   1-0.79266-0.46458 0.60206 0.80903 0.09594 0.36003
   0   9   8   38.84   65.56   1-0.75231-0.95425 0.65337 0.27759-0.08441 0.11107
   0  -9   8  -13.55   48.35   1-0.16547 0.16480-0.87207-0.66879 0.46054 0.72494
   0   9   8   44.38   55.89   1-0.66585-0.86848 0.29956-0.07650-0.68330-0.48977
   0   9   8   22.13   31.24   1-0.65194-0.85450 0.73705 0.36180 0.17810 0.37271
   0  -9   9   50.44   65.67   1 0.00000 0.33687-0.96940-0.77301 0.24548 0.53755
   0   9  -9 -101.10   77.37   1 0.00000-0.33651-0.59468-0.79080 0.80395 0.51126
   0  -9  -9   64.61  135.76   1 0.00000 0.19643 0.25768 0.64234 0.96622 0.74081
   0  -9   9    0.69   35.77   1-0.79374-0.45778 0.59935 0.79576 0.10364 0.39646
   0  -9   9   -0.46   31.18   1-0.21511 0.12313-0.88077-0.68831 0.42184 0.71488
   0   9   9  -13.09   37.99   1-0.68493-0.87974 0.26027-0.12648-0.68052-0.45831
   0   9   9  -19.99   34.54   1-0.65197-0.84669 0.73752 0.35168 0.17600 0.39928
   0   9  -9  -87.59   74.79   1-0.38911-0.72581 0.88203 0.68738 0.26572-0.02634
   0  -9  10  -65.60   63.01   1 0.00000 0.34474-0.98521-0.79930 0.17135 0.49220
   0  -9 -10  -74.93  136.13   1 0.00000 0.18873 0.29147 0.68649 0.95657 0.70220
   0  -9  10   -1.40   41.35   1-0.79382-0.44998 0.59915 0.78501 0.10421 0.42575
   0  -9  10  -10.19   45.25   1-0.26164 0.08456-0.88576-0.70411 0.38335 0.70503
   0   9  10  -14.50   36.81   1-0.70103-0.88800 0.22438-0.17306-0.67690-0.42602
   0   9  10  -36.26   35.60   1-0.65203-0.83890 0.73857 0.34213 0.17134 0.42329
   0   9 -10 -145.62   77.59   1-0.36822-0.71270 0.88454 0.70061 0.28633-0.03452
   0  -9  11  -40.43   58.91   1 0.00000 0.35262-0.99473-0.81930 0.10246 0.45209
   0  -9 -11   21.81   87.88   1 0.00000 0.18099 0.31972 0.72520 0.94750 0.66431
   0  -9  11  -32.30   46.95   1-0.79330-0.44158 0.60048 0.77579 0.10046 0.45072
   0  -9  11  -40.14   43.05   1-0.30507 0.04909-0.88749-0.71664 0.34537 0.69570
   0   9  11   33.06   38.68   1-0.71453-0.89367 0.19193-0.21620-0.67275-0.39319
   0   9 -11   99.33   58.86   1-0.34741-0.69984 0.88626 0.71298 0.30632-0.04318
   0  -9  12   26.91   55.71   1 0.00000 0.36049-0.99925-0.83429 0.03870 0.41711
   0  -9 -12  117.03  147.14   1 0.00000 0.17325 0.34345 0.75937 0.93917 0.62715
   0  -9  12  -26.78   50.74   1-0.79235-0.43275 0.60279 0.76754 0.09386 0.47285
   0  -9  12   31.82   34.64   1-0.34523 0.01681-0.88640-0.72614 0.30838 0.68733
   0   9  12   22.71   39.92   1-0.72578-0.89709 0.16285-0.25598-0.66836-0.36012
   0   9 -12 -131.96   77.62   1-0.32677-0.68715 0.88723 0.72460 0.32562-0.05252
   0  -9 -13   17.40  149.40   1 0.00000 0.16551 0.36322 0.78961 0.93169 0.59086
   0  -9  13  -29.45   47.27   1-0.79107-0.42358 0.60575 0.75995 0.08528 0.49298
   0  -9  13  -33.91   32.92   1-0.38277-0.01273-0.88287-0.73343 0.27204 0.67963
   0   9  13   40.28   57.21   1-0.73529-0.89854 0.13655-0.29293-0.66384-0.32681
   0   9  13   25.60   47.09   1-0.01965-0.18128 0.82757 0.39873 0.56100 0.89897
   0   9 -13  -19.49   58.81   1-0.30627-0.67461 0.88749 0.73552 0.34429-0.06249
   0  -9 -14 -188.09  124.43   1 0.00000 0.15776 0.37957 0.81641 0.92516 0.55549
   0  -9  14   -3.26   51.45   1-0.78947-0.41411 0.60914 0.75280 0.07522 0.51166
   0  -9  14   14.74   45.13   1-0.41757-0.03955-0.87726-0.73864 0.23671 0.67293
   0   9  14 -110.80   40.35   1-0.74302-0.89841 0.11381-0.32637-0.65952-0.29381
   0   9  14   12.12   51.73   1-0.10530-0.25899 0.85705 0.41757 0.50434 0.87095
   0   9 -14  -10.63   75.84   1-0.28590-0.66219 0.88709 0.74576 0.36239-0.07303
   0  -9 -15  -66.62  135.45   1 0.00000 0.15002 0.39292 0.84021 0.91957 0.52108
   0  -9  15   37.74   49.26   1-0.44984-0.06382-0.86986-0.74206 0.20242 0.66728
   0   9  15   14.21   41.36   1-0.74937-0.89691 0.09397-0.35690-0.65544-0.26107
   0   9  15   17.87   47.21   1-0.17988-0.32553 0.87494 0.42473 0.44956 0.84476
   0   9 -15    6.09   78.53   1-0.26563-0.64987 0.88604 0.75536 0.37995-0.08412
   0  -9 -16   68.00  125.67   1 0.00000 0.14228 0.40364 0.86138 0.91491 0.48760
   0  -9  16  -64.58   34.84   1-0.47973-0.08573-0.86094-0.74396 0.16921 0.66270
   0   9  16  -84.08   52.64   1-0.75457-0.89427 0.07685-0.38470-0.65169-0.22865
   0   9 -16  123.80   78.89   1-0.24544-0.63764 0.88438 0.76436 0.39700-0.09570
   0  -9 -17   80.64  102.30   1 0.00000 0.13454 0.41205 0.88025 0.91115 0.45502
   0  -9  17    0.07   49.28   1-0.50744-0.10545-0.85071-0.74455 0.13706 0.65918
   0   9  17   38.94   40.47   1-0.75880-0.89064 0.06227-0.40998-0.64833-0.19662
   0   9 -17  -17.26   81.12   1-0.22532-0.62547 0.88213 0.77276 0.41359-0.10776
   0  -9 -18 -120.53   97.17   1 0.00000 0.12680 0.41842 0.89707 0.90825 0.42329
   0  -9  18   42.12   36.64   1-0.53313-0.12316-0.83937-0.74402 0.10594 0.65669
   0   9  18  -40.47   41.12   1-0.76221-0.88620 0.05002-0.43291-0.64539-0.16501
   0   9 -18 -127.73   83.41   1-0.20524-0.61335 0.87932 0.78059 0.42973-0.12026
   0  -9 -19   91.68  151.01   1 0.00000 0.11906 0.42296 0.91206 0.90614 0.39236
   0  -9  19   12.42   34.67   1-0.55602-0.13788-0.82758-0.74192 0.07706 0.65615
   0   9  19  -75.41   59.80   1-0.76491-0.88105 0.03995-0.45368-0.64289-0.13384
   0   9 -19   43.19   85.88   1-0.18521-0.60126 0.87594 0.78786 0.44545-0.13319
   0  -9 -20 -155.10  130.08   1 0.00000 0.11131 0.42588 0.92543 0.90477 0.36217
   0   9 -20  -27.03  104.87   1 0.00000-0.42010 0.94434 0.86257 0.32896-0.28191
   0  -9  20 -160.06   49.17   1-0.57818-0.15203-0.81449-0.73961 0.04790 0.65563
   0   9  20  -93.96   39.33   1-0.76701-0.87530 0.03187-0.47245-0.64083-0.10311
   0   9 -20  103.92   79.36   1-0.16518-0.58920 0.87201 0.79459 0.46076-0.14651
   0  -9 -21  140.02  141.40   1 0.00000 0.10357 0.42732 0.93733 0.90409 0.33267
   0   9 -21   36.70  109.54   1 0.00000-0.42786 0.93176 0.86046 0.36305-0.27663
   0  -9  21   62.09   51.54   1-0.59878-0.16460-0.80067-0.73657 0.01965 0.65601
   0   9  21   39.53   55.59   1-0.76859-0.86903 0.02565-0.48936-0.63922-0.07283
   0   9 -21   27.76   64.20   1-0.14549-0.57722 0.86761 0.80064 0.47546-0.16059
   0  -9 -22 -253.23  134.60   1 0.00000 0.09583 0.42744 0.94790 0.90404 0.30379
   0   9 -22   49.04  109.49   1 0.00000-0.43557 0.91854 0.85769 0.39532-0.27319
   0  -9  22   29.79   43.25   1-0.61792-0.17572-0.78619-0.73289-0.00773 0.65726
   0   9  22   30.65   54.45   1-0.76972-0.86230 0.02114-0.50456-0.63803-0.04297
   0   9 -22 -185.45   98.42   1-0.12546-0.56514 0.86262 0.80628 0.49004-0.17467
   0  -9 -23  -59.48  138.02   1 0.00000 0.08809 0.42634 0.95725 0.90456 0.27549
   0   9 -23  205.78  126.97   1 0.00000-0.44329 0.90471 0.85432 0.42601-0.27134
   0  -9  23  -37.10   43.70   1-0.63572-0.18550-0.77115-0.72862-0.03432 0.65930
   0   9  23   15.38   40.60   1-0.77043-0.85517 0.01822-0.51816-0.63725-0.01352
   0   9 -23  -77.37   62.64   1-0.10543-0.55304 0.85709 0.81140 0.50425-0.18910
   0  -9 -24  -40.63  163.39   1 0.00000 0.08035 0.42412 0.96549 0.90560 0.24771
   0   9 -24  -87.02  129.36   1 0.00000-0.45101 0.89035 0.85040 0.45526-0.27091
   0  -9  24  -43.31   47.00   1-0.65228-0.19404-0.75558-0.72384-0.06015 0.66211
   0   9  24   44.17   43.02   1-0.77078-0.84767 0.01679-0.53029-0.63687 0.01552
   0   9 -24   13.85   93.61   1-0.08536-0.54092 0.85103 0.81598 0.51812-0.20388
   0  -9 -25   45.96  145.03   1 0.00000 0.07260 0.42088 0.97270 0.90711 0.22040
   0   9 -25 -409.80  144.38   1 0.00000-0.45872 0.87549 0.84599 0.48323-0.27177
   0  -9  25 -107.00   45.62   1-0.66769-0.20142-0.73953-0.71858-0.08527 0.66562
   0   9  25  117.48   44.30   1-0.77080-0.83983 0.01673-0.54104-0.63685 0.04421
   0   9 -25  -73.37   67.67   1-0.06524-0.52875 0.84443 0.82003 0.53166-0.21899
   0  -9 -26    5.19  119.26   1 0.00000 0.06486 0.41667 0.97895 0.90905 0.19351
   0   9 -26 -131.68  117.49   1 0.00000-0.46644 0.86015 0.84110 0.51003-0.27380
   0  -9  26  -94.91   53.24   1-0.68202-0.20773-0.72305-0.71288-0.10973 0.66980
   0   9  26  -63.61   76.27   1-0.77050-0.83168 0.01797-0.55049-0.63718 0.07255
   0   9 -26  130.15   84.12   1-0.04508-0.51653 0.83730 0.82354 0.54486-0.23443
   0 -10   0 1322.53  177.61   1 0.00000 0.29592-0.40458-0.08195 0.91449 0.95168
   0  10   0 1272.97  164.97   1 0.00000-0.29581 0.18440-0.13827 0.98285 0.94518
   0  10   0 1530.99  179.00   1-0.07639-0.37115 0.47242 0.14861-0.87805-0.91660
   0  10   0 1495.42  106.58   1-0.35565-0.65075 0.70131 0.37894-0.61778-0.65796
   0  10   0 1379.03   96.69   1-0.57457-0.86927 0.81675 0.49410 0.05273 0.01453
   0 -10   1  779.53  149.29   1 0.00000 0.30372-0.49455-0.18239 0.86914 0.93513
   0 -10  -1  898.12  163.85   1 0.00000 0.28809-0.31545 0.01768 0.94894 0.95744
   0  10  -1  629.37  151.81   1 0.00000-0.30356 0.09887-0.21332 0.99510 0.92862
   0  10   1  908.99  129.79   1 0.00000-0.28805 0.26560-0.06754 0.96408 0.95522
   0  10   1  878.78   95.59   1-0.36175-0.64862 0.62027 0.28589-0.69598-0.70537
   0  10  -1  767.22   68.69   1-0.30723-0.61014 0.74117 0.42953-0.59688-0.66574
   0  10   1  865.57   85.59   1-0.40243-0.68945 0.65848 0.32515-0.63595-0.64724
   0  10  -1  816.67   74.93   1-0.55328-0.85585 0.82908 0.51703 0.08058 0.01378
   0  10   1  831.56   87.05   1-0.59621-0.88298 0.80249 0.46920 0.02324 0.01368
   0 -10   2 4345.10  260.62   1 0.00000 0.31151-0.58207-0.28038 0.81313 0.90793
   0 -10  -2 4562.03  268.39   1 0.00000 0.28031-0.22919 0.11439 0.97338 0.95306
   0  10  -2 4373.84  281.35   1 0.00000-0.31132 0.01072-0.29100 0.99994 0.90465
   0  10   2 4587.16  284.06   1 0.00000-0.28024 0.34144-0.00223 0.93990 0.95992
   0  10   2 4234.21  214.26   1-0.51225-0.79112 0.66935 0.32435-0.53810-0.51857
   0  10  -2 3506.46  140.59   1-0.25711-0.56784 0.77803 0.47713-0.57319-0.67073
   0  10   2 4488.47  169.87   1-0.44578-0.72496 0.61457 0.27053-0.65082-0.63342
   0  10  -2 4579.75  192.61   1-0.53202-0.84254 0.83989 0.53848 0.10731 0.01188
   0  10   2 4279.95  171.15   1-0.61800-0.89683 0.78613 0.44221-0.00785 0.01122
   0 -10   3 8454.99  349.56   1 0.00000 0.31933-0.66340-0.37208 0.74825 0.87153
   0 -10  -3 8025.33  323.97   1 0.00000 0.27253-0.14811 0.20594 0.98896 0.93984
   0  10  -3 6637.15  356.26   1 0.00000-0.31920-0.07672-0.36800 0.99705 0.87331
   0  10   3 7259.24  352.93   1 0.00000-0.27250 0.41102 0.05689 0.91162 0.96047
   0  10   3 7882.09  271.86   1-0.59834-0.86930 0.68353 0.32797-0.41804-0.36978
   0  10  -3 7724.97  209.43   1-0.20591-0.52447 0.81141 0.52124-0.54700-0.67322
   0  10   3 8339.37  223.66   1-0.48597-0.75732 0.56978 0.21503-0.66270-0.61661
   0  10  -3 7799.19  221.20   1-0.51099-0.82946 0.84925 0.55848 0.13283 0.00876
   0  10   3 8222.77  226.83   1-0.63987-0.91077 0.76740 0.41284-0.04068 0.00703
   0 -10   4  -40.46   71.05   1 0.00000 0.32715-0.73770-0.45683 0.67512 0.82720
   0  10  -4    1.82  113.62   1 0.00000-0.32698-0.16369-0.44450 0.98651 0.83396
   0 -10  -4   14.22  143.16   1 0.00000 0.26475-0.07352 0.29099 0.99729 0.91936
   0  10   4   24.11   44.15   1-0.65127-0.91426 0.68449 0.31835-0.32758-0.25052
   0  10  -4   74.43   55.03   1-0.15391-0.48047 0.84114 0.56191-0.51844-0.67334
   0  10   4   24.29   42.79   1-0.52274-0.78626 0.52488 0.15942-0.67174-0.59696
   0  10  -4  -80.93   45.38   1-0.49017-0.81659 0.85731 0.57719 0.15726 0.00455
   0  10   4   27.02   49.68   1-0.66169-0.92466 0.74597 0.38077-0.07536 0.00099
   0 -10   5 9991.07  354.83   1 0.00000 0.33497-0.80239-0.53198 0.59679 0.77767
   0  10  -5 8511.63  433.52   1 0.00000-0.33476-0.24680-0.51715 0.96906 0.78770
   0 -10  -510135.29  379.63   1 0.00000 0.25703-0.00699 0.36804 0.99997 0.89357
   0  10   5 9706.10  290.77   1-0.68510-0.94018 0.68049 0.30380-0.25992-0.15414
   0  10  -510196.52  258.51   1-0.10241-0.43677 0.86662 0.59812-0.48832-0.67191
   0  10   510250.93  254.43   1-0.55596-0.81166 0.48060 0.10443-0.67817-0.57471
   0  10  -510477.23  307.00   1-0.46955-0.80392 0.86421 0.59473 0.18068-0.00065
   0  10   510550.41  266.14   1-0.68329-0.93832 0.72150 0.34567-0.11196-0.00695
   0 -10   6 3061.08  188.30   1 0.00000 0.34283-0.85650-0.59651 0.51613 0.72569
   0  10  -6 2584.20  211.22   1 0.00000-0.34254-0.32431-0.58419 0.94594 0.73578
   0 -10  -6 3306.50  234.08   1 0.00000 0.24927 0.05317 0.43868 0.99858 0.86337
   0  10   6 2744.09  148.41   1-0.70765-0.95481 0.67501 0.28777-0.20878-0.07428
   0  10  -6 2499.56  101.03   1-0.05158-0.39373 0.88804 0.63027-0.45684-0.66912
   0  10   6 3423.46  129.19   1-0.58578-0.83355 0.43737 0.05041-0.68231-0.55013
   0  10  -6 3154.56  137.20   1-0.44912-0.79143 0.87005 0.61121 0.20321-0.00676
   0 -10   7  586.08  102.27   1 0.00000 0.35068-0.90047-0.65095 0.43491 0.67326
   0  10  -7  438.10  153.87   1 0.00000-0.35050-0.39466-0.64398 0.91882 0.68001
   0 -10  -7  436.71  151.24   1 0.00000 0.24152 0.10625 0.50223 0.99433 0.83031
   0 -10   7  597.16   73.03   1-0.74858-0.39853 0.65597 0.90603-0.09649 0.14237
   0  10   7  551.23   76.76   1-0.72310-0.96235 0.66949 0.27170-0.16996-0.00674
   0 -10   7  532.62   85.23   1-0.09691 0.25295 0.48500 0.73470-0.86912-0.62945
   0 -10   7  631.29   71.70   1-0.09468 0.25725-0.85391-0.60763 0.51172 0.75139
   0  10  -7  454.32   67.04   1-0.00185-0.35179 0.90547 0.65842-0.42439-0.66537
   0  10   7  494.42   59.03   1-0.61201-0.85195 0.39614-0.00150-0.68447-0.52360
   0  10  -7  610.79   94.19   1-0.42885-0.77911 0.87493 0.62673 0.22490-0.01370
   0 -10   8   25.10   75.01   1 0.00000 0.35852-0.93474-0.69569 0.35532 0.62246
   0  10  -8  -62.38  120.60   1 0.00000-0.35830-0.45793-0.69678 0.88898 0.62137
   0 -10  -8  179.72  141.93   1 0.00000 0.23376 0.15267 0.55913 0.98827 0.79544
   0 -10   8   11.84   42.17   1-0.76909-0.41158 0.63869 0.87803-0.02364 0.24425
   0  10   8   26.55   57.73   1-0.73391-0.96525 0.66455 0.25620-0.14049 0.05145
   0 -10   8   52.40   38.17   1-0.14451 0.21539-0.86738-0.63191 0.47619 0.74450
   0  10  -8   -1.89   40.25   1 0.04641-0.31132 0.91906 0.68273-0.39135-0.66101
   0  10   8   74.63   59.95   1-0.63500-0.86711 0.35711-0.05122-0.68500-0.49546
   0  10  -8   37.56   56.28   1-0.40872-0.76693 0.87891 0.64136 0.24585-0.02139
   0 -10   9 3080.03  197.28   1 0.00000 0.36643-0.96023-0.73154 0.27920 0.57495
   0 -10  -9 3343.76  223.89   1 0.00000 0.22601 0.19298 0.60991 0.98120 0.75955
   0 -10   9 3121.90  163.89   1-0.77702-0.41162 0.62938 0.85817 0.01013 0.30675
   0 -10   9 3857.58  134.33   1-0.19201 0.17585-0.87715-0.65248 0.44015 0.73711
   0  10   9 3506.84  133.01   1-0.65499-0.87927 0.32058-0.09844-0.68425-0.46603
   0  10  -9 3416.84  169.80   1-0.38873-0.75489 0.88208 0.65517 0.26610-0.02977
   0 -10  1010973.01  351.44   1 0.00000 0.37430-0.97846-0.76025 0.20642 0.53095
   0 -10 -1012648.03  424.53   1 0.00000 0.21825 0.22778 0.65519 0.97371 0.72324
   0 -10  1010428.84  284.14   1-0.78052-0.40723 0.62456 0.84280 0.02656 0.35191
   0 -10  1013526.16  255.95   1-0.23705 0.13878-0.88352-0.66966 0.40397 0.72957
   0  10  1011348.38  237.73   1-0.67224-0.88869 0.28675-0.14297-0.68253-0.43564
   0  10 -1012883.34  333.79   1-0.36897-0.74289 0.88446 0.66826 0.28560-0.03908
   0 -10  11 1734.17  169.07   1 0.00000 0.38217-0.99044-0.78271 0.13791 0.49121
   0 -10 -11 2257.28  199.41   1 0.00000 0.21050 0.25766 0.69553 0.96623 0.68695
   0 -10  11 1565.08  143.01   1-0.78193-0.40076 0.62245 0.83014 0.03354 0.38761
   0 -10  11 1539.93  118.78   1-0.27954 0.10425-0.88683-0.68378 0.36794 0.72219
   0  10  11 1793.06  149.70   1-0.68705-0.89566 0.25571-0.18470-0.68012-0.40454
   0  10 -11 2045.83  175.56   1-0.34916-0.73103 0.88615 0.68059 0.30465-0.04867
   0 -10  1212683.74  450.08   1 0.00000 0.39005-0.99727-0.80002 0.07379 0.45587
   0 -10 -1214970.93  559.48   1 0.00000 0.20274 0.28316 0.73151 0.95907 0.65098
   0 -10  1212203.05  413.03   1-0.78216-0.39311 0.62210 0.81923 0.03470 0.41750
   0 -10  1212762.06  378.61   1-0.31949 0.07226-0.88740-0.69517 0.33230 0.71519
   0  10  1213694.36  406.23   1-0.69969-0.90047 0.22749-0.22362-0.67725-0.37300
   0  10 -1215569.21  541.53   1-0.32943-0.71925 0.88715 0.69225 0.32316-0.05880
   0 -10 -13 5714.46  291.70   1 0.00000 0.19508 0.30517 0.76383 0.95229 0.61522
   0 -10  13 3994.52  188.06   1-0.78162-0.38469 0.62292 0.80951 0.03199 0.44351
   0 -10  13 4494.78  159.77   1-0.35670 0.04290-0.88559-0.70392 0.29746 0.70898
   0  10  13 5606.09  206.74   1-0.71043-0.90338 0.20205-0.25975-0.67413-0.34121
   0  10  13 3965.58  209.28   1 0.02847-0.16258 0.80691 0.34579 0.58998 0.92411
   0  10 -13 5164.17  220.09   1-0.30976-0.70753 0.88750 0.70325 0.34115-0.06945
   0 -10 -14  103.30  138.17   1 0.00000 0.18734 0.32340 0.79251 0.94626 0.58036
   0 -10  14  109.09   54.03   1-0.78051-0.37570 0.62457 0.80060 0.02653 0.46677
   0 -10  14  163.16   52.52   1-0.39177 0.01583-0.88165-0.71079 0.26306 0.70321
   0  10  14  297.88   49.08   1-0.71951-0.90463 0.17932-0.29318-0.67093-0.30932
   0  10  14  110.86   54.02   1-0.06662-0.24974 0.84490 0.37314 0.53074 0.89352
   0  10 -14  168.21   87.04   1-0.29014-0.69587 0.88722 0.71363 0.35866-0.08058
   0 -10 -15 4967.45  263.96   1 0.00000 0.17960 0.33860 0.81816 0.94093 0.54620
   0 -10  15 5954.47  156.30   1-0.42454-0.00895-0.87585-0.71582 0.22944 0.69822
   0  10  15 4835.86  148.69   1-0.72732-0.90435 0.15871-0.32444-0.66768-0.27727
   0  10 -15 4523.38  178.01   1-0.27055-0.68424 0.88635 0.72340 0.37572-0.09217
   0 -10 -16 1381.16  161.67   1 0.00000 0.17185 0.35111 0.84113 0.93633 0.51278
   0 -10  16 1127.50   79.24   1-0.45513-0.03156-0.86843-0.71921 0.19665 0.69406
   0  10  16 1449.11  105.46   1-0.73372-0.90289 0.14103-0.35281-0.66464-0.24557
   0  10 -16 1397.28  129.84   1-0.25099-0.67263 0.88490 0.73260 0.39236-0.10418
   0 -10 -17  -54.37  150.74   1 0.00000 0.16411 0.36125 0.86172 0.93246 0.48010
   0 -10  17   58.03   50.14   1-0.48369-0.05212-0.85960-0.72120 0.16470 0.69075
   0  10  17  159.08   56.66   1-0.73904-0.90036 0.12570-0.37883-0.66182-0.21408
   0  10 -17  160.84   63.37   1-0.23144-0.66103 0.88288 0.74123 0.40858-0.11659
   0 -10 -18  243.03  109.86   1 0.00000 0.15637 0.36925 0.88018 0.92932 0.44813
   0 -10  18  316.08   46.58   1-0.51033-0.07078-0.84953-0.72195 0.13362 0.68830
   0  10  18  362.77   56.77   1-0.74343-0.89689 0.11256-0.40266-0.65927-0.18285
   0  10 -18  375.03   92.16   1-0.21189-0.64944 0.88031 0.74932 0.42443-0.12939
   0 -10 -19 1863.86  203.27   1 0.00000 0.14863 0.37535 0.89673 0.92688 0.41686
   0 -10  19 1846.41   75.82   1-0.53420-0.08654-0.83885-0.72090 0.10462 0.68760
   0  10  19 2432.24  146.88   1-0.74700-0.89262 0.10149-0.42442-0.65702-0.15193
   0  10 -19 2439.37  184.10   1-0.19233-0.63783 0.87720 0.75686 0.43990-0.14256
   0 -10 -20  532.17  128.05   1 0.00000 0.14089 0.37973 0.91156 0.92509 0.38625
   0  10 -20  673.87  157.20   1 0.00000-0.44963 0.95213 0.83805 0.30568-0.30901
   0 -10  20  600.93   69.61   1-0.55743-0.10175-0.82680-0.71963 0.07523 0.68685
   0  10  20  890.87   97.14   1-0.74987-0.88764 0.09235-0.44425-0.65509-0.12134
   0  10 -20  793.60  104.31   1-0.17275-0.62621 0.87356 0.76386 0.45502-0.15609
   0 -10 -21  634.30  132.70   1 0.00000 0.13314 0.38256 0.92484 0.92392 0.35626
   0  10 -21  563.23  187.64   1 0.00000-0.45739 0.93994 0.83634 0.34131-0.30218
   0 -10  21  913.65   78.12   1-0.57911-0.11542-0.81390-0.71752 0.04664 0.68690
   0  10  21  852.56   86.05   1-0.75212-0.88204 0.08502-0.46227-0.65350-0.09108
   0  10 -21  731.19  110.01   1-0.15315-0.61455 0.86938 0.77034 0.46979-0.16996
   0 -10 -22 2480.56  215.23   1 0.00000 0.12540 0.38397 0.93671 0.92334 0.32686
   0  10 -22 2335.11  226.07   1 0.00000-0.46511 0.92700 0.83384 0.37505-0.29727
   0 -10  22 2594.86  158.51   1-0.59936-0.12764-0.80025-0.71465 0.01883 0.68772
   0  10  22 2355.00  152.28   1-0.75382-0.87589 0.07937-0.47861-0.65225-0.06116
   0  10 -22 2332.51  203.00   1-0.13381-0.60292 0.86477 0.77616 0.48400-0.18453
   0 -10 -23  263.72  124.69   1 0.00000 0.11766 0.38409 0.94729 0.92329 0.29798
   0  10 -23   77.14  117.87   1 0.00000-0.47283 0.91336 0.83065 0.40714-0.29400
   0 -10  23   10.04   50.21   1-0.61826-0.13851-0.78592-0.71111-0.00823 0.68929
   0  10  23   82.90   53.92   1-0.75503-0.86924 0.07531-0.49336-0.65134-0.03158
   0  10 -23  -40.82   81.36   1-0.11412-0.59117 0.85955 0.78159 0.49813-0.19905
   0 -10 -24 -109.63  120.42   1 0.00000 0.10992 0.38303 0.95667 0.92373 0.26960
   0  10 -24  -29.23  147.82   1 0.00000-0.48054 0.89909 0.82684 0.43774-0.29223
   0 -10  24   79.85   45.41   1-0.63590-0.14813-0.77099-0.70696-0.03460 0.69155
   0  10  24   66.24   68.86   1-0.75579-0.86215 0.07273-0.50663-0.65075-0.00232
   0  10 -24  -24.70   67.29   1-0.09437-0.57937 0.85382 0.78649 0.51194-0.21389
   0 -10 -25 -129.69  116.26   1 0.00000 0.10218 0.38086 0.96496 0.92463 0.24168
   0  10 -25   69.82  128.79   1 0.00000-0.48826 0.88426 0.82245 0.46699-0.29182
   0 -10  25  157.81   47.53   1-0.65237-0.15658-0.75549-0.70225-0.06030 0.69449
   0  10  25   -8.39   62.92   1-0.75614-0.85465 0.07154-0.51851-0.65048 0.02661
   0  10 -25  114.26   73.50   1-0.07455-0.56749 0.84755 0.79087 0.52544-0.22904
   0 -11   0   76.34  135.86   1 0.00000 0.32551-0.43299-0.07809 0.90139 0.94230
   0  11   0   19.96   93.87   1 0.00000-0.32539 0.21504-0.13990 0.97660 0.93517
   0  11   0   22.34   60.05   1-0.33924-0.66384 0.71531 0.36071-0.61093-0.65512
   0  11   0   36.17   59.94   1-0.55672-0.88081 0.82720 0.47223 0.07615 0.03418
   0 -11   1  -51.60  137.08   1 0.00000 0.33331-0.51414-0.16972 0.85770 0.92741
   0 -11  -1   -6.62  124.61   1 0.00000 0.31771-0.35203 0.01332 0.93598 0.94809
   0  11  -1  111.89  133.21   1 0.00000-0.33314 0.13854-0.20592 0.99035 0.92011
   0  11   1  -69.68  135.13   1 0.00000-0.31756 0.28801-0.07749 0.95762 0.94506
   0  11   1  -21.24   42.34   1-0.26679-0.58314 0.57792 0.21116-0.77124-0.78444
   0  11  -1  -17.09   42.44   1-0.29485-0.62728 0.75067 0.40680-0.59122-0.66409
   0  11   1  -11.52   56.26   1-0.38172-0.69850 0.67800 0.31266-0.62817-0.64368
   0  11  -1  -54.11   60.50   1-0.53753-0.86956 0.83723 0.49291 0.10048 0.02987
   0  11   1   70.27   54.45   1-0.57574-0.89198 0.81602 0.45047 0.05117 0.03779
   0 -11   2  -24.18  116.86   1 0.00000 0.34111-0.59320-0.25925 0.80505 0.90356
   0 -11  -2  -53.61  138.74   1 0.00000 0.30989-0.27362 0.10224 0.96183 0.94525
   0  11   2  -14.42   43.81   1-0.43954-0.74799 0.64881 0.27148-0.62116-0.60564
   0  11  -2  -23.16   57.73   1-0.24898-0.58922 0.78361 0.45047-0.56916-0.67072
   0  11   2  -38.95   41.81   1-0.42252-0.73119 0.63867 0.26236-0.64309-0.62969
   0  11  -2  103.48   67.34   1-0.51838-0.85837 0.84611 0.51243 0.12396 0.02472
   0  11   2  -21.83   50.86   1-0.59496-0.90327 0.80336 0.42717 0.02498 0.04024
   0 -11   3  147.78  110.68   1 0.00000 0.34892-0.66711-0.34351 0.74495 0.87192
   0 -11  -3  -27.76   96.13   1 0.00000 0.30212-0.19881 0.18751 0.98003 0.93464
   0  11  -3  -23.25  143.08   1 0.00000-0.34865-0.02025-0.34377 0.99979 0.87192
   0  11   3  -15.31   49.77   1-0.54251-0.84294 0.67578 0.28783-0.49898-0.45452
   0  11  -3  -11.12   40.44   1-0.20210-0.55016 0.81373 0.49133-0.54497-0.67521
   0  11   3 -114.01   58.97   1-0.46009-0.76092 0.59910 0.21209-0.65527-0.61319
   0  11  -3  -25.90   58.20   1-0.49930-0.84723 0.85392 0.53088 0.14665 0.01877
   0  11   3  -25.52   53.68   1-0.61416-0.91453 0.78917 0.40235-0.00226 0.04163
   0 -11   4  -50.04  103.53   1 0.00000 0.35674-0.73553-0.42239 0.67748 0.83325
   0 -11  -4  -42.24  102.43   1 0.00000 0.29434-0.12906 0.26772 0.99163 0.91743
   0  11  -4   19.12  100.55   1 0.00000-0.35657-0.09815-0.41123 0.99517 0.83889
   0  11   4    3.43   46.11   1-0.60651-0.89903 0.68414 0.28563-0.40506-0.33188
   0  11  -4  -91.03   53.87   1-0.15431-0.51040 0.84092 0.52949-0.51867-0.67758
   0  11   4  -51.15   57.64   1-0.49485-0.78785 0.55930 0.16158-0.66505-0.59428
   0  11  -4  -27.36   46.67   1-0.48027-0.83615 0.86076 0.54836 0.16860 0.01208
   0  11   4  -42.09   51.32   1-0.63329-0.92573 0.77330 0.37584-0.03062 0.04191
   0 -11   5  -73.46   88.61   1 0.00000 0.36456-0.79615-0.49347 0.60509 0.78966
   0  11  -5  102.45  144.78   1 0.00000-0.36435-0.17494-0.47755 0.98457 0.79949
   0 -11  -5   74.98  131.91   1 0.00000 0.28656-0.06506 0.34218 0.99788 0.89486
   0  11   5  -29.79   58.59   1-0.64875-0.93330 0.68462 0.27554-0.33227-0.23027
   0  11  -5    1.73   41.51   1-0.10681-0.47070 0.86460 0.56389-0.49097-0.67857
   0  11   5  -41.40   58.48   1-0.52667-0.81185 0.51983 0.11140-0.67259-0.57313
   0  11  -5   24.54   82.94   1-0.46129-0.82511 0.86669 0.56493 0.18988 0.00472
   0  11   5   19.11   51.10   1-0.65227-0.93678 0.75558 0.34748-0.06014 0.04103
   0 -11   6  -64.97   86.23   1 0.00000 0.37241-0.84794-0.55566 0.53008 0.74333
   0  11  -6  -47.92  124.00   1 0.00000-0.37213-0.24791-0.54006 0.96878 0.75488
   0 -11  -6    0.70  104.33   1 0.00000 0.27886-0.00801 0.40976 0.99996 0.86852
   0  11   6   19.86   46.38   1-0.67734-0.95397 0.68180 0.26217-0.27628-0.14556
   0  11  -6  -82.61   52.39   1-0.05966-0.43134 0.88489 0.59490-0.46196-0.67825
   0  11   6  -19.20   42.27   1-0.55553-0.83288 0.48120 0.06205-0.67810-0.54995
   0  11  -6   18.81   65.48   1-0.44235-0.81413 0.87178 0.58067 0.21052-0.00327
   0  11   6   14.19   52.85   1-0.67101-0.94758 0.73586 0.31712-0.09084 0.03898
   0 -11   7  120.85   82.18   1 0.00000 0.38025-0.89112-0.60931 0.45376 0.69579
   0 -11  -7  -89.56   99.37   1 0.00000 0.27110 0.04392 0.47218 0.99903 0.83877
   0  11   7   -0.60   53.66   1-0.69734-0.96605 0.67785 0.24766-0.23287-0.07342
   0 -11   7  -16.11   52.68   1-0.08199 0.29960-0.84996-0.57147 0.52041 0.76396
   0  11  -7    7.02   55.48   1-0.01320-0.39269 0.90180 0.62253-0.43195-0.67693
   0  11   7   28.81   56.18   1-0.58147-0.85099 0.44384 0.01399-0.68182-0.52498
   0  11  -7  -62.67   69.82   1-0.42346-0.80318 0.87607 0.59561 0.23057-0.01185
   0  11   7   32.67   46.31   1-0.68934-0.95797 0.71397 0.28459-0.12269 0.03578
   0 -11   8  -55.73   77.73   1 0.00000 0.38810-0.92576-0.65444 0.37808 0.64890
   0 -11  -8 -116.39  138.58   1 0.00000 0.26335 0.09005 0.52878 0.99593 0.80686
   0  11   8  -42.14   52.55   1-0.71161-0.97241 0.67375 0.23301-0.19916-0.01100
   0 -11   8   -2.62   52.54   1-0.69870-0.31127 0.67750 0.94940-0.22975 0.04162
   0 -11   8  -16.40   51.27   1-0.16593 0.22127 0.52521 0.79672-0.83463-0.56237
   0 -11   8   70.22   53.59   1-0.12910 0.26042-0.86356-0.59589 0.48742 0.75965
   0  11  -8  -63.78   39.70   1 0.03222-0.35505 0.91541 0.64687-0.40122-0.67490
   0  11   8  -22.68   55.14   1-0.60470-0.86628 0.40796-0.03265-0.68402-0.49847
   0  11  -8   33.26   77.05   1-0.40459-0.79226 0.87963 0.60981 0.25008-0.02098
   0 -11   9   -5.32   67.87   1 0.00000 0.39595-0.95255-0.69170 0.30435 0.60396
   0 -11  -9  -10.11   98.72   1 0.00000 0.25559 0.13072 0.57992 0.99141 0.77353
   0 -11   9  -23.85   46.49   1-0.73788-0.34253 0.66246 0.92381-0.12910 0.17100
   0 -11   9   10.11   39.10   1-0.17438 0.22310-0.87388-0.61702 0.45377 0.75465
   0  11   9  -12.35   57.67   1-0.62515-0.87890 0.37420-0.07711-0.68494-0.47071
   0  11  -9  -31.12   55.62   1-0.38575-0.78137 0.88248 0.62330 0.26908-0.03062
   0 -11  10  -11.72   53.64   1 0.00000 0.40386-0.97225-0.72175 0.23391 0.56211
   0 -11 -10 -115.28  101.74   1 0.00000 0.24783 0.16635 0.62602 0.98606 0.73936
   0 -11  10  -20.85   36.43   1-0.21771 0.18773-0.88113-0.63509 0.41975 0.74927
   0  11  10   77.77   62.71   1-0.64313-0.88905 0.34257-0.11943-0.68484-0.44194
   0  11 -10   68.05   82.58   1-0.36708-0.77044 0.88466 0.63618 0.28744-0.04106
   0 -11  11  -11.09   47.49   1 0.00000 0.41173-0.98606-0.74603 0.16638 0.52336
   0 -11 -11  -91.26  104.78   1 0.00000 0.24008 0.19738 0.66752 0.98032 0.70481
   0 -11  11   19.87   40.55   1-0.76042-0.34981 0.64696 0.88702-0.05652 0.30136
   0 -11  11   18.20   46.11   1-0.25897 0.15444-0.88556-0.65032 0.38562 0.74378
   0  11  11 -190.79   59.21   1-0.65885-0.89694 0.31321-0.15948-0.68396-0.41237
   0  11 -11   73.60   59.75   1-0.34824-0.75955 0.88621 0.64839 0.30553-0.05162
   0 -11  12    7.89   62.09   1 0.00000 0.41960-0.99472-0.76518 0.10253 0.48829
   0 -11 -12 -209.46  141.94   1 0.00000 0.23232 0.22425 0.70487 0.97453 0.67020
   0 -11  12  -40.37   44.44   1-0.76414-0.34565 0.64361 0.87312-0.04284 0.34376
   0 -11  12   36.26   47.11   1-0.29810 0.12326-0.88741-0.66298 0.35160 0.73841
   0  11  12   -8.25   54.59   1-0.67251-0.90277 0.28620-0.19719-0.68249-0.38223
   0  11 -12   97.95   83.44   1-0.32940-0.74866 0.88715 0.65998 0.32318-0.06261
   0 -11  13  -29.65   41.11   1 0.00000 0.42748-0.99910-0.78002 0.04242 0.45696
   0 -11 -13 -154.86  102.23   1 0.00000 0.22457 0.24738 0.73847 0.96891 0.63578
   0 -11  13  -34.60   35.54   1-0.33485 0.09433-0.88694-0.67303 0.31812 0.73356
   0  11  13  105.48   56.74   1-0.68434-0.90677 0.26155-0.23254-0.68063-0.35169
   0  11 -13   81.60   61.63   1-0.31055-0.73777 0.88750 0.67097 0.34043-0.07400
   0 -11 -14  -42.77  107.82   1 0.00000 0.21681 0.26716 0.76872 0.96365 0.60170
   0 -11  14   -2.58   36.01   1-0.36978 0.06739-0.88438-0.68129 0.28481 0.72889
   0  11  14  -40.87   39.97   1-0.69452-0.90912 0.23924-0.26554-0.67852-0.32091
   0  11 -14  -85.09   78.10   1-0.29169-0.72686 0.88727 0.68140 0.35729-0.08578
   0 -11 -15   30.19  110.89   1 0.00000 0.20906 0.28393 0.79597 0.95884 0.56808
   0 -11  15   14.19   51.46   1-0.40267 0.04249-0.87995-0.68769 0.25204 0.72475
   0  11  15  -36.28   58.97   1-0.70325-0.91001 0.21922-0.29625-0.67629-0.29000
   0  11 -15  227.21   89.74   1-0.27280-0.71593 0.88648 0.69126 0.37378-0.09793
   0 -11 -16 -108.72   94.12   1 0.00000 0.20143 0.29841 0.82071 0.95443 0.53465
   0 -11  16  -50.14   35.92   1-0.43359 0.01955-0.87386-0.69242 0.21988 0.72122
   0  11  16  -91.42   62.74   1-0.71068-0.90962 0.20142-0.32474-0.67405-0.25908
   0  11 -16  -28.52   62.33   1-0.25389-0.70496 0.88515 0.70058 0.38992-0.11044
   0 -11 -17    2.32  143.62   1 0.00000 0.19369 0.31008 0.84283 0.95070 0.50210
   0 -11  17   21.91   54.85   1-0.46264-0.00150-0.86629-0.69567 0.18838 0.71835
   0  11  17   78.15   62.34   1-0.71698-0.90809 0.18575-0.35111-0.67187-0.22823
   0  11 -17  112.69   89.82   1-0.23494-0.69397 0.88328 0.70936 0.40571-0.12329
   0 -11 -18   64.59  104.72   1 0.00000 0.18594 0.31958 0.86278 0.94755 0.47013
   0 -11  18   39.50   36.37   1-0.48990-0.02078-0.85741-0.69760 0.15756 0.71617
   0  11  18   33.94   72.74   1-0.72228-0.90555 0.17212-0.37543-0.66983-0.19751
   0  11 -18  -64.59   63.53   1-0.21594-0.68292 0.88089 0.71762 0.42118-0.13647
   0 -11 -19 -233.02  156.44   1 0.00000 0.17820 0.32711 0.88077 0.94498 0.43873
   0 -11  19  -34.05   44.58   1-0.51548-0.03837-0.84736-0.69837 0.12746 0.71470
   0  11  19   85.17   44.57   1-0.72669-0.90213 0.16041-0.39783-0.66796-0.16696
   0  11 -19  232.61   83.69   1-0.19689-0.67183 0.87797 0.72536 0.43633-0.14996
   0 -11 -20   96.61  119.92   1 0.00000 0.17046 0.33286 0.89697 0.94297 0.40790
   0 -11  20  151.94   52.24   1-0.53849-0.05329-0.83675-0.69730 0.09928 0.71479
   0  11  20  -76.61   54.26   1-0.73050-0.89774 0.15003-0.41884-0.66622-0.13643
   0  11 -20   81.47   80.73   1-0.17779-0.66068 0.87454 0.73258 0.45117-0.16376
   0 -11 -21   18.43  127.37   1 0.00000 0.16272 0.33699 0.91155 0.94150 0.37761
   0  11 -21   17.93  113.89   1 0.00000-0.48688 0.94665 0.81071 0.32224-0.32508
   0 -11  21   56.58   44.80   1-0.56102-0.06780-0.82478-0.69611 0.07057 0.71472
   0  11  21   73.37   54.42   1-0.73342-0.89281 0.14189-0.43768-0.66480-0.10633
   0  11 -21   37.03   64.63   1-0.15862-0.64946 0.87060 0.73929 0.46570-0.17787
   0 -11 -22 -122.03  161.62   1 0.00000 0.15498 0.33964 0.92465 0.94055 0.34783
   0  11 -22  -28.28  126.65   1 0.00000-0.49464 0.93397 0.80851 0.35733-0.31879
   0 -11  22  -18.68   42.53   1-0.58215-0.08090-0.81196-0.69408 0.04255 0.71533
   0  11  22   70.48   55.45   1-0.73571-0.88725 0.13537-0.45489-0.66362-0.07649
   0  11 -22   28.55   97.86   1-0.13969-0.63824 0.86622 0.74534 0.47972-0.19265
   0 -11 -23   40.47  175.69   1 0.00000 0.14723 0.34093 0.93640 0.94008 0.31854
   0  11 -23  163.74  131.31   1 0.00000-0.50236 0.92052 0.80551 0.39067-0.31428
   0 -11  23  -24.72   36.15   1-0.60195-0.09268-0.79838-0.69128 0.01519 0.71660
   0  11  23  -22.88   43.87   1-0.73743-0.88112 0.13040-0.47055-0.66271-0.04691
   0  11 -23   76.12   80.01   1-0.12038-0.62687 0.86127 0.75102 0.49368-0.20733
   0 -11 -24 -124.70  167.28   1 0.00000 0.13949 0.34097 0.94689 0.94007 0.28970
   0  11 -24   28.27  134.48   1 0.00000-0.51008 0.90637 0.80181 0.42248-0.31131
   0 -11  24  102.85   37.56   1-0.62050-0.10321-0.78411-0.68780-0.01152 0.71852
   0  11  24  -22.50   47.15   1-0.73863-0.87447 0.12689-0.48474-0.66205-0.01758
   0  11 -24   63.90   84.26   1-0.10098-0.61541 0.85579 0.75619 0.50735-0.22231
   0 -12   0 3138.67  209.68   1 0.00000 0.35510-0.46128-0.07412 0.88725 0.93188
   0  12   0 3015.98  128.30   1-0.32256-0.67667 0.72902 0.34218-0.60372-0.65193
   0  12   0 2818.34  139.14   1-0.53793-0.89148 0.83703 0.44980 0.09998 0.05419
   0 -12   1  898.93  146.22   1 0.00000 0.36290-0.53500-0.15832 0.84484 0.91827
   0 -12  -1  918.62  181.04   1 0.00000 0.34731-0.38749 0.01013 0.92186 0.93769
   0  12   1  816.02  101.05   1-0.14798-0.49382 0.51507 0.11591-0.84427-0.86180
   0  12  -1  887.41   81.77   1-0.28154-0.64348 0.76059 0.38449-0.58499-0.66188
   0  12   1  863.25   89.92   1-0.36195-0.70823 0.69581 0.29824-0.62035-0.63988
   0  12  -1  922.51   97.68   1-0.52073-0.88223 0.84508 0.46848 0.12112 0.04670
   0  12   1  905.06   85.73   1-0.55502-0.90063 0.82813 0.43025 0.07833 0.06118
   0 -12   2 4527.90  265.10   1 0.00000 0.37070-0.60687-0.24066 0.79479 0.89702
   0 -12  -2 4641.21  256.05   1 0.00000 0.33948-0.31558 0.09254 0.94889 0.93604
   0  12   2 4311.44  220.24   1-0.35590-0.69382 0.61788 0.20817-0.70110-0.68939
   0  12  -2 4324.25  163.59   1-0.23922-0.60897 0.79017 0.42480-0.56426-0.66984
   0  12   2 5120.41  182.11   1-0.40002-0.73817 0.66080 0.25224-0.63507-0.62567
   0  12  -2 5034.25  197.95   1-0.50345-0.87290 0.85231 0.48635 0.14177 0.03871
   0  12   2 4803.28  206.73   1-0.57176-0.90954 0.81847 0.41001 0.05647 0.06791
   0 -12   3 9062.99  321.19   1 0.00000 0.37851-0.67433-0.31846 0.73843 0.86908
   0 -12  -3 9500.41  362.29   1 0.00000 0.33170-0.24633 0.17225 0.96918 0.92752
   0  12   3 7996.35  278.47   1-0.47764-0.80754 0.66040 0.24006-0.57941-0.53874
   0  12  -3 9486.16  215.48   1-0.19595-0.57352 0.81742 0.46278-0.54168-0.67593
   0  12   3 9858.77  229.80   1-0.43528-0.76560 0.62561 0.20633-0.64740-0.60932
   0  12  -3 9855.58  267.52   1-0.48609-0.86348 0.85876 0.50345 0.16195 0.03025
   0  12   3 8958.05  236.40   1-0.58857-0.91842 0.80773 0.38864 0.03380 0.07388
   0 -12   4 2730.35  165.45   1 0.00000 0.38633-0.73739-0.39198 0.67546 0.83492
   0 -12  -4 3017.12  203.19   1 0.00000 0.32392-0.18106 0.24799 0.98347 0.91300
   0  12   4 2698.68  154.29   1-0.55445-0.87644 0.67792 0.24702-0.48269-0.41330
   0  12  -4 3015.58  116.02   1-0.15173-0.53736 0.84229 0.49865-0.51721-0.68013
   0  12   4 2982.10  115.35   1-0.46818-0.79068 0.59012 0.16013-0.65768-0.59091
   0  12  -4 3180.83  138.42   1-0.46866-0.85400 0.86449 0.51982 0.18168 0.02135
   0  12   4 3334.29  140.60   1-0.60521-0.92712 0.79599 0.36626 0.01057 0.07929
   0 -12   5  383.10   87.40   1 0.00000 0.39415-0.79398-0.45903 0.60794 0.79619
   0 -12  -5  422.79  158.25   1 0.00000 0.31615-0.12043 0.31908 0.99272 0.89344
   0  12   5  198.11   59.52   1-0.60582-0.91990 0.68410 0.24264-0.40617-0.30806
   0  12  -5  339.69   57.97   1-0.10768-0.50111 0.86420 0.53127-0.49149-0.68310
   0  12   5  291.98   63.03   1-0.49862-0.81329 0.55477 0.11408-0.66602-0.57056
   0  12  -5  277.40   78.30   1-0.45116-0.84445 0.86951 0.53549 0.20098 0.01201
   0  12   5  288.77   56.37   1-0.62164-0.93562 0.78318 0.34282-0.01320 0.08415
   0 -12   6 3445.52  184.06   1 0.00000 0.40198-0.84311-0.51856 0.53772 0.75465
   0 -12  -6 4143.49  253.11   1 0.00000 0.30837-0.06482 0.38515 0.99789 0.86980
   0  12   6 2920.23  153.56   1-0.64154-0.94764 0.68489 0.23287-0.34545-0.21851
   0  12  -6 3448.11  117.10   1-0.06375-0.46497 0.88325 0.56105-0.46453-0.68484
   0  12   6 3609.74  136.65   1-0.52655-0.83338 0.51999 0.06858-0.67256-0.54841
   0  12  -6 3519.51  149.74   1-0.43360-0.83484 0.87386 0.55048 0.21987 0.00227
   0  12   6 3402.03  132.74   1-0.63782-0.94386 0.76926 0.31826-0.03753 0.08847
   0 -12   7  196.03   82.82   1 0.00000 0.40983-0.88491-0.57082 0.46575 0.71147
   0 -12  -7  120.55  156.22   1 0.00000 0.30068-0.01523 0.44528 0.99988 0.84339
   0  12   7  180.18   57.55   1-0.66677-0.96495 0.68319 0.22062-0.29773-0.14207
   0 -12   7   86.35   53.11   1-0.07379 0.33743-0.84730-0.53662 0.52595 0.77341
   0  12  -7  206.71   50.93   1-0.02025-0.42927 0.89943 0.58795-0.43659-0.68559
   0  12   7  223.13   60.92   1-0.55197-0.85097 0.48613 0.02402-0.67749-0.52465
   0  12  -7  150.83   81.12   1-0.41597-0.82516 0.87757 0.56484 0.23837-0.00786
   0  12   7  184.69   51.83   1-0.65367-0.95178 0.75419 0.29255-0.06237 0.09227
   0 -12   8  557.75   97.96   1 0.00000 0.41768-0.91921-0.61560 0.39376 0.66826
   0 -12  -8  635.76  159.26   1 0.00000 0.29293 0.03021 0.50120 0.99954 0.81423
   0 -12   8  568.10   63.72   1-0.11829 0.30085-0.86070-0.56083 0.49517 0.77132
   0  12  -8  627.37   67.41   1 0.02255-0.39426 0.91275 0.61200-0.40788-0.68557
   0  12   8  639.11   96.24   1-0.57493-0.86611 0.45351-0.01930-0.68100-0.49947
   0  12  -8  601.72   78.69   1-0.39828-0.81542 0.88066 0.57857 0.25649-0.01838
   0  12   8  727.10   78.23   1-0.66913-0.95931 0.73794 0.26566-0.08769 0.09559
   0 -12   9 1306.65  141.01   1 0.00000 0.42552-0.94642-0.65328 0.32292 0.62621
   0 -12  -9 1000.44  182.22   1 0.00000 0.28517 0.07080 0.55226 0.99748 0.78337
   0 -12   9 1492.08  168.80   1-0.61052-0.18567 0.68439 0.97804-0.39858-0.09458
   0 -12   9 1446.54  147.24   1-0.27822 0.14635 0.58341 0.87673-0.76303-0.45817
   0 -12   9 1232.90   94.80   1-0.16138 0.26573-0.87120-0.58214 0.46363 0.76843
   0  12  -9 1177.68   95.74   1 0.06443-0.36017 0.92330 0.63327-0.37862-0.68500
   0  12   9 1445.79  229.46   1-0.59565-0.87888 0.42223-0.06136-0.68330-0.47306
   0  12  -9 1226.49  120.08   1-0.38053-0.80562 0.88316 0.59170 0.27426-0.02925
   0  12   9 1518.13  119.03   1-0.68411-0.96635 0.72050 0.23758-0.11340 0.09852
   0 -12  10 5543.99  218.18   1 0.00000 0.43341-0.96704-0.68423 0.25461 0.58649
   0 -12 -10 6779.30  340.31   1 0.00000 0.27742 0.10682 0.59876 0.99427 0.75134
   0 -12  10 5146.06  190.90   1-0.69012-0.25739 0.67949 0.96268-0.24902 0.08358
   0 -12  10 5588.82  153.21   1-0.20292 0.23215-0.87895-0.60071 0.43157 0.76501
   0  12  10 6146.63  201.79   1-0.61404-0.88943 0.39283-0.10146-0.68457-0.44565
   0  12 -10 6153.65  216.92   1-0.36290-0.79570 0.88506 0.60431 0.29149-0.04084
   0  12  10 6280.08  195.06   1-0.69849-0.97280 0.70190 0.20834-0.13939 0.10118
   0 -12  11 4872.27  214.66   1 0.00000 0.44129-0.98208-0.70975 0.18844 0.54909
   0 -12 -11 5597.13  294.56   1 0.00000 0.26966 0.13858 0.64100 0.99035 0.71860
   0 -12  11 5014.25  137.47   1-0.24278 0.20025-0.88412-0.61669 0.39922 0.76130
   0  12  11 5679.98  166.09   1-0.63034-0.89791 0.36527-0.13971-0.68501-0.41741
   0  12 -11 5133.99  185.50   1-0.34499-0.78574 0.88642 0.61632 0.30860-0.05237
   0 -12  12 1624.59  137.78   1 0.00000 0.44916-0.99211-0.73026 0.12531 0.51474
   0 -12 -12 1627.07  173.36   1 0.00000 0.26190 0.16645 0.67933 0.98604 0.68549
   0 -12  12 1496.62  100.01   1-0.28087 0.17012-0.88688-0.63026 0.36678 0.75751
   0  12  12 1697.99  146.36   1-0.64473-0.90447 0.33966-0.17601-0.68479-0.38852
   0  12 -12 1692.12  140.60   1-0.32702-0.77573 0.88722 0.62778 0.32538-0.06424
   0 -12  13 9140.13  309.15   1 0.00000 0.45703-0.99786-0.74649 0.06539 0.48359
   0 -12 -1311426.02  443.33   1 0.00000 0.25415 0.19074 0.71410 0.98163 0.65227
   0 -12  1312056.45  251.92   1-0.31717 0.14178-0.88744-0.64163 0.33442 0.75379
   0  12  1311700.14  274.05   1-0.65737-0.90928 0.31605-0.21032-0.68408-0.35913
   0  12 -1311161.70  305.95   1-0.30898-0.76564 0.88750 0.63871 0.34185-0.07641
   0 -12 -14 1701.06  199.09   1 0.00000 0.24640 0.21179 0.74562 0.97731 0.61913
   0 -12  14 2047.25   96.96   1-0.35139 0.11535-0.88599-0.65067 0.30253 0.75054
   0  12  14 1860.30  102.93   1-0.66842-0.91249 0.29445-0.24260-0.68301-0.32938
   0  12 -14 1884.87  138.99   1-0.29087-0.75548 0.88725 0.64910 0.35801-0.08889
   0 -12 -15 6356.39  380.04   1 0.00000 0.23864 0.22990 0.77420 0.97321 0.58622
   0 -12  15 5852.20  246.60   1-0.38410 0.09063-0.88270-0.65820 0.27072 0.74736
   0  12  15 6092.02  267.60   1-0.67803-0.91427 0.27487-0.27288-0.68170-0.29939
   0  12 -15 6519.62  334.51   1-0.27268-0.74525 0.88647 0.65898 0.37389-0.10166
   0 -12 -16 2338.98  223.88   1 0.00000 0.23088 0.24533 0.80011 0.96943 0.55363
   0 -12  16 2898.10  149.57   1-0.41506 0.06767-0.87775-0.66407 0.23932 0.74460
   0  12  16 2676.93  145.66   1-0.68634-0.91475 0.25725-0.30119-0.68026-0.26927
   0  12 -16 2260.28  154.68   1-0.25442-0.73493 0.88520 0.66835 0.38947-0.11472
   0 -12 -17  872.72  193.44   1 0.00000 0.22313 0.25835 0.82360 0.96605 0.52143
   0 -12  17  941.06   82.65   1-0.44431 0.04640-0.87129-0.66843 0.20841 0.74232
   0  12  17  773.68   80.69   1-0.69348-0.91406 0.24156-0.32758-0.67876-0.23910
   0  12 -17  871.09  120.99   1-0.23607-0.72454 0.88341 0.67722 0.40477-0.12805
   0 -12 -18 2261.85  213.70   1 0.00000 0.21537 0.26917 0.84489 0.96309 0.48965
   0 -12  18 1884.04  105.58   1-0.47192 0.02678-0.86347-0.67143 0.17803 0.74057
   0  12  18 1912.67  117.33   1-0.69959-0.91233 0.22773-0.35210-0.67728-0.20894
   0  12 -18 1883.42  132.64   1-0.21764-0.71407 0.88112 0.68559 0.41981-0.14166
   0 -12 -19 1507.64  206.10   1 0.00000 0.20762 0.27799 0.86418 0.96058 0.45833
   0 -12  19 1708.32  107.07   1-0.49796 0.00873-0.85443-0.67321 0.14822 0.73939
   0  12  19 1560.66  121.79   1-0.70475-0.90967 0.21568-0.37484-0.67587-0.17885
   0  12 -19 1387.05  128.89   1-0.19912-0.70350 0.87834 0.69345 0.43457-0.15554
   0 -12 -20 1111.12  182.23   1 0.00000 0.19986 0.28499 0.88165 0.95853 0.42747
   0 -12  20 1057.97   82.30   1-0.52250-0.00782-0.84429-0.67389 0.11898 0.73878
   0  12  20 1331.50  110.92   1-0.70907-0.90615 0.20535-0.39587-0.67457-0.14888
   0  12 -20 1453.87  155.61   1-0.18051-0.69284 0.87506 0.70083 0.44907-0.16969
   0 -12 -21 3092.46  249.31   1 0.00000 0.19229 0.29075 0.89759 0.95679 0.39666
   0  12 -21 2181.60  198.26   1 0.00000-0.51641 0.95199 0.78375 0.30610-0.34503
   0 -12  21 2642.02  109.53   1-0.54464-0.02190-0.83365-0.67269 0.09156 0.73959
   0  12  21 2842.72  129.38   1-0.71262-0.90188 0.19666-0.41525-0.67341-0.11904
   0  12 -21 2623.13  173.34   1-0.16181-0.68209 0.87129 0.70771 0.46331-0.18409
   0 -12 -22 1132.28  205.39   1 0.00000 0.18455 0.29456 0.91186 0.95563 0.36667
   0  12 -22 1255.85  154.64   1 0.00000-0.52418 0.93958 0.78181 0.34231-0.33762
   0 -12  22 1365.55   88.12   1-0.56644-0.03568-0.82164-0.67147 0.06349 0.74016
   0  12  22 1461.83  105.05   1-0.71549-0.89691 0.18953-0.43307-0.67242-0.08937
   0  12 -22 1497.86  169.19   1-0.14331-0.67129 0.86710 0.71394 0.47706-0.19913
   0 -12 -23 2645.94  289.83   1 0.00000 0.17681 0.29696 0.92471 0.95488 0.33710
   0  12 -23 2419.23  216.36   1 0.00000-0.53189 0.92631 0.77899 0.37674-0.33202
   0 -12  23 2529.62  109.74   1-0.58696-0.04817-0.80881-0.66942 0.03600 0.74131
   0  12  23 2372.74  126.78   1-0.71772-0.89131 0.18389-0.44941-0.67160-0.05988
   0  12 -23 2649.84  178.42   1-0.12441-0.66033 0.86234 0.71982 0.49079-0.21404
   0  12 -24  661.88  100.97   1-0.10539-0.64925 0.85708 0.72520 0.50428-0.22921
   0 -13   0  -28.44  119.22   1 0.00000 0.38470-0.48944-0.07002 0.87203 0.92038
   0  13   0   41.35   61.58   1-0.30561-0.68923 0.74243 0.32335-0.59614-0.64838
   0  13   0   57.57   71.15   1-0.51835-0.90136 0.84612 0.42662 0.12401 0.07440
   0 -13   1  -10.96  129.05   1 0.00000 0.39249-0.55681-0.14786 0.83064 0.90779
   0 -13  -1   76.88  142.53   1 0.00000 0.37690-0.42183 0.00806 0.90667 0.92621
   0  13  -1  -34.57   45.71   1-0.26745-0.65889 0.77077 0.36243-0.57824-0.65916
   0  13   1   -1.97   65.65   1-0.34234-0.71814 0.71271 0.28289-0.61224-0.63579
   0  13  -1  -15.59   63.41   1-0.50294-0.89390 0.85251 0.44364 0.14238 0.06414
   0  13   1   46.38   47.58   1-0.53353-0.90860 0.83917 0.40902 0.10544 0.08448
   0 -13   2   29.76   92.25   1 0.00000 0.40028-0.62165-0.22305 0.78328 0.88883
   0 -13  -2 -149.55  140.32   1 0.00000 0.36910-0.35531 0.08504 0.93474 0.92548
   0  13   2   17.87   51.95   1-0.25608-0.62349 0.57269 0.13060-0.77874-0.77084
   0  13  -2    4.45   44.15   1-0.22814-0.62740 0.79743 0.39982-0.55861-0.66820
   0  13   2  -39.42   64.69   1-0.37742-0.74540 0.68194 0.24139-0.62650-0.62137
   0  13  -2   70.16   62.75   1-0.48732-0.88623 0.85833 0.46011 0.16054 0.05366
   0  13   2  -22.97   61.85   1-0.54848-0.91559 0.83165 0.39086 0.08670 0.09437
   0 -13   3   31.03  112.73   1 0.00000 0.40810-0.68426-0.29612 0.72923 0.86357
   0 -13  -3  294.60  162.26   1 0.00000 0.36129-0.29130 0.15955 0.95662 0.91869
   0  13   3   16.83   49.90   1-0.40053-0.76004 0.63525 0.18260-0.66031-0.62369
   0  13  -3  -41.34   47.17   1-0.18794-0.59503 0.82214 0.43527-0.53735-0.67563
   0  13   3  -65.91   46.44   1-0.41127-0.77108 0.64987 0.19834-0.63914-0.60505
   0  13  -3   38.17   77.62   1-0.47152-0.87838 0.86360 0.47602 0.17848 0.04296
   0  13   3  -74.42   55.34   1-0.56287-0.92218 0.82372 0.37237 0.06817 0.10443
   0 -13   4  -48.17  111.97   1 0.00000 0.41591-0.74246-0.36478 0.66988 0.83303
   0 -13  -4   35.84  136.57   1 0.00000 0.35351-0.23015 0.23116 0.97315 0.90641
   0  13   4  -29.25   44.69   1-0.49373-0.84518 0.66476 0.20147-0.56063-0.49504
   0  13  -4  -14.29   42.25   1-0.14679-0.56195 0.84490 0.46904-0.51438-0.68132
   0  13   4  -13.38   45.89   1-0.44248-0.79445 0.61807 0.15583-0.64976-0.58698
   0  13  -4  -93.71   50.60   1-0.45554-0.87035 0.86832 0.49138 0.19620 0.03205
   0  13   4   40.13   59.13   1-0.57721-0.92859 0.81511 0.35311 0.04921 0.11411
   0 -13   5   29.61   94.91   1 0.00000 0.42373-0.79519-0.42797 0.60635 0.79829
   0 -13  -5 -167.61  154.10   1 0.00000 0.34573-0.17276 0.29901 0.98496 0.88941
   0  13   5   27.31   49.97   1-0.55585-0.89940 0.67815 0.20430-0.48075-0.38643
   0  13  -5  -63.78   44.87   1-0.10572-0.52868 0.86510 0.49997-0.49031-0.68594
   0  13   5    9.53   64.76   1-0.47158-0.81573 0.58630 0.11334-0.65867-0.56721
   0  13  -5  -84.73   73.99   1-0.43940-0.86215 0.87250 0.50621 0.21369 0.02090
   0  13   5  -40.40   57.30   1-0.59121-0.93466 0.80594 0.33331 0.03017 0.12371
   0 -13   6 -134.69   89.06   1 0.00000 0.43156-0.84154-0.48470 0.54019 0.76079
   0 -13  -6  208.34  161.95   1 0.00000 0.33795-0.11955 0.36269 0.99282 0.86846
   0  13   6  -27.38   52.13   1-0.59937-0.93500 0.68362 0.19921-0.41642-0.29339
   0  13  -6  -18.85   42.91   1-0.06463-0.49539 0.88290 0.52848-0.46509-0.68940
   0  13   6  -43.62   55.18   1-0.49853-0.83485 0.55489 0.07122-0.66600-0.54584
   0  13  -6 -115.20   69.33   1-0.42310-0.85380 0.87615 0.52050 0.23095 0.00952
   0  13   6  -24.37   54.48   1-0.60483-0.94035 0.79627 0.31300 0.01111 0.13329
   0 -13   7  -55.19   86.85   1 0.00000 0.43941-0.88157-0.53521 0.47203 0.72143
   0 -13  -7   10.39  162.20   1 0.00000 0.33017-0.07070 0.42201 0.99749 0.84432
   0 -13   7   23.49   57.90   1-0.06924 0.37160-0.84579-0.50292 0.52899 0.78036
   0  13  -7    3.89   45.22   1-0.02377-0.46233 0.89822 0.55453-0.43890-0.69191
   0  13   7  -78.94   45.34   1-0.52330-0.85179 0.52416 0.02978-0.67186-0.52302
   0  13  -7   -3.43   56.66   1-0.40665-0.84530 0.87928 0.53427 0.24797-0.00208
   0  13   7   62.61   53.54   1-0.61803-0.94561 0.78610 0.29220-0.00790 0.14292
   0 -13   8  129.78   89.53   1 0.00000 0.44725-0.91501-0.57912 0.40341 0.68159
   0 -13  -8  -40.10  118.23   1 0.00000 0.32240-0.02624 0.47693 0.99965 0.81767
   0 -13   8   21.92   60.59   1-0.11131 0.33745-0.85877-0.52671 0.50012 0.78018
   0  13  -8   48.12   57.30   1 0.01661-0.42973 0.91106 0.57809-0.41193-0.69363
   0  13   8    4.29   44.49   1-0.54593-0.86659 0.49437-0.01071-0.67642-0.49889
   0  13  -8  -24.83   79.41   1-0.39006-0.83666 0.88189 0.54753 0.26477-0.01392
   0  13   8   -4.41   46.64   1-0.63075-0.95039 0.77552 0.27097-0.02678 0.15268
   0 -13   9   19.56   81.88   1 0.00000 0.45510-0.94208-0.61666 0.33536 0.64234
   0 -13  -9   -0.36  147.21   1 0.00000 0.31475 0.01306 0.52679 0.99991 0.78956
   0 -13   9   68.58   58.04   1-0.15228 0.30444-0.86919-0.54794 0.47043 0.77914
   0  13  -9  -46.95   61.02   1 0.05635-0.39779 0.92145 0.59921-0.38436-0.69476
   0  13   9   34.58   57.42   1-0.56648-0.87931 0.46576-0.05003-0.67982-0.47360
   0  13  -9  179.59   61.05   1-0.37334-0.82789 0.88400 0.56028 0.28133-0.02599
   0  13   9  -16.73   48.19   1-0.64292-0.95463 0.76458 0.24939-0.04541 0.16270
   0 -13  10  -85.34   69.92   1 0.00000 0.46297-0.96306-0.64795 0.26927 0.60481
   0 -13 -10 -140.17  150.20   1 0.00000 0.30700 0.04912 0.57333 0.99879 0.75962
   0 -13  10    6.79   49.05   1-0.19204 0.27265-0.87715-0.56671 0.44013 0.77749
   0  13  10    5.24   45.07   1-0.58514-0.89001 0.43834-0.08822-0.68224-0.44731
   0  13 -10  194.14   62.96   1-0.35670-0.81893 0.88559 0.57257 0.29746-0.03870
   0  13  10   -7.05   47.65   1-0.65447-0.95824 0.75340 0.22758-0.06365 0.17310
   0 -13  11  -42.13   73.13   1 0.00000 0.47084-0.97883-0.67420 0.20466 0.56898
   0 -13 -11  147.68  114.53   1 0.00000 0.29924 0.08129 0.61597 0.99668 0.72871
   0 -13  11   26.88   38.05   1-0.23042 0.24222-0.88276-0.58313 0.40942 0.77542
   0  13  11  100.64   49.31   1-0.60178-0.89882 0.41261-0.12464-0.68381-0.42020
   0  13 -11 -144.73   85.62   1-0.33969-0.80988 0.88671 0.58434 0.31359-0.05121
   0  13  11   21.63   56.12   1-0.66530-0.96115 0.74212 0.20566-0.08131 0.18408
   0 -13  12   81.80   74.60   1 0.00000 0.47872-0.98979-0.69564 0.14253 0.53563
   0 -13 -12  154.51  168.21   1 0.00000 0.29149 0.10982 0.65498 0.99395 0.69716
   0 -13  12   11.55   37.38   1-0.26735 0.21325-0.88615-0.59733 0.37847 0.77311
   0  13  12  -84.83   59.33   1-0.61665-0.90586 0.38850-0.15945-0.68468-0.39240
   0  13 -12  -10.88   60.60   1-0.32256-0.80070 0.88734 0.59563 0.32949-0.06395
   0  13  12   18.51   50.06   1-0.67532-0.96324 0.73095 0.18385-0.09817 0.19587
   0 -13  13  138.15   62.70   1 0.00000 0.48659-0.99653-0.71286 0.08313 0.50501
   0 -13 -13    8.39  170.49   1 0.00000 0.28373 0.13498 0.69060 0.99084 0.66524
   0 -13  13  119.92   55.16   1-0.30276 0.18581-0.88747-0.60946 0.34744 0.77072
   0  13  13   23.58   46.98   1-0.62987-0.91125 0.36608-0.19256-0.68500-0.36404
   0  13 -13  270.49   87.11   1-0.30531-0.79140 0.88749 0.60642 0.34516-0.07693
   0 -13  14   22.43   45.06   1 0.00000 0.49446-0.99964-0.72645 0.02658 0.47724
   0 -13 -14  174.29  189.08   1 0.00000 0.27598 0.15703 0.72313 0.98759 0.63317
   0 -13  14   21.44   38.97   1-0.33635 0.15998-0.88687-0.61932 0.31672 0.76866
   0  13  14  242.89   69.13   1-0.64157-0.91512 0.34540-0.22394-0.68489-0.33525
   0  13 -14  -98.02   86.94   1-0.28793-0.78198 0.88716 0.61674 0.36060-0.09012
   0 -13 -15 -109.70  143.61   1 0.00000 0.26822 0.17622 0.75279 0.98434 0.60112
   0 -13  15  -71.45   45.62   1-0.36865 0.13566-0.88450-0.62776 0.28591 0.76648
   0  13  15   92.83   72.47   1-0.65187-0.91759 0.32646-0.25357-0.68445-0.30613
   0  13 -15   72.56   63.20   1-0.27044-0.77244 0.88634 0.62658 0.37582-0.10355
   0 -13 -16  156.09  202.54   1 0.00000 0.26047 0.19281 0.77985 0.98123 0.56919
   0 -13  16  -15.71   46.99   1-0.39940 0.11290-0.88049-0.63457 0.25536 0.76456
   0  13  16   27.11   86.98   1-0.66089-0.91878 0.30926-0.28146-0.68378-0.27679
   0  13 -16  -14.03   62.10   1-0.25282-0.76277 0.88506 0.63595 0.39082-0.11719
   0 -13 -17 -148.16  172.25   1 0.00000 0.25271 0.20699 0.80451 0.97834 0.53748
   0 -13  17  -17.91   47.82   1-0.42862 0.09167-0.87497-0.63988 0.22514 0.76298
   0  13  17  -21.12   56.08   1-0.66875-0.91880 0.29379-0.30762-0.68297-0.24730
   0  13 -17   63.45   90.14   1-0.23508-0.75299 0.88330 0.64484 0.40559-0.13106
   0 -13 -18   12.35  137.75   1 0.00000 0.24496 0.21899 0.82697 0.97572 0.50606
   0 -13  18   -1.43   35.98   1-0.45635 0.07193-0.86809-0.64382 0.19531 0.76178
   0  13  18   16.18   64.77   1-0.67554-0.91776 0.28001-0.33210-0.68207-0.21772
   0  13 -18  -54.78   71.61   1-0.21722-0.74308 0.88107 0.65326 0.42015-0.14515
   0 -13 -19  282.81  155.72   1 0.00000 0.23720 0.22897 0.84743 0.97343 0.47495
   0 -13  19  -12.60   44.10   1-0.48263 0.05363-0.85996-0.64650 0.16591 0.76101
   0  13  19  -34.27   62.17   1-0.68137-0.91576 0.26787-0.35494-0.68115-0.18813
   0  13 -19  -28.76   67.84   1-0.19924-0.73305 0.87836 0.66120 0.43448-0.15946
   0 -13 -20   95.50  150.45   1 0.00000 0.22945 0.23711 0.86605 0.97148 0.44419
   0 -13  20   -5.87   47.15   1-0.50751 0.03674-0.85068-0.64805 0.13697 0.76071
   0  13  20  -27.00   44.53   1-0.68631-0.91287 0.25731-0.37618-0.68026-0.15856
   0  13 -20   38.48   95.09   1-0.18114-0.72290 0.87518 0.66867 0.44859-0.17399
   0 -13 -21  153.54  183.35   1 0.00000 0.22169 0.24356 0.88296 0.96988 0.41378
   0 -13  21   56.70   37.99   1-0.53105 0.02119-0.84035-0.64854 0.10851 0.76088
   0  13  21   40.38   58.15   1-0.69045-0.90917 0.24830-0.39590-0.67943-0.12905
   0  13 -21  -30.47   79.36   1-0.16290-0.71262 0.87153 0.67567 0.46248-0.18874
   0 -13 -22 -135.31  151.91   1 0.00000 0.21393 0.24844 0.89832 0.96864 0.38372
   0  13 -22   98.30   96.70   1 0.00000-0.55366 0.94397 0.75386 0.33002-0.35375
   0 -13  22  -62.82   36.42   1-0.55234 0.00794-0.82959-0.64713 0.08177 0.76233
   0  13  22   48.15   45.92   1-0.69384-0.90474 0.24075-0.41413-0.67868-0.09962
   0  13 -22  119.44   69.47   1-0.14485-0.70226 0.86746 0.68203 0.47593-0.20409
   0 -14   059579.68  938.87   1 0.00000 0.41429-0.51747-0.06579 0.85569 0.90776
   0  14   058667.86  765.13   1-0.28838-0.70151 0.75554 0.30422-0.58820-0.64446
   0  14   057916.65  800.61   1-0.49794-0.91042 0.85444 0.40266 0.14823 0.09481
   0 -14   111540.21  368.00   1 0.00000 0.42208-0.57931-0.13810 0.81510 0.89597
   0 -14  -111593.69  434.44   1 0.00000 0.40649-0.45525 0.00690 0.89036 0.91362
   0  14  -111311.42  258.98   1-0.25269-0.67364 0.78108 0.34050-0.57101-0.65594
   0  14   111433.74  250.62   1-0.32281-0.72812 0.72881 0.26677-0.60382-0.63139
   0  14  -111798.17  283.14   1-0.48416-0.90458 0.85943 0.41830 0.16416 0.08211
   0  14   111347.44  263.68   1-0.51139-0.91592 0.84909 0.38667 0.13236 0.10758
   0 -14   2  220.55  121.10   1 0.00000 0.42987-0.63876-0.20789 0.76940 0.87862
   0 -14  -2  110.64  138.54   1 0.00000 0.39869-0.39373 0.07889 0.91922 0.91368
   0  14   2  152.50   58.00   1-0.12588-0.52281 0.50227 0.02777-0.85549-0.85199
   0  14  -2  140.10   49.72   1-0.21596-0.64473 0.80518 0.37534-0.55229-0.66591
   0  14   2   96.99   90.98   1-0.35581-0.75330 0.70117 0.22839-0.61785-0.61673
   0  14  -2  124.87   71.72   1-0.47007-0.89844 0.86405 0.43356 0.18010 0.06941
   0  14   2  206.82   65.75   1-0.52447-0.92105 0.84340 0.37034 0.11658 0.12043
   0 -14   321002.70  558.15   1 0.00000 0.43768-0.69634-0.27593 0.71770 0.85573
   0 -14  -320435.67  557.91   1 0.00000 0.39088-0.33418 0.14894 0.94250 0.90831
   0  14  -320060.19  348.40   1-0.17842-0.61501 0.82764 0.40853-0.53214-0.67443
   0  14   320415.22  367.73   1-0.38721-0.77688 0.67291 0.18939-0.63027-0.60048
   0  14  -319897.69  382.07   1-0.45569-0.89201 0.86827 0.44843 0.19603 0.05670
   0  14   321032.48  389.83   1-0.53715-0.92578 0.83742 0.35371 0.10095 0.13345
   0 -14   4 7325.21  296.65   1 0.00000 0.44550-0.75011-0.34016 0.66130 0.82813
   0 -14  -4 8141.29  403.92   1 0.00000 0.38310-0.27682 0.21676 0.96092 0.89791
   0  14  -4 7616.85  209.64   1-0.13991-0.58461 0.84845 0.44038-0.51043-0.68138
   0  14   4 7898.91  202.33   1-0.41750-0.79896 0.64370 0.14919-0.64135-0.58257
   0  14  -4 7812.59  236.81   1-0.44105-0.88532 0.87210 0.46289 0.21192 0.04395
   0  14   4 8174.83  223.42   1-0.54938-0.93007 0.83117 0.33682 0.08555 0.14668
   0 -14   5 5000.59  254.64   1 0.00000 0.45332-0.79920-0.39971 0.60106 0.79669
   0 -14  -5 4833.32  288.34   1 0.00000 0.37532-0.22253 0.28152 0.97492 0.88310
   0  14  -5 4661.23  160.79   1-0.10145-0.55395 0.86707 0.46972-0.48774-0.68738
   0  14   5 4623.48  141.83   1-0.44534-0.81897 0.61504 0.10982-0.65068-0.56321
   0  14  -5 4520.54  182.89   1-0.42616-0.87838 0.87551 0.47694 0.22774 0.03113
   0  14   5 5144.10  174.81   1-0.56112-0.93386 0.82472 0.31973 0.07044 0.16021
   0 -14   6 5710.33  232.49   1 0.00000 0.46114-0.84273-0.45361 0.53832 0.76261
   0 -14  -6 6894.64  333.39   1 0.00000 0.36754-0.17170 0.34280 0.98514 0.86451
   0  14  -6 5322.87  164.59   1-0.06286-0.52316 0.88361 0.49698-0.46398-0.69231
   0  14   6 6648.10  194.37   1-0.47131-0.83711 0.58661 0.07068-0.65859-0.54244
   0  14  -6 6493.11  213.41   1-0.41104-0.87120 0.87850 0.49058 0.24347 0.01823
   0  14   6 7085.46  213.03   1-0.57191-0.93690 0.81837 0.30284 0.05627 0.17464
   0 -14   7  283.06   90.59   1 0.00000 0.46898-0.88080-0.50215 0.47348 0.72656
   0 -14  -7  228.13  159.04   1 0.00000 0.35976-0.12459 0.40038 0.99220 0.84276
   0 -14   7  424.90   66.89   1-0.06773 0.40275-0.84528-0.47022 0.53000 0.78528
   0  14  -7  323.68   63.65   1-0.02438-0.49247 0.89800 0.52210-0.43930-0.69632
   0  14  -7  444.97   69.63   1-0.39569-0.86380 0.88106 0.50379 0.25911 0.00524
   0  14   7  463.51   64.55   1-0.58244-0.93949 0.81177 0.28560 0.04216 0.18917
   0 -14   816677.50  487.37   1 0.00000 0.47683-0.91303-0.54485 0.40788 0.68975
   0 -14  -817698.96  547.98   1 0.00000 0.35198-0.08128 0.45415 0.99669 0.81844
   0 -14   817525.66  360.44   1-0.10754 0.37084-0.85770-0.49344 0.50276 0.78675
   0  14  -818803.32  370.40   1 0.01381-0.46208 0.91024 0.54506-0.41384-0.69955
   0  14   818563.61  374.87   1-0.51755-0.86770 0.53146-0.00588-0.67058-0.49705
   0  14  -818110.65  437.17   1-0.38014-0.85620 0.88321 0.51657 0.27464-0.00786
   0  14   818963.31  413.52   1-0.59224-0.94136 0.80524 0.26843 0.02874 0.20439
   0 -14   9 3125.15  212.99   1 0.00000 0.48468-0.93953-0.58182 0.34246 0.65311
   0 -14  -9 2912.29  215.43   1 0.00000 0.34420-0.04177 0.50413 0.99912 0.79206
   0 -14   9 2813.39  122.58   1-0.14652 0.33982-0.86786-0.51441 0.47470 0.78733
   0  14  -9 2646.02  123.23   1 0.05153-0.43215 0.92031 0.56586-0.38776-0.70217
   0  14   9 2912.67  206.80   1-0.53788-0.88019 0.50517-0.04288-0.67489-0.47267
   0  14  -9 2863.50  165.50   1-0.36465-0.84837 0.88489 0.52895 0.28980-0.02154
   0  14   9 2593.94  136.48   1-0.60123-0.94241 0.79891 0.25146 0.01621 0.22050
   0 -14  10  260.10   83.89   1 0.00000 0.49252-0.96042-0.61302 0.27853 0.61775
   0 -14 -10  164.00  126.65   1 0.00000 0.33658-0.00681 0.54966 0.99997 0.76458
   0 -14  10  275.59   64.33   1-0.18453 0.30978-0.87581-0.53318 0.44597 0.78724
   0  14 -10  333.46   70.73   1-0.34869-0.84036 0.88618 0.54089 0.30510-0.03488
   0  14  10  242.17   56.11   1-0.60925-0.94250 0.79296 0.23487 0.00481 0.23774
   0 -14  11 4557.99  254.78   1 0.00000 0.50040-0.97648-0.63956 0.21557 0.58357
   0 -14 -11 5262.89  336.97   1 0.00000 0.32882 0.02547 0.59242 0.99967 0.73546
   0 -14  11 5857.67  249.73   1-0.22144 0.28083-0.88163-0.54981 0.41674 0.78666
   0  14  11 5395.35  245.84   1-0.57320-0.89985 0.45605-0.11342-0.68077-0.42117
   0  14 -11 5669.11  280.32   1-0.33254-0.83217 0.88703 0.55239 0.32027-0.04836
   0 -14  12  354.43   93.93   1 0.00000 0.50827-0.98797-0.66152 0.15461 0.55139
   0 -14 -12  338.83  178.98   1 0.00000 0.32107 0.05439 0.63181 0.99852 0.70549
   0 -14  12  362.15   54.06   1-0.25713 0.25310-0.88542-0.56440 0.38718 0.78573
   0  14 -12  364.06   97.96   1-0.31622-0.82380 0.88745 0.56347 0.33528-0.06198
   0 -14  1310299.01  491.31   1 0.00000 0.51615-0.99538-0.67941 0.09596 0.52151
   0 -14 -1311304.34  583.38   1 0.00000 0.31331 0.08014 0.66803 0.99678 0.67494
   0 -14  1313069.84  210.52   1-0.29155 0.22664-0.88726-0.57706 0.35741 0.78461
   0  14  1311946.95  519.53   1-0.60207-0.91293 0.41215-0.17878-0.68383-0.36686
   0  14 -1313516.76  357.11   1-0.29973-0.81527 0.88744 0.57410 0.35015-0.07576
   0 -14  14 1588.44  160.92   1 0.00000 0.52402-0.99920-0.69371 0.03978 0.49411
   0 -14 -14 1977.84  240.37   1 0.00000 0.30556 0.10295 0.70131 0.99468 0.64403
   0 -14  14 2578.10  143.47   1-0.32464 0.20152-0.88729-0.58790 0.32758 0.78342
   0  14  14 2186.79  131.28   1-0.61424-0.91727 0.39248-0.20913-0.68458-0.33892
   0  14 -14 2546.47  175.54   1-0.28308-0.80656 0.88698 0.58429 0.36486-0.08969
   0 -14 -15  817.34  211.13   1 0.00000 0.29780 0.12301 0.73185 0.99240 0.61294
   0 -14  15  409.57   61.28   1-0.35610 0.17779-0.88564-0.59667 0.29803 0.78253
   0  14  15  468.90   70.44   1-0.62507-0.92026 0.37434-0.23797-0.68494-0.31061
   0  14 -15  422.97   72.89   1-0.26626-0.79770 0.88608 0.59405 0.37941-0.10379
   0 -14 -16   -7.92  213.03   1 0.00000 0.29005 0.14054 0.75985 0.99007 0.58180
   0 -14  16   17.97   35.62   1-0.38647 0.15541-0.88239-0.60424 0.26836 0.78149
   0  14  16  -62.77   64.42   1-0.63465-0.92201 0.35774-0.26526-0.68500-0.28200
   0  14 -16  -66.50   92.01   1-0.24928-0.78867 0.88474 0.60336 0.39379-0.11805
   0 -14 -17 -200.24  193.67   1 0.00000 0.28229 0.15572 0.78550 0.98780 0.55071
   0 -14  17   98.37   54.84   1-0.41548 0.13439-0.87767-0.61034 0.23888 0.78065
   0  14  17  376.82   82.98   1-0.64308-0.92261 0.34267-0.29102-0.68484-0.25316
   0  14 -17  369.82   92.10   1-0.23215-0.77949 0.88296 0.61223 0.40801-0.13248
   0 -14 -18  243.23  122.89   1 0.00000 0.27454 0.16874 0.80899 0.98566 0.51976
   0 -14  18  205.79   42.43   1-0.44314 0.11472-0.87158-0.61507 0.20967 0.78007
   0  14  18  406.48   77.62   1-0.65044-0.92214 0.32913-0.31526-0.68453-0.22417
   0  14 -18  290.74   77.93   1-0.21486-0.77016 0.88074 0.62066 0.42205-0.14707
   0 -14 -19 -203.79  144.80   1 0.00000 0.26678 0.17975 0.83048 0.98371 0.48899
   0 -14  19   64.41   38.55   1-0.46947 0.09637-0.86424-0.61855 0.18077 0.77981
   0  14  19  208.95   50.34   1-0.65683-0.92070 0.31708-0.33800-0.68412-0.19508
   0  14 -19  110.22   94.64   1-0.19741-0.76067 0.87806 0.62863 0.43592-0.16185
   0 -14 -20  114.54  162.49   1 0.00000 0.25903 0.18892 0.85012 0.98199 0.45846
   0 -14  20    2.26   53.36   1-0.49451 0.07931-0.85573-0.62086 0.15223 0.77989
   0  14  20   26.90   50.49   1-0.66232-0.91835 0.30650-0.35928-0.68365-0.16594
   0  14 -20  200.69   90.38   1-0.17982-0.75102 0.87493 0.63615 0.44960-0.17680
   0 -14 -21  151.03  125.72   1 0.00000 0.25127 0.19637 0.86805 0.98052 0.42819
   0 -14  21  -34.20   47.69   1-0.51831 0.06351-0.84614-0.62209 0.12406 0.78035
   0  14  21   61.51   66.69   1-0.66697-0.91517 0.29734-0.37913-0.68317-0.13678
   0  14 -21  -54.75   68.09   1-0.16207-0.74123 0.87135 0.64322 0.46311-0.19194
   0 -15   0   33.52  130.05   1 0.00000 0.44388-0.54537-0.06142 0.83819 0.89397
   0  15   0  -26.12   49.40   1-0.27086-0.71350 0.76834 0.28479-0.57989-0.64016
   0  15   0  -29.13   64.31   1-0.47668-0.91861 0.86194 0.37790 0.17267 0.11544
   0 -15   1  160.37  128.58   1 0.00000 0.45168-0.60234-0.12887 0.79823 0.88282
   0 -15  -1  129.24  140.19   1 0.00000 0.43608-0.48790 0.00651 0.87289 0.89988
   0  15  -1  -16.12   66.96   1-0.23732-0.68778 0.79143 0.31861-0.56330-0.65225
   0  15   1  -84.60   66.80   1-0.30329-0.73810 0.74423 0.24994-0.59509-0.62667
   0  15  -1   -1.02   77.36   1-0.46440-0.91429 0.86577 0.39237 0.18642 0.10055
   0  15   1  123.33   62.49   1-0.48851-0.92250 0.85791 0.36322 0.15917 0.13057
   0 -15   2  -42.61  119.72   1 0.00000 0.45945-0.65703-0.19389 0.75386 0.86677
   0 -15  -2   49.43  108.78   1 0.00000 0.42828-0.43085 0.07404 0.90242 0.90060
   0  15  -2  -43.97   46.13   1-0.20284-0.66112 0.81327 0.35119-0.54536-0.66300
   0  15   2   82.22   50.13   1-0.33444-0.76144 0.71931 0.21429-0.60888-0.61178
   0  15  -2    6.98   72.92   1-0.45172-0.90956 0.86936 0.40660 0.20037 0.08586
   0  15   2   14.77   59.12   1-0.49986-0.92591 0.85370 0.34837 0.14599 0.14602
   0 -15   3  117.84  115.09   1 0.00000 0.46727-0.71011-0.25743 0.70408 0.84579
   0 -15  -3   96.03  154.30   1 0.00000 0.42049-0.37505 0.14031 0.92700 0.89638
   0  15  -3   82.99   65.93   1-0.16761-0.63371 0.83370 0.38235-0.52615-0.67246
   0  15   3   66.30   67.25   1-0.36420-0.78338 0.69382 0.17806-0.62126-0.59548
   0  15  -3  -36.32   72.92   1-0.43867-0.90445 0.87267 0.42056 0.21447 0.07132
   0  15   3   -3.32   58.87   1-0.51068-0.92878 0.84938 0.33340 0.13320 0.16188
   0 -15   4  157.15   87.08   1 0.00000 0.47509-0.75986-0.31764 0.65008 0.82060
   0 -15  -4   67.31  138.53   1 0.00000 0.41269-0.32146 0.20439 0.94692 0.88764
   0  15  -4   34.25   45.35   1-0.13141-0.60566 0.85275 0.41247-0.50551-0.68047
   0  15   4    1.06   62.32   1-0.39246-0.80381 0.66799 0.14151-0.63226-0.57780
   0  15  -4   34.04   80.77   1-0.42527-0.89900 0.87569 0.43422 0.22867 0.05689
   0  15   4  -27.69   55.36   1-0.52091-0.93105 0.84500 0.31838 0.12091 0.17823
   0 -15   5  -88.37  100.20   1 0.00000 0.48291-0.80551-0.37375 0.59257 0.79189
   0 -15  -5   45.95  112.96   1 0.00000 0.40491-0.27010 0.26621 0.96283 0.87474
   0  15  -5   -8.26   58.16   1-0.09525-0.57729 0.86987 0.44031-0.48399-0.68764
   0  15   5 -151.54   48.38   1-0.41973-0.82285 0.64147 0.10399-0.64213-0.55865
   0  15  -5    2.93   77.59   1-0.41155-0.89323 0.87840 0.44757 0.24294 0.04252
   0  15   5   65.54   60.08   1-0.53046-0.93266 0.84063 0.30337 0.10924 0.19518
   0 -15   6 -149.26   97.30   1 0.00000 0.49071-0.84628-0.42487 0.53273 0.76070
   0 -15  -6  121.47  144.13   1 0.00000 0.39713-0.22163 0.32515 0.97513 0.85823
   0  15  -6 -159.91   61.83   1-0.05890-0.54873 0.88519 0.46635-0.46148-0.69382
   0  15   6  -50.92   46.69   1-0.44473-0.84002 0.61568 0.06749-0.65049-0.53833
   0  15  -6   38.99   58.19   1-0.39753-0.88716 0.88078 0.46059 0.25726 0.02820
   0  15   6  -27.42   57.46   1-0.53926-0.93351 0.83637 0.28847 0.09831 0.21290
   0 -15   7   74.48   97.66   1 0.00000 0.49856-0.88226-0.47133 0.47075 0.72751
   0 -15  -7   36.10  145.32   1 0.00000 0.38935-0.17631 0.38093 0.98433 0.83862
   0 -15   7  -29.69   62.64   1-0.06875 0.43135-0.84562-0.43838 0.52932 0.78851
   0  15  -7   90.26   49.42   1-0.02254-0.52017 0.89864 0.49053-0.43809-0.69913
   0  15   7   -1.66   47.22   1-0.46807-0.85552 0.59025 0.03135-0.65765-0.51680
   0  15  -7  -59.66   56.65   1-0.38323-0.88080 0.88282 0.47327 0.27159 0.01389
   0  15   7    8.04   69.54   1-0.54720-0.93350 0.83232 0.27377 0.08832 0.23155
   0 -15   8   78.74   88.22   1 0.00000 0.50641-0.91305-0.51259 0.40784 0.69339
   0 -15  -8  -96.98  146.02   1 0.00000 0.38157-0.13429 0.43342 0.99094 0.81642
   0 -15   8   61.06   46.59   1-0.10651 0.40150-0.85740-0.46095 0.50349 0.79140
   0  15  -8   53.92   64.73   1 0.01364-0.49178 0.91019 0.51280-0.41395-0.70368
   0  15   8  -41.92   45.17   1-0.48972-0.86935 0.56538-0.00422-0.66371-0.49417
   0  15  -8   87.57   75.65   1-0.36897-0.87417 0.88446 0.48560 0.28560-0.00092
   0  15   8   34.04   57.52   1-0.55412-0.93247 0.82863 0.25944 0.07950 0.25136
   0 -15   9    4.18   87.51   1 0.00000 0.51425-0.93866-0.54868 0.34481 0.65915
   0 -15  -9  130.17  134.23   1 0.00000 0.37379-0.09561 0.48256 0.99541 0.79209
   0 -15   9  -18.04   59.19   1-0.14361 0.37235-0.86717-0.48153 0.47684 0.79339
   0  15  -9  143.81   50.20   1 0.04951-0.46371 0.91982 0.53316-0.38918-0.70760
   0  15   9   36.38   57.88   1-0.50971-0.88151 0.54125-0.03906-0.66875-0.47053
   0  15  -9  100.73   92.53   1-0.35412-0.86728 0.88579 0.49758 0.29993-0.01524
   0  15   9  -84.35   50.35   1-0.55925-0.92990 0.82578 0.24607 0.07288 0.27335
   0 -15  10   19.20   75.33   1 0.00000 0.52208-0.95913-0.57942 0.28295 0.62585
   0 -15 -10 -118.83  131.33   1 0.00000 0.36601-0.06024 0.52839 0.99818 0.76604
   0 -15  10    7.72   58.77   1-0.17995 0.34398-0.87496-0.50013 0.44950 0.79469
   0  15  10  -50.76   65.00   1-0.52808-0.89205 0.51801-0.07301-0.67289-0.44598
   0  15 -10   21.82   94.40   1-0.33903-0.86014 0.88674 0.50918 0.31421-0.02960
   0 -15  11   -0.32   80.71   1 0.00000 0.52995-0.97512-0.60590 0.22164 0.59331
   0 -15 -11  -86.79  129.78   1 0.00000 0.35823-0.02809 0.57100 0.99960 0.73865
   0 -15  11   33.21   39.59   1-0.21539 0.31650-0.88081-0.51679 0.42162 0.79545
   0  15  11   38.15   47.67   1-0.54488-0.90102 0.49579-0.10594-0.67622-0.42063
   0  15 -11   73.68   64.16   1-0.32371-0.85278 0.88732 0.52041 0.32843-0.04402
   0 -15  12   92.40   83.03   1 0.00000 0.53783-0.98680-0.62805 0.16193 0.56239
   0 -15 -12  473.47  196.64   1 0.00000 0.35065 0.00013 0.60982 1.00000 0.71074
   0 -15  12  -51.51   57.04   1-0.24984 0.29001-0.88480-0.53158 0.39332 0.79580
   0  15  12   58.77   65.22   1-0.56017-0.90848 0.47471-0.13773-0.67885-0.39457
   0  15 -12    9.65   64.91   1-0.30817-0.84519 0.88750 0.53124 0.34258-0.05851
   0 -15  13  -36.49   72.01   1 0.00000 0.54570-0.99456-0.64629 0.10416 0.53339
   0 -15 -13  179.79  123.18   1 0.00000 0.34289 0.02626 0.64642 0.99965 0.68158
   0 -15  13   -3.46   38.50   1-0.28321 0.26461-0.88698-0.54458 0.36474 0.79586
   0  15  13    2.68   45.69   1-0.57402-0.91450 0.45485-0.16830-0.68088-0.36791
   0  15 -13   75.54   64.99   1-0.29242-0.83739 0.88729 0.54168 0.35664-0.07309
   0 -15  14  -20.46   63.86   1 0.00000 0.55358-0.99882-0.66103 0.04853 0.50654
   0 -15 -14    4.76  157.57   1 0.00000 0.33514 0.04960 0.68023 0.99876 0.65188
   0 -15  14   92.01   53.56   1-0.31544 0.24033-0.88746-0.55587 0.33600 0.79576
   0  15  14  -88.25   58.61   1-0.58661-0.91911 0.43611-0.19778-0.68241-0.34074
   0  15 -14 -155.44   94.37   1-0.27646-0.82939 0.88668 0.55172 0.37062-0.08776
   0 -15 -15  180.56  194.77   1 0.00000 0.32738 0.07033 0.71143 0.99752 0.62182
   0 -15  15   -8.92   39.86   1-0.34622 0.21725-0.88634-0.56514 0.30744 0.79587
   0  15 -15  -87.44   79.58   1-0.26031-0.82119 0.88566 0.56136 0.38448-0.10254
   0 -15 -16 -184.19  172.02   1 0.00000 0.31963 0.08861 0.74019 0.99606 0.59155
   0 -15  16  -28.78   45.38   1-0.37609 0.19537-0.88369-0.57331 0.27864 0.79570
   0  15  16   60.08   66.98   1-0.60781-0.92465 0.40297-0.25232-0.68423-0.28521
   0  15 -16  -14.34   66.19   1-0.24396-0.81279 0.88424 0.57058 0.39824-0.11743
   0 -15 -17  -67.63  172.90   1 0.00000 0.31187 0.10462 0.76667 0.99451 0.56119
   0 -15  17  128.37   51.00   1-0.40474 0.17470-0.87961-0.58004 0.24993 0.79562
   0  15  17   48.78   66.78   1-0.61669-0.92570 0.38844-0.27754-0.68469-0.25699
   0  15 -17  -70.29   62.65   1-0.22742-0.80421 0.88240 0.57939 0.41187-0.13243
   0 -15 -18   88.26  176.95   1 0.00000 0.30412 0.11851 0.79103 0.99295 0.53082
   0 -15  18   35.32   39.64   1-0.43218 0.15525-0.87418-0.58544 0.22137 0.79570
   0  15  18  -17.88   56.53   1-0.62452-0.92570 0.37528-0.30139-0.68493-0.22855
   0  15 -18 -292.00   90.98   1-0.21070-0.79544 0.88014 0.58778 0.42538-0.14757
   0 -15 -19 -151.12  127.51   1 0.00000 0.29636 0.13042 0.81342 0.99145 0.50051
   0 -15  19  -32.82   47.13   1-0.45842 0.13699-0.86751-0.58959 0.19303 0.79599
   0  15  19 -107.50   46.82   1-0.63137-0.92472 0.36348-0.32389-0.68501-0.19996
   0  15 -19 -107.25   99.00   1-0.19379-0.78648 0.87745 0.59575 0.43876-0.16283
   0 -15 -20 -192.12  251.02   1 0.00000 0.28861 0.14049 0.83396 0.99008 0.47032
   0 -15  20   62.11   53.12   1-0.48348 0.11993-0.85967-0.59257 0.16494 0.79654
   0  15  20  -62.20   50.14   1-0.63731-0.92283 0.35302-0.34504-0.68497-0.17125
   0  15 -20  163.62   68.99   1-0.17670-0.77735 0.87433 0.60328 0.45200-0.17824
   0 -16   0 1766.17  206.81   1 0.00000 0.47347-0.57313-0.05692 0.81945 0.87896
   0  16   0 1676.56  134.41   1-0.25305-0.72520 0.78083 0.26504-0.57119-0.63547
   0  16   0 1918.38  157.97   1-0.45451-0.92591 0.86860 0.35229 0.19733 0.13628
   0 -16   1 3675.57  267.39   1 0.00000 0.48122-0.62494-0.11907 0.78066 0.86847
   0 -16  -1 3326.62  275.06   1 0.00000 0.46568-0.51990 0.00678 0.85422 0.88492
   0  16  -1 3517.09  184.03   1-0.22141-0.70138 0.80174 0.29669-0.55513-0.64810
   0  16   1 3094.38  117.48   1-0.28369-0.74802 0.75901 0.23249-0.58600-0.62161
   0  16  -1 3162.77  183.62   1-0.44365-0.92300 0.87145 0.36578 0.20912 0.11943
   0  16   1 3261.91  187.07   1-0.46483-0.92828 0.86565 0.33869 0.18595 0.15354
   0 -16   2 1946.47  200.49   1 0.00000 0.48904-0.67620-0.18079 0.73671 0.85331
   0 -16  -2 2052.32  232.81   1 0.00000 0.45788-0.46686 0.07029 0.88432 0.88622
   0  16  -2 1693.46  135.71   1-0.18891-0.67670 0.82158 0.32726-0.53787-0.65952
   0  16   2 2050.67  163.07   1-0.31321-0.76972 0.73648 0.19922-0.59957-0.60649
   0  16  -2 1793.58  149.73   1-0.43230-0.91960 0.87416 0.37913 0.22125 0.10293
   0  16   2 2040.56  166.98   1-0.47455-0.93005 0.86264 0.32503 0.17507 0.17130
   0 -16   3 1148.44  147.43   1 0.00000 0.49686-0.72524-0.24029 0.68849 0.83389
   0 -16  -3  952.57  159.00   1 0.00000 0.45008-0.41472 0.13289 0.90994 0.88304
   0  16  -3 1057.85  107.94   1-0.15529-0.65127 0.84040 0.35718-0.51923-0.66951
   0  16   3 1291.72  118.57   1-0.34149-0.79017 0.71342 0.16543-0.61188-0.59012
   0  16  -3 1123.74  108.40   1-0.42049-0.91574 0.87668 0.39229 0.23367 0.08671
   0  16   3 1077.56  108.75   1-0.48360-0.93116 0.85962 0.31138 0.16480 0.18966
   0 -16   4 1431.63  163.43   1 0.00000 0.50468-0.77130-0.29681 0.63646 0.81067
   0 -16  -4 1335.57  174.62   1 0.00000 0.44228-0.36412 0.19397 0.93135 0.87564
   0  16  -4 1016.65   95.81   1-0.12155-0.62533 0.85760 0.38511-0.49973-0.67870
   0  16   4 1378.44  119.23   1-0.36844-0.80930 0.69005 0.13132-0.62295-0.57252
   0  16  -4 1376.00  133.47   1-0.40827-0.91146 0.87899 0.40525 0.24632 0.07072
   0  16   4 1209.57  115.50   1-0.49191-0.93152 0.85668 0.29780 0.15524 0.20874
   0 -16   5  541.23  109.74   1 0.00000 0.51250-0.81373-0.34969 0.58124 0.78425
   0 -16  -5  436.80  134.84   1 0.00000 0.43449-0.31579 0.25279 0.94882 0.86446
   0  16  -5  466.23   76.91   1-0.08742-0.59900 0.87332 0.41155-0.47922-0.68688
   0  16   5  639.56   75.81   1-0.39398-0.82702 0.66655 0.09709-0.63283-0.55371
   0  16  -5  583.69   80.62   1-0.39565-0.90679 0.88107 0.41797 0.25915 0.05492
   0  16   5  466.36   81.21   1-0.49937-0.93103 0.85389 0.28436 0.14656 0.22869
   0 -16   6 1122.53  137.59   1 0.00000 0.52029-0.85180-0.39812 0.52385 0.75550
   0 -16  -6  919.34  158.38   1 0.00000 0.42671-0.26961 0.30943 0.96296 0.84979
   0  16  -6 1169.41  106.52   1-0.05306-0.57244 0.88747 0.43642-0.45778-0.69414
   0  16   6  980.67   98.04   1-0.41868-0.84345 0.64252 0.06207-0.64176-0.53360
   0  16  -6  955.14   99.56   1-0.38267-0.90176 0.88289 0.43043 0.27213 0.03926
   0  16   6 1042.36  107.36   1-0.50586-0.92957 0.85135 0.27117 0.13893 0.24970
   0 -16   7 3536.02  232.04   1 0.00000 0.52814-0.88565-0.44244 0.46434 0.72478
   0 -16  -7 3670.80  307.14   1 0.00000 0.41894-0.22611 0.36340 0.97410 0.83212
   0 -16   7 4008.72  203.94   1-0.07194 0.45779-0.84669-0.40725 0.52719 0.79029
   0  16  -7 3194.00  190.35   1-0.01863-0.54580 0.89998 0.45965-0.43553-0.70058
   0  16   7 3467.58  215.55   1-0.44126-0.85821 0.61935 0.02819-0.64937-0.51252
   0  16  -7 3486.93  212.46   1-0.36972-0.89641 0.88439 0.44260 0.28487 0.02315
   0  16   7 3348.92  197.53   1-0.51120-0.92697 0.84917 0.25835 0.13258 0.27199
   0 -16   8 7240.77  407.42   1 0.00000 0.53598-0.91484-0.48210 0.40380 0.69303
   0 -16  -8 8274.19  481.14   1 0.00000 0.41116-0.18546 0.41451 0.98265 0.81186
   0 -16   8 7341.83  340.47   1-0.10780 0.42983-0.85777-0.42912 0.50259 0.79441
   0  16  -8 7830.15  364.43   1 0.01572-0.51923 0.91080 0.48120-0.41254-0.70628
   0  16   8 8239.27  387.69   1-0.46235-0.87146 0.59661-0.00526-0.65595-0.49042
   0  16  -8 8281.86  413.40   1-0.35606-0.89070 0.88564 0.45451 0.29807 0.00771
   0 -16   9 3182.55  229.58   1 0.00000 0.54383-0.93935-0.51708 0.34293 0.66095
   0 -16  -9 3551.90  259.00   1 0.00000 0.40338-0.14774 0.46269 0.98902 0.78942
   0 -16   9 3672.86  207.18   1-0.14316 0.40243-0.86706-0.44922 0.47718 0.79764
   0  16  -9 2684.36  151.88   1 0.04988-0.49287 0.91991 0.50104-0.38892-0.71135
   0  16   9 3443.18  203.03   1-0.48195-0.88323 0.57445-0.03812-0.66160-0.46738
   0  16  -9 3246.63  206.06   1-0.34209-0.88469 0.88658 0.46610 0.31133-0.00766
   0 -16  10  -54.11   58.28   1 0.00000 0.55164-0.95911-0.54711 0.28299 0.62956
   0 -16 -10   57.97  132.28   1 0.00000 0.39560-0.11298 0.50792 0.99359 0.76518
   0 -16  10   17.36   53.65   1-0.17791 0.37564-0.87457-0.46754 0.45107 0.80018
   0  16  10  111.04   68.38   1-0.50007-0.89352 0.55303-0.07025-0.66639-0.44347
   0  16 -10   67.65   86.51   1-0.32784-0.87840 0.88720 0.47737 0.32462-0.02301
   0 -16  11  -15.02   79.42   1 0.00000 0.55951-0.97475-0.57323 0.22327 0.59862
   0 -16 -11  192.07  127.35   1 0.00000 0.38782-0.08114 0.55023 0.99670 0.73948
   0 -16  11  170.81   53.46   1-0.21194 0.34957-0.88032-0.48410 0.42439 0.80214
   0  16 -11  -13.13   89.71   1-0.31332-0.87182 0.88748 0.48830 0.33792-0.03836
   0 -16  12 3715.54  247.00   1 0.00000 0.56739-0.98632-0.59527 0.16483 0.56896
   0 -16 -12 4497.41  383.76   1 0.00000 0.38004-0.05213 0.58970 0.99864 0.71261
   0 -16  12 4756.31  256.55   1-0.24514 0.32433-0.88435-0.49895 0.39725 0.80364
   0  16  12 4667.05  253.92   1-0.53205-0.90984 0.51285-0.13186-0.67372-0.39343
   0  16 -12 4469.73  285.01   1-0.29854-0.86499 0.88742 0.49889 0.35122-0.05370
   0 -16  13 1777.15  165.37   1 0.00000 0.57526-0.99414-0.61358 0.10801 0.54091
   0 -16 -13 2235.21  227.57   1 0.00000 0.37226-0.02585 0.62643 0.99966 0.68482
   0 -16  13 2450.00  164.91   1-0.27744 0.30000-0.88673-0.51213 0.36977 0.80480
   0  16  13 2155.09  143.39   1-0.54600-0.91597 0.49427-0.16114-0.67643-0.36745
   0  16 -13 2270.72  173.49   1-0.28350-0.85791 0.88700 0.50911 0.36449-0.06908
   0 -16  14  181.93   71.94   1 0.00000 0.58313-0.99859-0.62850 0.05303 0.51471
   0 -16 -14  236.70  173.83   1 0.00000 0.36472-0.00298 0.65991 0.99999 0.65688
   0 -16  14   93.79   42.15   1-0.30877 0.27663-0.88750-0.52371 0.34204 0.80572
   0  16  14   35.14   65.30   1-0.55868-0.92081 0.47681-0.18932-0.67861-0.34095
   0  16 -14  273.75  114.78   1-0.26823-0.85059 0.88621 0.51898 0.37772-0.08449
   0 -16 -15  898.65  239.79   1 0.00000 0.35696 0.01822 0.69159 0.99983 0.62790
   0 -16  15 1143.59   76.26   1-0.33880 0.25425-0.88676-0.53332 0.31443 0.80679
   0  16  15  849.94   86.44   1-0.57014-0.92444 0.46050-0.21634-0.68035-0.31400
   0  16 -15  625.93   94.02   1-0.25272-0.84304 0.88505 0.52847 0.39090-0.09995
   0 -16 -16  422.87  189.64   1 0.00000 0.34921 0.03709 0.72094 0.99931 0.59857
   0 -16  16  151.29   49.62   1-0.36807 0.23297-0.88456-0.54194 0.28648 0.80747
   0  16  16  137.70   63.32   1-0.58044-0.92691 0.44538-0.24216-0.68170-0.28666
   0  16 -16  255.91   97.09   1-0.23699-0.83526 0.88351 0.53758 0.40402-0.11547
   0 -16 -17  316.70  189.33   1 0.00000 0.34145 0.05377 0.74809 0.99855 0.56900
   0 -16  17  341.15   57.89   1-0.39627 0.21276-0.88098-0.54918 0.25853 0.80816
   0  16  17  183.17   65.70   1-0.58976-0.92824 0.43132-0.26694-0.68274-0.25903
   0  16 -17  382.20  113.48   1-0.22103-0.82726 0.88158 0.54631 0.41707-0.13107
   0 -16 -18 3532.39  291.79   1 0.00000 0.33370 0.06838 0.77317 0.99765 0.53929
   0 -16  18 3513.55  141.69   1-0.42338 0.19363-0.87609-0.55512 0.23065 0.80891
   0  16  18 3328.50  152.92   1-0.59795-0.92860 0.41865-0.29030-0.68350-0.23111
   0  16 -18 2740.07  184.05   1-0.20487-0.81904 0.87926 0.55463 0.43003-0.14675
   0 -17   0  153.01  142.97   1 0.00000 0.50307-0.60074-0.05227 0.79944 0.86266
   0  17   0  141.02   68.30   1-0.23494-0.73660 0.79299 0.24497-0.56209-0.63040
   0  17   0  -15.12   78.16   1-0.43139-0.93225 0.87436 0.32578 0.22221 0.15735
   0 -17   1  114.47  111.81   1 0.00000 0.51081-0.64867-0.11053 0.76106 0.85255
   0 -17  -1 -158.78  102.12   1 0.00000 0.49527-0.55133 0.00761 0.83428 0.86870
   0  17  -1   31.87   49.21   1-0.20498-0.71446 0.81197 0.27468-0.54650-0.64349
   0  17   1 -151.57   66.94   1-0.26400-0.75783 0.77322 0.21446-0.57656-0.61619
   0  17  -1  -35.72   64.49   1-0.42188-0.93070 0.87640 0.33846 0.23222 0.13871
   0  17   1    6.31   69.50   1-0.44026-0.93317 0.87229 0.31306 0.21276 0.17653
   0 -17   2   21.29  138.90   1 0.00000 0.51863-0.69609-0.16840 0.71795 0.83824
   0 -17  -2   12.27  142.60   1 0.00000 0.48747-0.50193 0.06748 0.86490 0.87052
   0  17  -2   21.26   48.22   1-0.17424-0.69154 0.83000 0.30344-0.52983-0.65550
   0  17   2   21.47   60.84   1-0.29204-0.77805 0.75280 0.18331-0.58991-0.60085
   0  17  -2  -62.45   69.17   1-0.41180-0.92855 0.87836 0.35106 0.24269 0.12055
   0  17   2   25.58   60.84   1-0.44842-0.93339 0.87023 0.30036 0.20396 0.19637
   0 -17   3   65.71  158.63   1 0.00000 0.52645-0.74144-0.22422 0.67100 0.82010
   0 -17  -3 -105.20  156.70   1 0.00000 0.47967-0.45315 0.12673 0.89142 0.86824
   0  17  -3  -13.67   58.94   1-0.14242-0.66794 0.84716 0.33173-0.51188-0.66618
   0  17   3  -70.32   47.70   1-0.31897-0.79716 0.73190 0.15168-0.60213-0.58439
   0  17  -3  -14.06   80.20   1-0.40118-0.92588 0.88020 0.36354 0.25356 0.10278
   0  17   3   23.79   47.39   1-0.45578-0.93280 0.86825 0.28773 0.19593 0.21698
   0 -17   4 -156.44  123.78   1 0.00000 0.53427-0.78410-0.27734 0.62062 0.79851
   0 -17  -4  251.20  188.73   1 0.00000 0.47187-0.40556 0.18479 0.91406 0.86207
   0  17  -4  -24.02   62.96   1-0.11051-0.64382 0.86287 0.35817-0.49317-0.67616
   0  17   4  -78.92   45.60   1-0.34472-0.81509 0.71070 0.11974-0.61324-0.56682
   0  17  -4  -45.83   78.93   1-0.39007-0.92272 0.88189 0.37588 0.26477 0.08535
   0  17   4    3.79   70.09   1-0.46224-0.93131 0.86641 0.27525 0.18882 0.23850
   0 -17   5  -15.23   86.71   1 0.00000 0.54202-0.82326-0.32682 0.56766 0.77420
   0 -17  -5 -104.18  174.89   1 0.00000 0.46408-0.35960 0.24122 0.93310 0.85231
   0  17  -5    5.51   48.91   1-0.07819-0.61931 0.87729 0.38331-0.47354-0.68522
   0  17   5   26.06   52.97   1-0.36921-0.83176 0.68936 0.08766-0.62326-0.54816
   0  17  -5   98.85   82.29   1-0.37851-0.91911 0.88340 0.38803 0.27625 0.06820
   0  17   5  -34.20   48.33   1-0.46766-0.92879 0.86479 0.26299 0.18279 0.26111
   0 -17   6  -45.46   99.07   1 0.00000 0.54987-0.85899-0.37302 0.51199 0.74732
   0 -17  -6 -144.98  170.30   1 0.00000 0.45630-0.31590 0.29541 0.94879 0.83935
   0  17  -6  -36.76   59.82   1-0.04562-0.59453 0.89031 0.40706-0.45304-0.69341
   0  17   6  137.54   61.38   1-0.39240-0.84713 0.66804 0.05562-0.63223-0.52845
   0  17  -6   58.16   85.47   1-0.36695-0.91512 0.88467 0.39996 0.28757 0.05067
   0 -17   7  -19.04  104.71   1 0.00000 0.55771-0.89069-0.41520 0.45459 0.71872
   0 -17  -7 -138.88  233.60   1 0.00000 0.44852-0.27421 0.34756 0.96166 0.82342
   0 -17   7  -47.66   45.05   1-0.07698 0.48238-0.84835-0.37672 0.52380 0.79080
   0  17  -7   47.68   69.83   1-0.01293-0.56963 0.90189 0.42935-0.43176-0.70083
   0  17   7  -46.01   64.86   1-0.41487-0.86130 0.64631 0.02289-0.64042-0.50757
   0  17  -7   63.78   85.86   1-0.35455-0.91068 0.88576 0.41170 0.29952 0.03398
   0 -17   8  -37.92   90.92   1 0.00000 0.56556-0.91819-0.45317 0.39612 0.68903
   0 -17  -8    5.17  123.31   1 0.00000 0.44074-0.23499 0.39725 0.97199 0.80494
   0 -17   8   25.18   66.72   1-0.11110 0.45615-0.85871-0.39786 0.50026 0.79600
   0  17  -8  -29.44   49.40   1 0.01976-0.54473 0.91196 0.45015-0.40979-0.70754
   0  17   8  -61.10   53.30   1-0.43537-0.87397 0.62551-0.00861-0.64744-0.48590
   0  17  -8  188.20   85.20   1-0.34178-0.90586 0.88660 0.42319 0.31163 0.01744
   0 -17   9   29.42   82.76   1 0.00000 0.57340-0.94143-0.48688 0.33719 0.65889
   0 -17  -9 -321.07  126.49   1 0.00000 0.43296-0.19834 0.44436 0.98013 0.78426
   0 -17   9  -95.95   46.18   1-0.14484 0.43037-0.86746-0.41743 0.47594 0.80032
   0  17  -9   15.17   64.58   1 0.05233-0.51995 0.92051 0.46942-0.38719-0.71364
   0  17   9   80.09   48.34   1-0.45452-0.88528 0.60518-0.03965-0.65357-0.46334
   0  17  -9  -43.28   84.78   1-0.32867-0.90070 0.88717 0.43442 0.32386 0.00103
   0 -17  10   27.27   75.09   1 0.00000 0.58119-0.96028-0.51598 0.27902 0.62926
   0 -17 -10  119.45  136.47   1 0.00000 0.42519-0.16431 0.48885 0.98640 0.76173
   0  17  10  234.67   73.88   1-0.47233-0.89526 0.58546-0.07009-0.65889-0.43997
   0  17 -10   27.73   93.31   1-0.31522-0.89521 0.88746 0.44536 0.33619-0.01527
   0 -17  11   83.38   73.93   1 0.00000 0.58907-0.97532-0.54149 0.22079 0.59981
   0 -17 -11  200.96  137.70   1 0.00000 0.41741-0.13292 0.53071 0.99112 0.73764
   0 -17  11 -152.18   49.59   1-0.21077 0.38037-0.88015-0.45174 0.42533 0.80699
   0  17  11  -31.01   44.96   1-0.48882-0.90393 0.56644-0.09981-0.66346-0.41586
   0  17 -11  126.23   92.82   1-0.30147-0.88941 0.88746 0.45600 0.34860-0.03151
   0 -17 -12  -42.88  184.55   1 0.00000 0.40963-0.10412 0.56997 0.99456 0.71226
   0 -17  12  -35.35   42.71   1-0.24276 0.35634-0.88412-0.46652 0.39924 0.80955
   0  17  12    3.64   63.34   1-0.50402-0.91130 0.54823-0.12873-0.66737-0.39108
   0  17 -12   68.00   98.08   1-0.28742-0.88331 0.88714 0.46634 0.36106-0.04769
   0 -17 -13   14.17  143.14   1 0.00000 0.40185-0.07784 0.60672 0.99696 0.68585
   0 -17  13   28.45   57.22   1-0.27398 0.33307-0.88655-0.47976 0.37276 0.81172
   0  17  13 -113.44   66.21   1-0.51798-0.91743 0.53092-0.15676-0.67067-0.36570
   0  17 -13  -62.35  110.64   1-0.27308-0.87693 0.88650 0.47635 0.37354-0.06385
   0 -17 -14 -118.87  188.66   1 0.00000 0.39407-0.05400 0.64102 0.99854 0.65862
   0 -17  14  119.61   52.40   1-0.30439 0.31063-0.88748-0.49150 0.34599 0.81358
   0  17  14  -10.91   65.47   1-0.53074-0.92236 0.51456-0.18383-0.67344-0.33978
   0  17 -14   53.61   67.21   1-0.25847-0.87027 0.88552 0.48602 0.38604-0.07999
   0 -17 -15  258.27  196.05   1 0.00000 0.38629-0.03248 0.67300 0.99947 0.63074
   0 -17  15  -28.71   39.91   1-0.33362 0.28901-0.88699-0.50132 0.31927 0.81556
   0  17  15  -54.59   48.98   1-0.54234-0.92613 0.49921-0.20988-0.67575-0.31340
   0  17 -15 -163.48   64.93   1-0.24359-0.86335 0.88420 0.49535 0.39854-0.09613
   0 -17 -16  250.94  170.22   1 0.00000 0.37879-0.01398 0.70213 0.99990 0.60292
   0 -17  16  -61.29   53.17   1-0.36223 0.26838-0.88512-0.51027 0.29214 0.81706
   0  17  16  -19.58   49.05   1-0.55284-0.92880 0.48492-0.23489-0.67764-0.28660
   0  17 -16   -9.25   74.47   1-0.22846-0.85617 0.88252 0.50433 0.41102-0.11229
   0 -17 -17  125.53  192.42   1 0.00000 0.37103 0.00321 0.72980 0.99999 0.57420
   0 -17  17  -19.13   60.74   1-0.38990 0.24870-0.88191-0.51789 0.26493 0.81849
   0  17  17  156.96   50.21   1-0.56229-0.93042 0.47172-0.25880-0.67919-0.25946
   0  17 -17 -181.44   70.64   1-0.21308-0.84875 0.88048 0.51294 0.42347-0.12849
   0 -18   011669.87  436.30   1 0.00000 0.53258-0.62737-0.04649 0.77872 0.84509
   0  18   010288.33  509.26   1-0.21653-0.74769 0.80483 0.22457-0.55259-0.62491
   0  18   011282.46  303.20   1-0.40726-0.93759 0.87917 0.29831 0.24735 0.17867
   0 -18   1  442.35  146.77   1 0.00000 0.54040-0.67260-0.10219 0.73999 0.83517
   0 -18  -1  119.04  117.28   1 0.00000 0.52486-0.58226 0.00894 0.81299 0.85113
   0  18  -1  170.57   82.15   1-0.18808-0.72706 0.82206 0.25254-0.53742-0.63843
   0  18   1  278.15   57.15   1-0.24415-0.76749 0.78688 0.19588-0.56674-0.61039
   0  18  -1  287.62   77.97   1-0.39906-0.93734 0.88054 0.31033 0.25571 0.15839
   0  18   1  345.25   83.29   1-0.41473-0.93711 0.87781 0.28631 0.23966 0.19961
   0 -18   2  509.54  136.59   1 0.00000 0.54822-0.71652-0.15656 0.69756 0.82154
   0 -18  -2  363.15  148.93   1 0.00000 0.51706-0.53618 0.06549 0.84409 0.85343
   0  18  -2  456.73   63.30   1-0.15848-0.70574 0.83869 0.28033-0.52103-0.65064
   0  18   2  414.99   63.06   1-0.27085-0.78637 0.76835 0.16662-0.57988-0.59484
   0  18  -2  488.54   92.80   1-0.39019-0.93642 0.88187 0.32230 0.26464 0.13868
   0  18   2  371.21   67.27   1-0.42137-0.93580 0.87650 0.27436 0.23276 0.22135
   0 -18   3 1803.35  215.86   1 0.00000 0.55604-0.75850-0.20901 0.65166 0.80444
   0 -18  -3 1516.13  180.22   1 0.00000 0.50926-0.49051 0.12164 0.87143 0.85196
   0  18  -3 1582.52  120.88   1-0.12870-0.68375 0.85410 0.30646-0.50392-0.66223
   0  18   3 1730.44  126.27   1-0.29656-0.80426 0.74938 0.13692-0.59200-0.57828
   0  18  -3 1499.15  135.85   1-0.38072-0.93489 0.88313 0.33421 0.27407 0.11948
   0  18   3 1869.37  159.21   1-0.42708-0.93356 0.87531 0.26252 0.22677 0.24400
   0 -18   4  918.60  153.79   1 0.00000 0.56386-0.79802-0.25898 0.60262 0.78421
   0 -18  -4 1127.81  178.84   1 0.00000 0.50147-0.44573 0.17689 0.89516 0.84689
   0  18  -4  942.53  110.39   1-0.09841-0.66126 0.86844 0.33153-0.48591-0.67291
   0  18   4  887.08   83.14   1-0.32119-0.82107 0.73012 0.10692-0.60311-0.56071
   0  18  -4 1106.60  100.76   1-0.37119-0.93290 0.88423 0.34595 0.28343 0.09999
   0 -18   5 4147.47  286.78   1 0.00000 0.57160-0.83432-0.30560 0.55127 0.76149
   0 -18  -5 4165.71  322.22   1 0.00000 0.49367-0.40226 0.23083 0.91552 0.83845
   0  18  -5 3687.28  213.32   1-0.06773-0.63838 0.88163 0.35544-0.46703-0.68272
   0  18   5 3719.28  211.19   1-0.34470-0.83676 0.71071 0.07678-0.61323-0.54215
   0  18  -5 3906.59  250.83   1-0.36062-0.93028 0.88526 0.35763 0.29369 0.08160
   0 -18   6  -43.56  103.01   1 0.00000 0.57944-0.86755-0.34930 0.49734 0.73636
   0 -18  -6  -37.03  170.85   1 0.00000 0.48587-0.36045 0.28311 0.93277 0.82690
   0  18  -6  -30.23   50.71   1-0.03678-0.61523 0.89359 0.37812-0.44736-0.69174
   0  18  -6    1.86   77.38   1-0.34958-0.92719 0.88612 0.36914 0.30426 0.06353
   0 -18   7 3860.43  296.89   1 0.00000 0.58729-0.89713-0.38935 0.44176 0.70957
   0 -18  -7 4062.77  356.17   1 0.00000 0.47811-0.32081 0.33323 0.94714 0.81262
   0 -18   7 4514.62  273.98   1-0.08364 0.50535-0.85049-0.34667 0.51929 0.79020
   0  18  -7 3190.31  202.73   1-0.00566-0.59191 0.90425 0.39951-0.42694-0.70002
   0  18   7 3622.16  273.83   1-0.38817-0.86459 0.67201 0.01661-0.63064-0.50219
   0  18  -7 4207.90  272.20   1-0.33809-0.92366 0.88679 0.38046 0.31509 0.04572
   0 -18   8 4087.45  313.43   1 0.00000 0.59513-0.92287-0.42557 0.38509 0.68168
   0 -18  -8 3707.93  299.94   1 0.00000 0.47033-0.28304 0.38146 0.95910 0.79578
   0 -18   8 3937.54  244.26   1-0.11616 0.48071-0.86012-0.36708 0.49668 0.79634
   0  18  -8 3499.75  225.37   1 0.02550-0.56853 0.91357 0.41955-0.40586-0.70762
   0  18   8 4190.08  248.36   1-0.40869-0.87677 0.65240-0.01399-0.63822-0.48068
   0  18  -8 4124.79  291.91   1-0.32619-0.91971 0.88725 0.39157 0.32615 0.02814
   0 -18  -9 3210.15  239.95   1 0.00000 0.46255-0.24753 0.42744 0.96888 0.77674
   0 -18   9 3538.14  145.00   1-0.14839 0.45644-0.86829-0.38606 0.47332 0.80162
   0  18  -9 3071.17  151.58   1 0.05662-0.54521 0.92152 0.43822-0.38417-0.71463
   0  18   9 3198.18  152.79   1-0.42737-0.88762 0.63375-0.04335-0.64475-0.45852
   0  18  -9 3125.82  203.29   1-0.31389-0.91537 0.88748 0.40245 0.33740 0.01074
   0 -18 -10  432.81  157.21   1 0.00000 0.45477-0.21435 0.47108 0.97675 0.75581
   0 -18  10  835.91  104.98   1-0.18024 0.43255-0.87501-0.40359 0.44928 0.80622
   0  18  10  651.79   67.70   1-0.44481-0.89723 0.61560-0.07221-0.65051-0.43560
   0  18 -10  635.31  108.57   1-0.30124-0.91066 0.88745 0.41308 0.34881-0.00648
   0 -18 -11 2203.04  224.37   1 0.00000 0.44699-0.18353 0.51237 0.98301 0.73325
   0 -18  11 1929.09  115.10   1-0.21162 0.40913-0.88027-0.41966 0.42465 0.81023
   0  18  11 2061.39  136.21   1-0.46105-0.90564 0.59804-0.10047-0.65556-0.41196
   0  18 -11 2351.65  190.98   1-0.28823-0.90561 0.88717 0.42344 0.36034-0.02359
   0 -18 -12  635.38  219.85   1 0.00000 0.43922-0.15507 0.55129 0.98790 0.70933
   0 -18  12  742.18   78.95   1-0.24243 0.38628-0.88408-0.43429 0.39951 0.81374
   0  18  12  865.87  132.02   1-0.47609-0.91285 0.58118-0.12805-0.65996-0.38767
   0  18 -12  767.35  125.92   1-0.27489-0.90022 0.88660 0.43352 0.37198-0.04059
   0 -18 -13 2863.49  236.68   1 0.00000 0.43144-0.12893 0.58789 0.99165 0.68427
   0 -18  13 3090.96  137.56   1-0.27261 0.36407-0.88647-0.44748 0.37395 0.81682
   0  18  13 2824.59  127.71   1-0.48997-0.91891 0.56508-0.15486-0.66377-0.36279
   0  18 -13 3137.91  204.01   1-0.26123-0.89451 0.88573 0.44331 0.38370-0.05751
   0 -18 -14 2390.12  289.87   1 0.00000 0.42366-0.10506 0.62223 0.99446 0.65828
   0 -18  14 2618.53  134.45   1-0.30208 0.34256-0.88746-0.45929 0.34805 0.81957
   0  18  14 2235.23  118.01   1-0.50273-0.92383 0.54982-0.18083-0.66705-0.33738
   0  18 -14 2459.10  183.61   1-0.24726-0.88850 0.88456 0.45278 0.39548-0.07438
   0 -18 -15  173.30  224.52   1 0.00000 0.41588-0.08337 0.65438 0.99651 0.63152
   0 -18  15  359.35   55.60   1-0.33079 0.32181-0.88710-0.46974 0.32190 0.82205
   0  18 -15  134.09   86.46   1-0.23300-0.88220 0.88306 0.46194 0.40730-0.09120
   0 -19   0   42.89  136.30   1 0.00000 0.56217-0.65467-0.04152 0.75591 0.82597
   0  19   0 -139.05   60.66   1-0.19779-0.75847 0.81632 0.20382-0.54267-0.61901
   0  19   0   38.75   72.71   1-0.38206-0.94185 0.88296 0.26984 0.27274 0.20025
   0 -19   1 -192.88  115.59   1 0.00000 0.56999-0.69667-0.09398 0.71739 0.81625
   0 -19  -1   99.01  129.37   1 0.00000 0.55435-0.61189 0.01170 0.79093 0.83219
   0  19  -1 -169.05   58.38   1-0.17071-0.73921 0.83198 0.23021-0.52788-0.63290
   0  19   1  -18.67   59.69   1-0.22412-0.77697 0.80002 0.17678-0.55653-0.60419
   0  19  -1   87.57  116.71   1-0.37514-0.94287 0.88380 0.28131 0.27957 0.17844
   0  19   1  -18.85   65.06   1-0.38814-0.93998 0.88216 0.25839 0.26669 0.22283
   0 -19   2  -48.65  100.16   1 0.00000 0.57780-0.73736-0.14514 0.67549 0.80316
   0 -19  -2   54.89  147.45   1 0.00000 0.54665-0.56972 0.06421 0.82183 0.83488
   0  19  -2  -61.12   60.40   1-0.14252-0.71932 0.84711 0.25653-0.51194-0.64557
   0  19   2  317.47   72.00   1-0.24960-0.79463 0.78319 0.14922-0.56947-0.58845
   0  19  -2   41.87   70.52   1-0.36806-0.94330 0.88456 0.29270 0.28649 0.15650
   0 -19   3    4.10  121.83   1 0.00000 0.58562-0.77624-0.19447 0.63043 0.78690
   0 -19  -3  -15.50  135.59   1 0.00000 0.53886-0.52693 0.11748 0.84990 0.83416
   0  19  -3 -149.48   72.24   1-0.11420-0.69879 0.86113 0.28128-0.49537-0.65769
   0  19   3   10.55   62.49   1-0.27418-0.81139 0.76596 0.12126-0.58148-0.57178
   0  19  -3  -26.05   60.76   1-0.35967-0.94287 0.88534 0.30414 0.29460 0.13598
   0 -19   4    9.06  114.83   1 0.00000 0.59344-0.81282-0.24151 0.58250 0.76778
   0 -19  -4  -95.69  164.91   1 0.00000 0.53106-0.48478 0.17010 0.87463 0.83008
   0  19  -4  -26.00   68.65   1-0.08538-0.67777 0.87421 0.30508-0.47797-0.66898
   0  19   4   29.37   50.29   1-0.29778-0.82717 0.74845 0.09301-0.59257-0.55418
   0  19  -4    8.13   74.10   1-0.35066-0.94181 0.88604 0.31549 0.30323 0.11596
   0  19  -5  -27.82   68.84   1-0.05618-0.65637 0.88625 0.32785-0.45976-0.67947
   0  19   5    8.39   57.25   1-0.32037-0.84193 0.73078 0.06461-0.60275-0.53568
   0  19  -5 -101.33   83.91   1-0.34108-0.94018 0.88664 0.32673 0.31229 0.09637
   0 -19  -6 -256.46  172.38   1 0.00000 0.51546-0.40394 0.27189 0.91478 0.81263
   0 -19   6   40.26   48.88   1-0.06062 0.55005-0.84285-0.29604 0.53472 0.78089
   0  19  -6   -7.66   64.19   1-0.02670-0.63468 0.89720 0.34951-0.44081-0.68921
   0  19   6  -24.28   79.45   1-0.34189-0.85563 0.71309 0.03619-0.61205-0.51630
   0  19  -6   45.28   76.88   1-0.33097-0.93803 0.88709 0.33784 0.32173 0.07717
   0 -19  -7  -71.59  138.76   1 0.00000 0.50766-0.36582 0.32048 0.93068 0.79972
   0 -19   7  -71.49   47.18   1-0.09174 0.52678-0.85301-0.31697 0.51375 0.78868
   0  19  -7   62.32   63.37   1 0.00297-0.61280 0.90697 0.37002-0.42116-0.69825
   0  19   7   52.44   53.43   1-0.36232-0.86824 0.69548 0.00785-0.62050-0.49607
   0  19  -7  -52.91   70.00   1-0.32037-0.93538 0.88739 0.34879 0.33150 0.05830
   0 -19  -8  407.59  187.25   1 0.00000 0.49992-0.32977 0.36700 0.94406 0.78446
   0 -19   8 -129.94   64.29   1-0.12276 0.50373-0.86190-0.33667 0.49197 0.79555
   0  19  -8  -56.40   52.18   1 0.03274-0.59083 0.91554 0.38931-0.40086-0.70665
   0  19   8  -88.18   60.11   1-0.38163-0.87973 0.67808-0.02028-0.62813-0.47502
   0 -19  -9 -143.70  198.35   1 0.00000 0.49214-0.29544 0.41179 0.95535 0.76695
   0 -19   9  192.18   73.02   1-0.15359 0.48086-0.86948-0.35506 0.46946 0.80168
   0  19  -9   21.25   60.23   1 0.06251-0.56885 0.92287 0.40736-0.37999-0.71446
   0  19   9  -59.05   60.61   1-0.40043-0.89016 0.66041-0.04895-0.63522-0.45299
   0  19  -9  157.61   84.41   1-0.29782-0.92874 0.88740 0.37011 0.35185 0.02137
   0 -19 -10  -83.10  172.08   1 0.00000 0.48436-0.26318 0.45452 0.96474 0.74752
   0 -19  10  -24.98   60.14   1-0.18412 0.45829-0.87574-0.37212 0.44628 0.80714
   0  19  10  112.44   61.92   1-0.41748-0.89938 0.64372-0.07635-0.64134-0.43042
   0  19 -10  170.30   82.72   1-0.28593-0.92479 0.88709 0.38044 0.36237 0.00324
   0 -19 -11  -22.24  149.96   1 0.00000 0.47658-0.23304 0.49512 0.97246 0.72644
   0 -19  11    1.66   42.99   1-0.21427 0.43610-0.88065-0.38785 0.42252 0.81202
   0  19  11  -52.03   50.04   1-0.43341-0.90749 0.62754-0.10324-0.64678-0.40718
   0  19 -11    2.86   84.19   1-0.27364-0.92047 0.88653 0.39053 0.37306-0.01470
   0 -19 -12 -174.65  176.98   1 0.00000 0.46880-0.20504 0.53359 0.97875 0.70391
   0 -19  12 -101.21   41.96   1-0.24396 0.41437-0.88424-0.40224 0.39824 0.81638
   0  19  12    5.80   60.88   1-0.44824-0.91448 0.61195-0.12954-0.65160-0.38331
   0  19 -12   71.46   90.13   1-0.26100-0.91577 0.88571 0.40037 0.38390-0.03250
   0  20   0 2608.42  153.85   1-0.17873-0.76892 0.82746 0.18272-0.53231-0.61267
   0  20  -1  -20.16  109.84   1-0.15244-0.75098 0.84192 0.20840-0.51761-0.62656
   0  20   1  162.99   56.97   1-0.20387-0.78623 0.81265 0.15718-0.54591-0.59759
   0  20  -1   60.92   73.63   1-0.35071-0.94744 0.88604 0.25126 0.30318 0.19801
   0 -20  -2  527.62  160.68   1 0.00000 0.57625-0.60263 0.06357 0.79802 0.81479
   0  20  -2  435.05   86.00   1-0.12598-0.73232 0.85544 0.23265-0.50233-0.63998
   0  20   2  515.82   70.80   1-0.22824-0.80278 0.79736 0.13116-0.55866-0.58166
   0  20  -2  586.04  100.98   1-0.34419-0.94887 0.88646 0.26233 0.30936 0.17555
   0 -20  -3  -56.25  155.64   1 0.00000 0.56845-0.56252 0.11416 0.82678 0.81475
   0  20  -3  155.24   85.11   1-0.09898-0.71311 0.86819 0.25612-0.48625-0.65258
   0  20   3  152.58   75.26   1-0.25178-0.81849 0.78171 0.10477-0.57055-0.56487
   0  20  -3   69.53   97.57   1-0.33690-0.94954 0.88685 0.27337 0.31620 0.15375
   0 -20  -4  -42.19  133.67   1 0.00000 0.56065-0.52286 0.16429 0.85241 0.81158
   0  20  -4  155.39   84.28   1-0.07150-0.69343 0.88009 0.27875-0.46938-0.66441
   0  20   4  169.21   76.13   1-0.27442-0.83332 0.76578 0.07811-0.58160-0.54723
   0  20  -4 -208.74   86.13   1-0.32892-0.94951 0.88717 0.28434 0.32362 0.13253
   0 -20  -5  -16.31  186.02   1 0.00000 0.55285-0.48401 0.21361 0.87506 0.80542
   0  20  -5  103.86   81.62   1-0.04365-0.67337 0.89105 0.30044-0.45177-0.67549
   0  20   5  125.21   52.02   1-0.29613-0.84721 0.74970 0.05130-0.59181-0.52876
   0  20  -5   18.47   72.70   1-0.32032-0.94886 0.88739 0.29521 0.33154 0.11181
   0 -20  -6   29.42  142.48   1 0.00000 0.54506-0.44626 0.26183 0.89489 0.79646
   0 -20   6 -190.63   84.93   1-0.07137 0.56893-0.84650-0.26751 0.52757 0.77766
   0  20  -6 -101.45   70.49   1-0.01550-0.65302 0.90103 0.32114-0.43346-0.68587
   0  20   6   70.81   63.84   1-0.31687-0.86013 0.73357 0.02443-0.60120-0.50947
   0  20  -6  -46.10   79.97   1-0.31113-0.94762 0.88749 0.30597 0.33991 0.09153
   0 -20  -7  108.66  209.25   1 0.00000 0.53726-0.40988 0.30868 0.91213 0.78489
   0 -20   7 -119.61  104.10   1-0.10108 0.54706-0.85582-0.28758 0.50728 0.78613
   0  20  -7 -122.62  105.29   1 0.01285-0.63246 0.90996 0.34079-0.41449-0.69559
   0  20  -7  129.50  100.98   1-0.30140-0.94585 0.88746 0.31658 0.34866 0.07164
   0 -20  -8 4742.22  345.57   1 0.00000 0.52946-0.37507 0.35397 0.92699 0.77095
   0 -20   8 4912.58  206.37   1-0.13074 0.52537-0.86399-0.30655 0.48623 0.79372
   0  20  -8 4839.44  223.27   1 0.04133-0.61177 0.91779 0.35934-0.39490-0.70469
   0  20   8 4352.25  216.45   1-0.35533-0.88295 0.70159-0.02901-0.61765-0.46856
   0  20  -8 4557.04  249.20   1-0.29117-0.94357 0.88725 0.32703 0.35775 0.05208
   0 -20   9 2371.16  120.75   1-0.16026 0.50381-0.87096-0.32434 0.46447 0.80060
   0  20   9 2243.55  119.73   1-0.37302-0.89281 0.68593-0.05540-0.62477-0.44700
   0  20  -9 2068.52  155.64   1-0.28046-0.94082 0.88687 0.33730 0.36714 0.03283
   0  21   0   70.94   49.68   1-0.15887-0.77915 0.83848 0.16203-0.52125-0.60552
   0  21  -1   23.11   48.17   1-0.13418-0.76225 0.85136 0.18564-0.50712-0.62008
   0  21   1   19.32   61.41   1-0.18339-0.79526 0.82479 0.13708-0.53486-0.59056
   1   0   0  -16.89  204.90   1 0.00000-0.06269-0.61412-0.56081 0.78921 0.82556
   1   0   0   73.01   27.12   1-0.59775-0.66039-0.80140-0.74863 0.02108 0.05851
   1   0   1   46.15  191.91   1 0.00000-0.05486-0.86619-0.82334 0.49970 0.56488
   1   0  -1   12.17  244.05   1 0.00000-0.07050-0.18669-0.12291 0.98241 0.98991
  -1   0  -1  -12.99   80.85   1-0.39186-0.33684 0.63203 0.58965-0.66855-0.73405
   1   0   1    1.33   58.73   1-0.32145-0.37648 0.60323 0.64561-0.72991-0.66441
   1   0  -1   18.73   48.86   1-0.63425-0.70492-0.77245-0.70890-0.03208-0.02330
   1   0   2178049.7 2039.80   1 0.00000-0.04698-0.96371-0.93140 0.26691 0.36095
  -1   0  -2169741.6 1966.93   1 0.00000 0.04698-0.92418-0.95650 0.38194 0.28791
  -1   0   2177708.1 2953.57   1 0.00000 0.07827 0.35194 0.27772 0.93602 0.95746
   1   0  -2158475.3 2418.89   1 0.00000-0.07827 0.20152 0.27574 0.97948 0.95803
  -1   0  -2154999.4 1741.85   1-0.57513-0.52802 0.68103 0.64920-0.45323-0.54746
   1   0   2157015.3 1739.08   1-0.50769-0.55479 0.66826 0.70009-0.54374-0.44951
   1   0   2170214.8 1740.69   1-0.73572-0.78231-0.64238-0.61123-0.21459-0.11988
  -1   0   2162816.5 1640.53   1-0.70081-0.62213-0.69871-0.77305-0.14371-0.12387
   1   0  -2169610.9 1716.06   1-0.63894-0.71762-0.76825-0.69391-0.03925-0.05910
  -1   0  -2163627.2 1656.57   1-0.57838-0.53179-0.81436-0.84556 0.04763-0.04706
   1   0   3  -10.79   79.57   1 0.00000-0.03906-0.99429-0.97252 0.10662 0.22948
  -1   0  -3  -10.22   67.76   1 0.00000 0.03906-0.97039-0.99216 0.24153 0.11867
   1   0  -3   23.30  132.78   1 0.00000-0.08601 0.43438 0.51903 0.90072 0.85041
  -1   0   3  -10.88  116.25   1 0.00000 0.08601 0.58361 0.49896 0.81202 0.86234
  -1   0  -3  -35.54   68.72   1-0.68234-0.64315 0.68099 0.65970-0.26581-0.38877
   1   0   3 -114.11   80.56   1-0.61863-0.65782 0.68476 0.70603-0.38521-0.26226
   1   0   3  -18.59   66.47   1-0.72173-0.76031-0.66705-0.64664-0.18472-0.06139
  -1   0   3   27.43   45.04   1-0.70124-0.61439-0.69812-0.78312-0.14450-0.09604
   1   0  -3   20.88   41.27   1-0.63698-0.72369-0.77002-0.68489-0.03625-0.08473
  -1   0  -3    9.64   58.20   1-0.60393-0.56536-0.79693-0.81734 0.01238-0.11094
  -1   0  -4 6864.21  209.58   1 0.00000 0.03118-0.98821-0.99951 0.15304 0.00140
   1   0  -4 5973.55  256.18   1 0.00000-0.09374 0.56175 0.65685 0.82730 0.74816
  -1   0   4 5879.56  284.87   1 0.00000 0.09374 0.71144 0.61634 0.70273 0.78187
  -1   0  -4 5984.22  187.20   1-0.74093-0.70965 0.66075 0.65001-0.12009-0.27177
   1   0   4 6189.27  193.48   1-0.68124-0.71252 0.68118 0.69191-0.26812-0.11644
   1   0   4 6566.39  144.52   1-0.72029-0.75084-0.66942-0.65980-0.18176-0.02979
  -1   0   4 6531.77  151.10   1-0.70453-0.60964-0.69347-0.78924-0.15073-0.07363
   1   0  -4 6535.26  140.84   1-0.63245-0.72719-0.77403-0.67812-0.02935-0.10647
  -1   0  -4 6429.71  146.91   1-0.60731-0.57676-0.79442-0.80405 0.00758-0.14438
  -1   0  -4 5798.08  174.76   1-0.68154-0.65062 0.72363 0.71333-0.10889-0.26044
  -1   0  -5    4.09   80.92   1 0.00000 0.02331-0.99536-0.99617 0.09621-0.08420
   1   0  -5  -13.03  131.00   1 0.00000-0.10146 0.63411 0.73967 0.77323 0.66527
  -1   0   5   50.59   95.17   1 0.00000 0.10147 0.78768 0.68219 0.61607 0.72409
  -1   0  -5   51.58   74.58   1-0.77240-0.74881 0.63504 0.63482-0.01006-0.19043
   1   0   5  -66.59   68.49   1-0.71718-0.74054 0.67180 0.67199-0.18526-0.00486
   1   0   5  -55.47   41.64   1-0.72222-0.74467-0.66625-0.66740-0.18573-0.00511
  -1   0   5   -9.08   40.49   1-0.70884-0.60590-0.68721-0.79375-0.15900-0.05326
   1   0  -5  -16.30   35.91   1-0.62660-0.72935-0.77906-0.67237-0.02055-0.12631
  -1   0  -5    7.45   39.09   1-0.60481-0.58228-0.79629-0.79513 0.01114-0.16945
  -1   0   5   92.94   67.14   1 0.04462 0.14705 0.79932 0.69330 0.59924 0.70547
  -1   0  -5  -64.43   74.81   1-0.60107-0.57809 0.79902 0.79937 0.01643-0.16375
  -1   0  -6   58.10   62.12   1 0.00000 0.01544-0.99824-0.98857 0.05927-0.14991
   1   0  -6  116.19  107.19   1 0.00000-0.10919 0.67736 0.79338 0.73564 0.59885
  -1   0   6  165.34   95.88   1 0.00000 0.10919 0.83664 0.72070 0.54773 0.68458
  -1   0  -6  126.09   75.11   1-0.78963-0.77392 0.60883 0.61916 0.07616-0.13292
   1   0   6   44.95   66.79   1-0.73856-0.75400 0.66209 0.65172-0.12711 0.08201
   1   0   6  124.58   44.72   1-0.72573-0.74013-0.66033-0.67226-0.19303 0.01621
  -1   0   6   67.89   48.29   1-0.71364-0.60265-0.67996-0.79727-0.16840-0.03403
   1   0  -6   77.60   36.15   1-0.61992-0.73070-0.78458-0.66710-0.01067-0.14506
  -1   0  -6   75.88   32.52   1-0.59981-0.58530-0.79993-0.78798 0.01820-0.19103
  -1   0  -6  133.47   69.66   1-0.67198-0.65645 0.73477 0.74528 0.09247-0.11669
  -1   0   6  110.18   66.85   1-0.01529 0.09507 0.82582 0.70917 0.56371 0.69859
  -1   0  -6   62.26   61.11   1-0.52833-0.51337 0.84163 0.85266 0.11186-0.09698
   1   0   6  -17.97   60.99   1-0.68610-0.70115 0.71804 0.70706-0.11691 0.09191
  -1   0  -7   19.74   57.55   1 0.00000 0.00756-0.99937-0.97923 0.03537-0.20260
   1   0  -7  -70.78  104.85   1 0.00000-0.11691 0.70414 0.83061 0.71005 0.54443
  -1   0   7  -18.09  103.70   1 0.00000 0.11690 0.87064 0.74425 0.49190 0.65758
  -1   0  -7  -34.42   70.47   1-0.79865-0.79083 0.58406 0.60494 0.14497-0.09284
   1   0   7  -27.04   63.79   1-0.75145-0.75927 0.65399 0.63311-0.08724 0.15057
   1   0   7    9.19   36.19   1-0.72990-0.73625-0.65304-0.67574-0.20189 0.03598
  -1   0   7    4.83   39.63   1-0.71868-0.59964-0.67203-0.80011-0.17849-0.01549
   1   0  -7  -42.60   33.56   1-0.61267-0.73147-0.79033-0.66206-0.00010-0.16313
  -1   0  -7   15.44   37.95   1-0.59346-0.58697-0.80440-0.78167 0.02706-0.21080
  -1   0  -7   13.37   47.37   1-0.65209-0.64420 0.74012 0.76134 0.16428-0.07318
  -1   0  -7   20.24   51.79   1-0.70841-0.70078 0.68784 0.70889 0.15816-0.07973
  -1   0   7   86.84   64.78   1-0.06598 0.05233 0.84469 0.71739 0.53117 0.69470
  -1   0  -7  -33.64   74.14   1-0.46562-0.45861 0.86541 0.88709 0.18507-0.05240
   1   0   7   -1.36   51.85   1-0.65928-0.66639 0.74849 0.72687-0.07142 0.16605
   1   0  -8 6441.43  235.41   1 0.00000-0.12464 0.72091 0.85783 0.69302 0.49857
  -1   0   8 5237.18  255.87   1 0.00000 0.12462 0.89563 0.75878 0.44479 0.63930
  -1   0  -8 6384.45  192.45   1-0.80285-0.80291 0.56109 0.59253 0.20147-0.06506
   1   0   8 6009.92  185.73   1-0.75984-0.75978 0.64746 0.61602-0.05859 0.20794
   1   0   8 6922.16  154.61   1-0.73439-0.73269-0.64487-0.67834-0.21165 0.05486
  -1   0   8 6406.83  156.85   1-0.72382-0.59673-0.66358-0.80243-0.18904 0.00259
   1   0  -8 6195.03  137.50   1-0.60497-0.73179-0.79616-0.65711 0.01091-0.18074
  -1   0  -8 6180.84  140.46   1-0.58625-0.58779-0.80928-0.77576 0.03697-0.22953
  -1   0  -8 5693.09  135.68   1-0.65062-0.65057 0.72632 0.75813 0.22169-0.04444
  -1   0  -8 5807.86  169.84   1-0.73470-0.73497 0.64428 0.67591 0.21235-0.05428
  -1   0   8 5875.59  178.85   1-0.10980 0.01645 0.85834 0.72040 0.50118 0.69335
  -1   0  -8 6097.61  213.49   1-0.41135-0.41229 0.87844 0.91076 0.24315-0.02296
   1   0   8 6335.21  180.06   1-0.63940-0.63858 0.76783 0.73557-0.03996 0.22615
   1   0  -9  -84.36  101.40   1 0.00000-0.13237 0.73120 0.87857 0.68216 0.45889
  -1   0   9   -2.38   82.84   1 0.00000 0.13234 0.91481 0.76751 0.40387 0.62721
  -1   0  -9  -26.05   70.96   1-0.80405-0.81185 0.54031 0.58194 0.24809-0.04720
   1   0   9   35.01   63.46   1-0.76522-0.75728 0.64259 0.60060-0.03876 0.25650
   1   0   9   52.88   38.98   1-0.73900-0.72925-0.63607-0.68031-0.22197 0.07318
  -1   0   9   -5.87   42.56   1-0.72897-0.59383-0.65470-0.80432-0.19989 0.02037
   1   0  -9   10.61   36.29   1-0.59691-0.73176-0.80199-0.65215 0.02226-0.19803
  -1   0  -9  -19.15   33.14   1-0.57844-0.58800-0.81433-0.77003 0.04755-0.24758
  -1   0  -9   36.01   50.25   1-0.64756-0.65536 0.71248 0.75490 0.27023-0.02456
  -1   0  -9   15.70   49.70   1-0.75405-0.76220 0.60404 0.64625 0.25795-0.03741
  -1   0   9   -9.63   61.07   1-0.14811-0.01384 0.86823 0.71957 0.47353 0.69427
  -1   0  -9   -7.57   63.36   1-0.36350-0.37239 0.88500 0.92806 0.29091-0.00390
   1   0   9   -8.38   52.62   1-0.62522-0.61647 0.78022 0.73732-0.01851 0.27625
   1   0 -1020083.82  485.22   1 0.00000-0.14009 0.73705 0.89488 0.67583 0.42373
  -1   0 -1020340.69  516.57   1 0.00000-0.01426 0.94858 0.99986 0.31653-0.00789
  -1   0 -1021502.67  474.07   1-0.80336-0.81902 0.52053 0.57270 0.28921-0.03481
   1   0  1022737.51  471.36   1-0.76864-0.75282 0.63916 0.58662-0.02544 0.29853
   1   0  1023879.43  410.98   1-0.74364-0.72584-0.62678-0.68179-0.23265 0.09113
  -1   0  1023490.64  397.18   1-0.73407-0.59088-0.64546-0.80585-0.21095 0.03794
   1   0 -1021114.68  380.94   1-0.58853-0.73140-0.80776-0.64713 0.03385-0.21508
  -1   0 -1020470.15  362.46   1-0.57016-0.58774-0.81943-0.76435 0.05859-0.26518
  -1   0 -1020466.28  373.10   1-0.64352-0.65917 0.69888 0.75190 0.31215-0.01132
  -1   0 -1022982.18  465.25   1-0.76849-0.78453 0.56670 0.61949 0.29709-0.02700
  -1   0  1023465.01  476.14   1-0.18274-0.04052 0.87548 0.71618 0.44735 0.69673
  -1   0 -1023178.68  563.22   1-0.32123-0.33807 0.88737 0.94109 0.33071 0.00724
   1   0  1023683.57  443.27   1-0.61559-0.59890 0.78805 0.73451-0.00434 0.31906
   1   0 -11  -16.76  106.50   1 0.00000-0.14782 0.73974 0.90802 0.67289 0.39196
  -1   0  11  -33.36   57.46   1 0.00000 0.14778 0.94242 0.77423 0.33441 0.61540
  -1   0 -11   47.41  105.31   1 0.00000-0.02198 0.93801 0.99973 0.34658-0.00668
  -1   0 -11   36.51   72.50   1-0.80133-0.82485 0.50198 0.56467 0.32538-0.02737
   1   0  11  -10.93   57.89   1-0.77072-0.74701 0.63694 0.57385-0.01705 0.33565
  -1   0  11  -62.16   43.70   1-0.73909-0.58785-0.63590-0.80706-0.22217 0.05536
   1   0  11    2.90   28.75   1-0.74824-0.72239-0.61708-0.68286-0.24358 0.10883
   1   0 -11   -4.73   36.98   1-0.57987-0.73076-0.81342-0.64201 0.04562-0.23194
  -1   0 -11   -5.74   33.65   1-0.56149-0.58709-0.82451-0.75864 0.06997-0.28244
  -1   0 -11  -72.22   51.10   1-0.63885-0.66234 0.68557 0.74919 0.34908-0.00306
  -1   0  11  -12.08   45.66   1-0.21424-0.06406 0.88065 0.71069 0.42254 0.70057
  -1   0 -11  -63.71   64.17   1-0.28306-0.30785 0.88698 0.95134 0.36488 0.01277
   1   0  11  -35.36   56.03   1-0.60953-0.58491 0.79274 0.72857 0.00441 0.35645
   1   0 -1219422.56  495.79   1 0.00000-0.15555 0.74005 0.91879 0.67254 0.36279
   1   0  1217215.30  320.77   1-0.75275-0.71886-0.60702-0.68357-0.25469 0.12636
  -1   0  1218227.07  328.80   1-0.74400-0.58472-0.62604-0.80797-0.23350 0.07267
  -1   0 -1218426.48  366.90   1-0.63374-0.66507 0.67255 0.74677 0.38216 0.00133
  -1   0  1216581.54  367.95   1-0.24323-0.08510 0.88416 0.70355 0.39885 0.70552
  -1   0 -1217491.00  404.70   1-0.24808-0.28082 0.88463 0.95965 0.39480 0.01405
   1   0  1218735.64  383.70   1-0.60629-0.57374 0.79518 0.72037 0.00903 0.38972
   1   0 -13  -19.04   72.22   1 0.00000-0.16327 0.73854 0.92773 0.67420 0.33563
  -1   0 -13  -35.00   71.91   1 0.00000-0.03742 0.91661 0.99923 0.39976-0.01116
  -1   0 -13   -5.39   75.07   1-0.79462-0.83388 0.46770 0.55145 0.38706-0.02316
   1   0  13  -87.76   39.40   1-0.75716-0.71521-0.59664-0.68395-0.26593 0.14376
  -1   0  13  -57.70   29.21   1-0.74879-0.58145-0.61589-0.80859-0.24491 0.08989
  -1   0 -13   23.06   25.37   1-0.54317-0.58482-0.83440-0.74696 0.09341-0.31627
  -1   0 -13    6.62   47.64   1-0.62831-0.66748 0.65979 0.74461 0.41218 0.00269
  -1   0 -13    1.76   47.41   1-0.21562-0.25632 0.88084 0.96651 0.42144 0.01205
  -1   0  13  -16.45   55.58   1-0.27017-0.10409 0.88633 0.69507 0.37605 0.71136
   1   0  13   25.70   51.98   1-0.60530-0.56481 0.79592 0.71047 0.01044 0.41977
  -1   0  1476170.69  472.00   1-0.75343-0.57804-0.60547-0.80894-0.25638 0.10705
   1   0  1481811.35  660.85   1-0.60610-0.55768 0.79532 0.69923 0.00930 0.44727
   1   0 -15  -72.67  109.62   1 0.00000-0.17873 0.73139 0.94149 0.68195 0.28572
  -1   0 -15  -41.14   74.33   1 0.00000-0.05285 0.89483 0.99835 0.44639-0.02219
  -1   0 -15 -105.61   73.43   1-0.78559-0.84058 0.43612 0.54091 0.43891-0.02878
   1   0  15    2.00   44.04   1-0.76555-0.70750-0.57498-0.68383-0.28865 0.17831
  -1   0  15  -18.75   30.87   1-0.75791-0.57448-0.59480-0.80904-0.26790 0.12417
  -1   0 -15  -67.90   50.59   1-0.61674-0.67160 0.63488 0.74090 0.46534-0.00148
  -1   0 -15  -19.25   64.72   1-0.15631-0.21292 0.87009 0.97706 0.46743 0.00075
   1   0  15  -19.25   53.33   1-0.60835-0.55200 0.79363 0.68690 0.00609 0.47270
   1   0 -16 2301.15  196.60   1 0.00000-0.18645 0.72621 0.94677 0.68746 0.26241
  -1   0 -16 2656.57  190.18   1 0.00000-0.06057 0.88375 0.99772 0.46794-0.02947
   1   0  16 2547.12  104.90   1-0.76951-0.70341-0.56373-0.68335-0.30008 0.19550
  -1   0  16 2354.92   81.51   1-0.76223-0.57075-0.58386-0.80887-0.27944 0.14126
  -1   0 -16 2269.44  185.89   1-0.12911-0.19351 0.86357 0.98106 0.48741-0.00795
   1   0 -17  131.64  112.74   1 0.00000-0.19418 0.72016 0.95117 0.69380 0.23992
  -1   0 -17   97.67  100.45   1 0.00000-0.06828 0.87253 0.99695 0.48855-0.03769
   1   0  17   12.44   45.24   1-0.77329-0.69915-0.55221-0.68260-0.31156 0.21267
  -1   0  17  -10.95   33.23   1-0.76638-0.56685-0.57267-0.80845-0.29101 0.15833
  -1   0 -17   22.15   61.13   1-0.10262-0.17496 0.85627 0.98441 0.50621-0.01780
   1   0 -18  596.84  104.40   1 0.00000-0.20191 0.71334 0.95481 0.70081 0.21810
  -1   0 -18  676.62  106.52   1 0.00000-0.07600 0.86114 0.99601 0.50836-0.04671
   1   0  18  708.31   70.59   1-0.77689-0.69470-0.54042-0.68159-0.32305 0.22981
  -1   0  18  685.09   62.34   1-0.77035-0.56277-0.56124-0.80778-0.30259 0.17539
  -1   0 -18  625.06   77.25   1-0.07699-0.15727 0.84835 0.98713 0.52380-0.02886
   1   0 -19   30.59  124.01   1 0.00000-0.20963 0.70584 0.95776 0.70836 0.19683
  -1   0 -19  -30.70  137.70   1 0.00000-0.08372 0.84956 0.99488 0.52747-0.05643
   1   0  19  -54.29   45.96   1-0.78031-0.69007-0.52837-0.68031-0.33456 0.24694
  -1   0  19  -11.53   45.49   1-0.77413-0.55850-0.54955-0.80686-0.31417 0.19243
  -1   0 -19   14.69   65.56   1-0.05207-0.14030 0.83983 0.98926 0.54033-0.04098
   1   0 -20 3255.36  222.39   1 0.00000-0.21736 0.69771 0.96008 0.71637 0.17601
  -1   0 -20 3485.48  206.30   1 0.00000-0.09143 0.83779 0.99357 0.54597-0.06676
   1   0  20 3265.66  112.28   1-0.78340-0.68485-0.51654-0.67895-0.34562 0.26455
  -1   0  20 3222.45  183.54   1-0.77772-0.55404-0.53761-0.80569-0.32576 0.20948
  -1   0 -20 2929.87  219.46   1-0.02773-0.12390 0.83075 0.99082 0.55594-0.05402
   1   0 -21  104.11   92.12   1 0.00000-0.22509 0.68901 0.96183 0.72475 0.15556
  -1   0 -21  -77.06   91.13   1 0.00000-0.09915 0.82581 0.99203 0.56393-0.07763
   1   0  21  -25.72   50.06   1-0.78642-0.67981-0.50397-0.67713-0.35713 0.28167
  -1   0  21  -18.98   46.00   1-0.78110-0.54938-0.52541-0.80427-0.33734 0.22653
  -1   0 -21   14.23   65.65   1-0.00387-0.10798 0.82112 0.99183 0.57073-0.06787
   1   0 -22  594.55  146.89   1 0.00000-0.23281 0.67976 0.96304 0.73343 0.13541
  -1   0 -22  674.20  115.34   1 0.00000-0.10687 0.81360 0.99028 0.58141-0.08898
   1   0  22  483.77   69.94   1-0.78922-0.67455-0.49113-0.67505-0.36864 0.29879
  -1   0  22  522.15   66.35   1-0.78415-0.54401-0.51354-0.80276-0.34839 0.24417
  -1   0 -22  512.54   78.94   1 0.01959-0.09246 0.81094 0.99229 0.58479-0.08246
   1   0 -23 -350.10  143.88   1 0.00000-0.24054 0.67000 0.96373 0.74235 0.11551
  -1   0 -23   24.91  121.91   1 0.00000-0.11458 0.80116 0.98828 0.59844-0.10078
   1   0  23   63.05   54.38   1-0.79181-0.66907-0.47802-0.67269-0.38015 0.31593
  -1   0  23  -10.01   47.99   1-0.78713-0.53893-0.50084-0.80081-0.35997 0.26124
  -1   0 -23   64.79   73.71   1 0.04275-0.07725 0.80021 0.99221 0.59818-0.09772
   1   0 -24 3667.70  266.86   1 0.00000-0.24827 0.65974 0.96394 0.75148 0.09581
  -1   0 -24 3786.14  288.04   1 0.00000-0.12260 0.78840 0.98602 0.61516-0.11284
   1   0  24 3523.40  181.38   1-0.79417-0.66337-0.46464-0.67006-0.39164 0.33307
  -1   0  24 3232.40  162.12   1-0.78989-0.53363-0.48788-0.79860-0.37152 0.27832
  -1   0 -24 2805.72  190.95   1 0.06565-0.06229 0.78893 0.99157 0.61095-0.11359
   1   0 -25 -118.51   98.72   1 0.00000-0.25599 0.64901 0.96366 0.76077 0.07627
  -1   0 -25  123.45  123.53   1 0.00000-0.13032 0.77543 0.98350 0.63142-0.12540
   1   0  25  -67.34   56.66   1-0.79631-0.65744-0.45098-0.66715-0.40311 0.35023
  -1   0  25  -83.98   49.60   1-0.79243-0.52811-0.47465-0.79613-0.38306 0.29541
   1   0 -26  996.36  152.11   1 0.00000-0.26372 0.63782 0.96292 0.77018 0.05686
  -1   0 -26  978.43  135.93   1 0.00000-0.13805 0.76219 0.98072 0.64735-0.13830
   1   0  26 1011.98   94.87   1-0.79820-0.65126-0.43703-0.66396-0.41457 0.36741
  -1   0  26 1147.18   96.28   1-0.79474-0.52235-0.46115-0.79338-0.39459 0.31253
   1   0 -27   82.93  159.56   1 0.00000-0.27144 0.62616 0.96171 0.77969 0.03754
  -1   0 -27  113.53  112.01   1 0.00000-0.14578 0.74866 0.97764 0.66295-0.15152
   1   0  27   55.66   49.52   1-0.79984-0.64485-0.42280-0.66048-0.42601 0.38461
  -1   0  27  -53.51   41.34   1-0.79682-0.51637-0.44738-0.79036-0.40609 0.32966
   1   0 -28  622.68  180.07   1 0.00000-0.27917 0.61405 0.96006 0.78926 0.01828
  -1   0 -28  624.69  164.74   1 0.00000-0.15350 0.73482 0.97426 0.67825-0.16505
   1   0  28  573.18   97.09   1-0.80123-0.63817-0.40826-0.65670-0.43742 0.40184
  -1   0  28  490.39   71.60   1-0.79865-0.51013-0.43333-0.78706-0.41757 0.34682
   1   0 -29  127.81  175.88   1 0.00000-0.28690 0.60149 0.95795 0.79887-0.00092
  -1   0 -29  249.27  197.43   1 0.00000-0.16123 0.72068 0.97057 0.69326-0.17886
   1   0  29   19.16   57.21   1-0.80235-0.63123-0.39343-0.65261-0.44881 0.41908
  -1   0  29  -72.67   41.66   1-0.80023-0.50365-0.41898-0.78347-0.42903 0.36400
   1   1   0  -11.22  100.46   1 0.00000-0.09225-0.90463-0.88365 0.42619 0.45896
   1  -1   0   16.47  158.53   1 0.00000-0.03313-0.47115-0.38556 0.88205 0.92208
  -1   1   0   62.49  151.13   1 0.00000 0.03310-0.37547-0.46104 0.92683 0.88675
  -1  -1   0  -34.56   67.24   1-0.21756-0.12514 0.55313 0.53259-0.80418-0.83706
   1   1   0   -6.78   63.96   1-0.13549-0.22791 0.50788 0.52842-0.85070-0.81781
   1  -1   0   -2.14   77.85   1-0.78950-0.82279-0.07538 0.00968-0.60909-0.56826
   1  -1   146448.63  836.02   1 0.00000-0.02527-0.71463-0.63951 0.69949 0.76836
  -1   1  -150261.17  946.93   1 0.00000 0.02527-0.63489-0.71001 0.77259 0.70372
   1   1  -142722.51  966.52   1 0.00000-0.10009-0.28917-0.25765 0.95727 0.96103
   1  -1  -146979.44  981.60   1 0.00000-0.04093-0.17247-0.07643 0.98501 0.99623
  -1   1   148234.56  963.17   1 0.00000 0.04091-0.05924-0.15529 0.99824 0.98702
  -1  -1  -147252.68  777.54   1-0.44094-0.35643 0.64926 0.63926-0.61969-0.68138
   1   1   149071.50  729.79   1-0.36623-0.45073 0.62207 0.63207-0.69202-0.63033
  -1   1  -148889.63  742.64   1-0.34584-0.32029 0.61371 0.53895-0.70975-0.77906
   1  -1   150739.08  778.26   1-0.24787-0.27342 0.56861 0.64337-0.78436-0.71505
   1   1  -146678.19  822.39   1-0.20128-0.30137-0.87869-0.84711 0.43287 0.43767
   1   1   151408.21  677.23   1-0.26603-0.35041 0.77178 0.78161-0.57755-0.51604
   1  -1   145569.44  703.60   1-0.64102-0.66650 0.34639 0.42075-0.68490-0.61541
  -1   1   146266.61  645.98   1-0.80348-0.76237-0.21685-0.31264-0.55442-0.56660
  -1  -1  -222047.72  412.05   1 0.00000 0.07649-0.99702-0.99698 0.07702-0.01338
   1  -1   219597.48  458.26   1 0.00000-0.01740-0.86570-0.80109 0.50056 0.59827
  -1   1  -219486.55  503.03   1 0.00000 0.01745-0.79927-0.86394 0.60096 0.50329
   1  -1  -219739.37  561.72   1 0.00000-0.04869 0.09851 0.20503 0.99513 0.97754
  -1   1   219756.16  639.21   1 0.00000 0.04869 0.22669 0.12018 0.97396 0.99155
   1   1  -217917.91  551.64   1 0.00000-0.10785 0.38697 0.42891 0.92209 0.89688
  -1  -1   220723.68  688.85   1 0.00000 0.10784 0.63379 0.59188 0.77350 0.79877
  -1  -1  -219036.27  417.49   1-0.59557-0.51900 0.68329 0.68386-0.42236-0.51280
  -1   1  -218600.31  406.49   1-0.56073-0.54307 0.67894 0.61475-0.47393-0.57196
   1   1   219437.58  385.36   1-0.52689-0.60346 0.67264 0.67207-0.51955-0.42910
   1  -1   219793.04  426.47   1-0.47047-0.48810 0.65835 0.72257-0.58755-0.48953
  -1   1   219637.82  322.02   1-0.80334-0.75403-0.37513-0.48169-0.46250-0.44654
   1  -1  -220286.21  335.54   1-0.78986-0.83927-0.48803-0.38152-0.37139-0.38737
  -1  -1   220292.40  319.01   1-0.45059-0.34254-0.86966-0.91205 0.20160 0.22544
   1   1  -219806.83  316.51   1-0.34973-0.45778-0.88611-0.84372 0.30412 0.28028
   1  -1   221798.88  391.08   1-0.16206-0.17902-0.87134-0.80776 0.46312 0.56166
  -1   1  -218874.49  431.46   1-0.12932-0.11178 0.85379 0.79023-0.50429-0.60252
   1  -1   219149.36  427.00   1-0.31852-0.33606 0.73226 0.79583-0.60193-0.50370
   1   1   220032.16  387.63   1-0.70701-0.78355 0.21030 0.20942-0.67520-0.58495
  -1  -1  -219181.77  408.07   1-0.79473-0.71823-0.11099-0.11017-0.59672-0.68702
   1  -1   3141152.7 1663.48   1 0.00000-0.00956-0.94437-0.89024 0.32888 0.45539
   1  -1  -3141074.2 1820.84   1 0.00000-0.05644 0.29822 0.41516 0.95449 0.90799
  -1   1   3144623.5 1956.53   1 0.00000 0.05644 0.43869 0.32174 0.89863 0.94514
   1   1  -3139801.8 1883.43   1 0.00000-0.11557 0.62491 0.67727 0.78069 0.72659
  -1  -1  -3140660.7 1636.61   1-0.68820-0.61954 0.67989 0.69099-0.25322-0.37240
  -1   1  -3141067.4 1595.53   1-0.68240-0.67268 0.68098 0.62730-0.26567-0.39241
   1  -1   3152282.1 1714.61   1-0.60287-0.61260 0.68389 0.73755-0.41089-0.28414
  -1   1   3153054.9 1620.03   1-0.79505-0.73759-0.45922-0.57648-0.39622-0.35160
   1  -1  -3148971.8 1532.35   1-0.76780-0.82516-0.56868-0.45135-0.29508-0.33967
   1   1  -3154126.3 1590.37   1-0.42287-0.53898-0.87620-0.82312 0.23119 0.17878
  -1   1  -3143960.5 1660.21   1-0.21152-0.20252-0.88026-0.93298 0.42473 0.29751
  -1  -1   3152803.9 1768.79   1 0.01907 0.13505 0.81117 0.75872 0.58448 0.63725
   1  -1   412567.49  328.90   1 0.00000-0.00163-0.98145-0.93786 0.19168 0.34700
  -1   1  -413180.49  342.99   1 0.00000 0.00171-0.93771-0.98137 0.34740 0.19211
   1  -1  -412174.36  408.06   1 0.00000-0.06418 0.43130 0.55870 0.90220 0.82687
  -1   1   412140.71  423.44   1 0.00000 0.06418 0.58281 0.45542 0.81260 0.88795
   1   1  -411846.55  334.77   1 0.00000-0.12330 0.71532 0.77814 0.69879 0.61586
  -1  -1   412173.99  399.59   1 0.00000 0.12329 0.86689 0.80415 0.49849 0.58149
  -1   1  -411570.38  289.14   1-0.74505-0.74324 0.65826 0.61513-0.10756-0.26302
  -1  -1  -411022.71  267.93   1-0.74109-0.68035 0.66065 0.68231-0.11961-0.26751
   1  -1   411888.48  278.93   1-0.67515-0.67696 0.68213 0.72526-0.28082-0.12536
   1   1   411571.68  292.00   1-0.68128-0.74202 0.68117 0.65951-0.26805-0.12016
   1   1   411086.73  213.68   1-0.80367-0.86360-0.36600-0.38871-0.46919-0.32106
  -1   1   411733.98  211.76   1-0.78624-0.72071-0.50473-0.63274-0.35644-0.28319
  -1  -1  -411697.44  239.85   1-0.77277-0.71279-0.55386-0.53115-0.30993-0.45804
   1  -1  -411900.77  213.95   1-0.74677-0.81218-0.62023-0.49213-0.24006-0.31329
  -1  -1   412706.49  226.66   1-0.56667-0.44241-0.82151-0.88513 0.06320 0.14421
   1  -1   412135.29  214.08   1-0.50356-0.50460-0.85226-0.81046 0.14164 0.29752
   1   1  -412429.03  229.25   1-0.46343-0.58752-0.86606-0.80216 0.18751 0.10647
  -1   1  -411544.99  222.40   1-0.33294-0.33190-0.88702-0.92893 0.31990 0.16405
  -1   1  -411559.30  267.37   1-0.68734-0.68590 0.71649 0.67393-0.11912-0.27449
   1  -1   5 4012.28  164.69   1 0.00000 0.00624-0.99645-0.96334 0.08410 0.26820
  -1   1  -5 4452.63  204.16   1 0.00000-0.00624-0.96330-0.99642 0.26840 0.08431
   1  -1  -5 3881.00  223.84   1 0.00000-0.07192 0.51883 0.65668 0.85487 0.75072
  -1   1   5 3563.24  203.51   1 0.00000 0.07190 0.68069 0.54285 0.73256 0.83674
   1   1  -5 3742.21  199.32   1 0.00000-0.13102 0.75720 0.83047 0.65317 0.54142
  -1  -1   5 3783.18  219.60   1 0.00000 0.13101 0.90127 0.82808 0.43325 0.54508
  -1   1  -5 3839.59  157.22   1-0.77661-0.78247 0.62991 0.59732 0.00828-0.17589
  -1  -1  -5 4018.22  181.19   1-0.77087-0.71784 0.63676 0.66892-0.01641-0.19296
   1   1   5 3839.78  161.99   1-0.71514-0.76797 0.67254 0.64033-0.19039-0.01377
   1  -1   5 3771.63  150.94   1-0.71517-0.70907 0.67253 0.70510-0.19031-0.00613
   1   1   5 3831.76  113.08   1-0.79839-0.85026-0.43545-0.46892-0.41586-0.23909
  -1   1   5 3834.71  113.88   1-0.77977-0.70631-0.53032-0.66919-0.33271-0.23085
  -1  -1  -5 3696.16  114.68   1-0.74584-0.69391-0.62221-0.58873-0.23783-0.41457
   1  -1  -5 3786.62  111.36   1-0.72799-0.80145-0.65642-0.51755-0.19781-0.29967
  -1  -1   5 4311.99  138.05   1-0.59894-0.46666-0.80055-0.87496 0.01942 0.12907
   1  -1   5 3902.64  114.87   1-0.56516-0.55817-0.82239-0.79126 0.06517 0.24966
   1   1  -5 3475.26  115.57   1-0.48677-0.61885-0.85852-0.78381 0.16117 0.05150
  -1   1  -5 3806.48  124.98   1-0.39694-0.40389-0.88087-0.91186 0.25785 0.07333
   1   1  -5 3479.56  165.75   1 0.06453-0.06733 0.78950 0.86324 0.61034 0.50028
  -1  -1   5 3771.73  144.94   1-0.08747 0.04438 0.85169 0.77796 0.51668 0.62674
  -1  -1  -5 3791.97  165.46   1-0.54510-0.49265 0.83341 0.86602 0.09098-0.08538
  -1   1  -5 3671.09  142.79   1-0.62516-0.63165 0.78027 0.74835-0.01841-0.20242
   1  -1  -6156364.7 1872.55   1 0.00000-0.07963 0.57721 0.72550 0.81659 0.68358
  -1   1   6151377.6 1989.90   1 0.00000 0.07963 0.74920 0.60090 0.66233 0.79534
   1   1  -6154977.4 1818.26   1 0.00000-0.13875 0.77865 0.86238 0.62744 0.48687
  -1  -1   6142622.1 1840.87   1 0.00000 0.13872 0.92285 0.83921 0.38514 0.52580
  -1   1  -6134356.8 1566.58   1-0.79279-0.80653 0.60173 0.57969 0.09689-0.11600
   1  -1   6144417.9 1603.31   1-0.73827-0.72425 0.66225 0.68427-0.12794 0.08495
   1   1   6142366.2 1604.19   1-0.73590-0.78081 0.66352 0.62076-0.13481 0.07052
   1   1   6153134.2 1544.28   1-0.79247-0.83627-0.47443-0.51865-0.38326-0.17785
  -1   1   6149713.8 1553.03   1-0.77532-0.69381-0.54568-0.69532-0.31795-0.18745
  -1  -1  -6145145.3 1471.55   1-0.72221-0.67833-0.66626-0.62201-0.18571-0.39109
   1  -1  -6148010.2 1513.54   1-0.71112-0.79263-0.68380-0.53416-0.16343-0.29393
  -1  -1   6149760.9 1509.38   1-0.62336-0.48306-0.78177-0.86696-0.01574 0.12254
   1  -1   6151625.4 1522.38   1-0.60523-0.59021-0.79597-0.77563 0.01055 0.22367
  -1   1  -6145768.0 1515.27   1-0.43250-0.44743-0.87411-0.89428 0.22104 0.00789
  -1  -1  -6140529.9 1591.05   1-0.68367-0.63864 0.72104 0.76389 0.11262-0.09272
  -1   1  -6139090.0 1617.55   1-0.66148-0.67546 0.74619 0.72437 0.07502-0.13796
   1   1  -6133912.4 1557.85   1 0.04864-0.09116 0.79737 0.88176 0.60151 0.46280
  -1  -1  -6147544.6 1744.66   1-0.45507-0.41064 0.86845 0.91175 0.19671-0.00830
  -1   1  -6142559.7 1567.27   1-0.56604-0.58046 0.82188 0.80060 0.06402-0.14862
   1   1   6152554.2 1633.23   1-0.68024-0.72475 0.72519 0.68194-0.10663 0.09838
   1  -1   6143912.8 1558.02   1-0.69426-0.67984 0.70758 0.72886-0.13160 0.08105
   1  -1  -720198.35  462.75   1 0.00000-0.08735 0.61662 0.77537 0.78725 0.62542
   1   1  -720434.53  444.84   1 0.00000-0.14644 0.79022 0.88431 0.61281 0.44332
  -1   1   718982.68  515.63   1 0.00000 0.08737 0.79913 0.64042 0.60115 0.76303
  -1   1  -718934.89  386.66   1-0.80058-0.82221 0.57567 0.56417 0.16631-0.07530
  -1  -1  -718954.32  411.70   1-0.79739-0.76012 0.58862 0.64187 0.13300-0.10100
   1  -1   718279.94  359.03   1-0.75187-0.73025 0.65369 0.66518-0.08586 0.15576
   1   1   718858.32  360.42   1-0.74903-0.78602 0.65567 0.60236-0.09507 0.13898
   1   1   719026.03  301.50   1-0.78794-0.82368-0.49714-0.55211-0.36329-0.12925
  -1   1   719610.47  301.29   1-0.77263-0.68307-0.55428-0.71469-0.30951-0.15038
  -1  -1  -719077.92  287.37   1-0.70162-0.66579-0.69759-0.64257-0.14522-0.37923
   1  -1  -717795.41  269.77   1-0.69569-0.78524-0.70569-0.54528-0.13420-0.29333
  -1  -1   720037.69  292.90   1-0.64288-0.49456-0.76462-0.86059-0.04535 0.12156
   1  -1   720114.72  293.01   1-0.63369-0.61065-0.77295-0.76339-0.03122 0.21053
   1   1  -718368.83  289.58   1-0.50792-0.65598-0.85051-0.75416 0.13649-0.03044
  -1   1  -716986.60  275.55   1-0.45325-0.47617-0.86895-0.87829 0.19871-0.04307
  -1  -1  -718002.32  292.86   1-0.65172-0.61435 0.73432 0.78781 0.18981-0.04378
  -1   1  -718676.13  392.02   1-0.70611-0.72798 0.69120 0.67992 0.15374-0.08796
  -1  -1  -716996.54  358.97   1-0.71347-0.67634 0.68022 0.73361 0.16806-0.06603
  -1   1   719123.31  363.58   1 0.03856 0.12745 0.80220 0.64263 0.59579 0.75550
   1   1  -717685.36  352.36   1 0.03944-0.10830 0.80179 0.89681 0.59630 0.42894
  -1  -1   718298.75  349.94   1-0.16241-0.01461 0.87142 0.77634 0.46285 0.63014
  -1  -1  -718731.15  404.95   1-0.38532-0.34884 0.88254 0.93649 0.26950 0.03584
  -1   1  -719029.51  389.73   1-0.51150-0.53394 0.84904 0.83845 0.13223-0.10905
   1   1   718530.31  331.27   1-0.64698-0.68356 0.76074 0.70685-0.05175 0.18189
   1  -1   718884.00  330.29   1-0.67175-0.64939 0.73502 0.74566-0.09209 0.14920
  -1   1  -8 4549.44  174.28   1 0.00000-0.02986-0.98972-0.99139 0.14301-0.12741
   1  -1  -8 3977.63  206.91   1 0.00000-0.09508 0.64362 0.81283 0.76533 0.57467
   1   1  -8 3918.11  210.18   1 0.00000-0.15416 0.79549 0.90003 0.60596 0.40764
  -1   1   8 3390.65  196.58   1 0.00000 0.09509 0.83653 0.66738 0.54791 0.73862
  -1  -1  -8 4115.46  217.64   1 0.00000 0.03069 0.93185 0.99452 0.36282 0.09985
  -1  -1   8 2771.17  180.18   1 0.00000 0.15416 0.94947 0.84494 0.31383 0.51214
  -1   1  -8 3469.23  150.31   1-0.80362-0.83302 0.55232 0.55109 0.22162-0.04871
  -1  -1  -8 3671.80  147.42   1-0.80215-0.77277 0.56653 0.63034 0.18863-0.07409
   1  -1   8 3835.10  160.09   1-0.76055-0.73105 0.64684 0.64778-0.05603 0.21431
   1   1   8 3306.08  153.38   1-0.75725-0.78664 0.64959 0.58578-0.06768 0.19504
   1   1   8 3905.93  122.56   1-0.78494-0.81261-0.51028-0.57600-0.35139-0.08871
  -1   1   8 3918.51  126.55   1-0.77129-0.67368-0.55841-0.72959-0.30541-0.11765
  -1  -1  -8 3414.88  108.69   1-0.68359-0.65561-0.72113-0.65533-0.11249-0.37511
   1  -1  -8 3749.77  111.32   1-0.68183-0.77913-0.72327-0.55193-0.10940-0.29717
  -1  -1   8 3928.10  115.82   1-0.65913-0.50278-0.74865-0.85541-0.07117 0.12437
   1  -1   8 3940.09  121.58   1-0.65538-0.62432-0.75247-0.75370-0.06512 0.20527
   1   1  -8 3389.61  113.93   1-0.51150-0.66754-0.84904-0.74186 0.13223-0.06333
  -1   1  -8 3114.18  110.74   1-0.46529-0.49620-0.86551-0.86403 0.18544-0.08497
  -1  -1  -8 3421.20  123.03   1-0.64945-0.61993 0.72033 0.78443 0.24356-0.01870
  -1   1  -8 3503.92  118.99   1-0.65124-0.68067 0.73027 0.72981 0.20636-0.06364
  -1  -1  -8 3446.59  150.89   1-0.73598-0.70674 0.64189 0.70585 0.21518-0.04764
  -1   1  -8 3376.94  139.66   1-0.73646-0.76622 0.64098 0.64028 0.21624-0.05419
   1   1  -8 3471.90  149.16   1 0.03508-0.12060 0.80384 0.90951 0.59380 0.39779
  -1   1   8 3887.84  151.98   1-0.01896 0.07786 0.82730 0.65708 0.56143 0.74978
  -1  -1   8 3661.82  144.39   1-0.19354-0.03778 0.87741 0.77168 0.43896 0.63488
  -1  -1  -8 3505.33  151.28   1-0.32884-0.30034 0.88717 0.95185 0.32370 0.06135
  -1   1  -8 3637.60  143.68   1-0.46219-0.49258 0.86643 0.86647 0.18888-0.08104
   1   1   8 3349.31  129.01   1-0.62394-0.65259 0.78129 0.71676-0.01660 0.24569
   1  -1   8 3702.60  142.75   1-0.65423-0.62393 0.75364 0.75364-0.06326 0.20667
  -1   1  -9124785.2 4873.21   1 0.00000-0.03773-0.99241-0.98361 0.12292-0.17628
   1  -1  -9118289.7 4662.08   1 0.00000-0.10281 0.66215 0.84181 0.74936 0.52988
   1   1  -9119943.2 4728.08   1 0.00000-0.16187 0.79708 0.91207 0.60387 0.37672
  -1   1   994244.57 1628.16   1 0.00000 0.10280 0.86555 0.68595 0.50081 0.72034
  -1  -1  -9122544.2 4824.36   1 0.00000 0.02297 0.92206 0.99519 0.38702 0.09522
  -1   1  -9116997.6 4578.75   1-0.80392-0.84118 0.53060 0.53989 0.26864-0.03043
  -1  -1  -9117171.6 4576.67   1-0.80392-0.78226 0.54639 0.62036 0.23485-0.05666
   1   1   994744.12 1431.65   1-0.76282-0.78432 0.64483 0.57047-0.04776 0.24369
   1  -1   9111485.6 4356.02   1-0.76604-0.72865 0.64179 0.63218-0.03563 0.26343
   1   1   9117435.0 4553.21   1-0.78320-0.80281-0.51733-0.59381-0.34489-0.05357
  -1   1   9107764.3 1504.89   1-0.77096-0.66530-0.55941-0.74136-0.30441-0.08801
   1  -1   9118978.6 4608.84   1-0.67279-0.63371-0.73384-0.74586-0.09386 0.20517
  -1  -1   9117611.7 4556.92   1-0.67306-0.50870-0.73354-0.85109-0.09431 0.12986
   1  -1  -9101675.7 1430.96   1-0.66823-0.77356-0.73893-0.55681-0.08619-0.30259
  -1  -1  -9108672.2 1515.79   1-0.66693-0.64697-0.74036-0.66377-0.08401-0.37527
  -1   1  -9104828.2 1473.39   1-0.47180-0.51069-0.86351-0.85121 0.17817-0.12087
  -1  -1  -9111977.3 4347.96   1-0.64590-0.62422 0.70654 0.78123 0.28913-0.00181
  -1   1  -9101359.5 1435.30   1-0.64855-0.68584 0.71640 0.72656 0.25717-0.04149
  -1  -1  -9103260.4 1528.79   1-0.75322-0.73188 0.60594 0.68049 0.25587-0.03568
  -1   1  -9103511.6 1559.28   1-0.75762-0.79527 0.59552 0.60539 0.26713-0.03204
   1   1  -9101901.0 1550.61   1 0.03434-0.12929 0.80419 0.92050 0.59337 0.36872
  -1   1   9110996.5 4332.46   1-0.06909 0.03568 0.84574 0.66487 0.52910 0.74609
  -1  -1   9118435.5 4618.23   1-0.22175-0.05805 0.88168 0.76529 0.41648 0.64105
  -1  -1  -9117841.9 4628.46   1-0.28216-0.26161 0.88694 0.96227 0.36566 0.07467
  -1   1  -9115666.6 4534.88   1-0.41734-0.45569 0.87731 0.88800 0.23695-0.06161
   1   1   9112560.2 4383.01   1-0.60861-0.62932 0.79344 0.71828 0.00573 0.29667
   1  -1   9113730.5 4427.85   1-0.64108-0.60285 0.76628 0.75565-0.04256 0.25602
   1  -1 -1018565.33  468.07   1 0.00000-0.11053 0.67468 0.86480 0.73810 0.48979
   1   1 -1019096.76  495.98   1 0.00000-0.16959 0.79617 0.92161 0.60506 0.34909
  -1  -1 -1018679.36  483.18   1 0.00000 0.01526 0.91236 0.99593 0.40937 0.08874
  -1   1 -1017599.74  400.84   1-0.80242-0.84754 0.51056 0.53038 0.30893-0.01887
   1  -1  1017624.91  385.21   1-0.76947-0.72420 0.63828 0.61812-0.02211 0.30568
   1   1  1017358.10  415.96   1-0.76643-0.78005 0.64141 0.55650-0.03413 0.28604
   1   1  1019402.32  358.47   1-0.78257-0.79425-0.51983-0.60716-0.34257-0.02265
  -1   1  1016398.57  295.76   1-0.77138-0.65767-0.55813-0.75085-0.30569-0.06066
  -1  -1  1016799.67  296.22   1-0.68529-0.51290-0.71905-0.84738-0.11548 0.13733
  -1  -1 -1016702.07  312.34   1-0.65144-0.63950-0.75641-0.66903-0.05881-0.37871
   1   1 -1015170.36  308.96   1-0.51105-0.68307-0.84923-0.72041 0.13277-0.12005
  -1   1 -1015924.12  307.74   1-0.47457-0.52145-0.86263-0.83951 0.17505-0.15262
  -1  -1 -1015586.92  303.72   1-0.64156-0.62773 0.69308 0.77837 0.32867 0.00905
  -1   1 -1018869.66  366.66   1-0.64474-0.68987 0.70269 0.72344 0.30089-0.02644
  -1   1 -1017910.45  370.20   1-0.77267-0.81822 0.55415 0.57461 0.30964-0.01826
  -1  -1 -1016367.63  359.58   1-0.76658-0.75313 0.57211 0.65724 0.29159-0.02870
   1   1 -1016140.58  396.20   1 0.03635-0.13522 0.80324 0.93020 0.59453 0.34123
  -1   1  1017893.99  391.04   1-0.11339-0.00067 0.85935 0.66784 0.49865 0.74429
  -1  -1 -1018119.97  445.27   1-0.24195-0.22935 0.88404 0.97002 0.39991 0.08027
  -1  -1  1018440.89  386.00   1-0.24773-0.07607 0.88460 0.75757 0.39509 0.64830
  -1   1 -1018363.53  449.15   1-0.37630-0.42259 0.88366 0.90500 0.27843-0.04877
   1   1  1018220.35  374.73   1-0.59895-0.61173 0.80054 0.71474 0.01941 0.33899
   1  -1  1018630.89  378.05   1-0.63162-0.58546 0.77476 0.75349-0.02809 0.29913
  -1   1 -1114252.33  371.97   1 0.00000-0.05348-0.99492-0.96516 0.10064-0.25611
   1  -1 -1113456.32  381.17   1 0.00000-0.11826 0.68283 0.88341 0.73056 0.45343
   1   1 -1111861.46  356.65   1 0.00000-0.17731 0.79347 0.92936 0.60860 0.32380
  -1   1  1110969.45  414.36   1 0.00000 0.11824 0.90748 0.70698 0.42008 0.69727
  -1  -1 -1113177.94  380.70   1 0.00000 0.00754 0.90267 0.99669 0.43032 0.08086
  -1   1 -1114128.37  349.69   1-0.79972-0.85271 0.49188 0.52222 0.34422-0.01231
  -1  -1 -1113911.41  327.20   1-0.80221-0.79628 0.50878 0.60381 0.31238-0.03659
   1   1  1112761.25  325.58   1-0.76867-0.77441 0.63913 0.54367-0.02531 0.32357
   1   1  1113755.73  274.43   1-0.78245-0.78593-0.52029-0.61827-0.34214 0.00644
  -1   1  1113047.71  255.73   1-0.77236-0.65061-0.55511-0.75860-0.30869-0.03502
   1  -1  1112673.84  257.40   1-0.69945-0.64412-0.70059-0.73404-0.14116 0.21512
  -1  -1  1113800.10  264.44   1-0.69574-0.51502-0.70562-0.84445-0.13430 0.14710
  -1  -1 -1111134.86  246.11   1-0.63680-0.63288-0.77018-0.67202-0.03596-0.38449
   1   1 -1111418.86  254.20   1-0.50825-0.68826-0.85038-0.71074 0.13609-0.14536
  -1   1 -1111932.76  249.41   1-0.47467-0.52954-0.86260-0.82866 0.17494-0.18137
  -1  -1  1114478.73  304.13   1-0.61640-0.43786 0.63418 0.49689 0.46674 0.74924
  -1  -1 -1112979.61  280.96   1-0.63671-0.63072 0.67996 0.77585 0.36365 0.01536
  -1   1 -1113993.94  284.89   1-0.64019-0.69316 0.68922 0.72058 0.33929-0.01671
   1   1 -1112306.01  325.58   1 0.04054-0.13898 0.80127 0.93886 0.59692 0.31497
  -1   1  1113154.14  319.50   1-0.15272-0.03198 0.86929 0.66706 0.47011 0.74431
  -1  -1 -1112899.03  348.59   1-0.20635-0.20170 0.87948 0.97612 0.42885 0.08057
  -1  -1  1113071.71  308.02   1-0.27193-0.09232 0.88643 0.74875 0.37453 0.65639
  -1   1 -1112392.34  330.05   1-0.33816-0.39239 0.88679 0.91888 0.31503-0.04090
   1   1  1113762.02  316.53   1-0.59350-0.59835 0.80437 0.70793 0.02700 0.37523
   1  -1  1113451.56  306.27   1-0.62520-0.57111 0.78024 0.74833-0.01847 0.33739
   1  -1 -12   94.37   79.90   1 0.00000-0.12599 0.68769 0.89871 0.72600 0.42003
   1   1 -12   80.25  100.61   1 0.00000-0.18511 0.78913 0.93558 0.61421 0.30068
  -1  -1 -12  117.76  107.37   1 0.00000-0.00017 0.89293 0.99741 0.45017 0.07188
  -1   1  12  128.70   65.89   1 0.00000 0.12595 0.92306 0.71210 0.38465 0.69068
  -1   1 -12  170.48   79.61   1-0.79618-0.85703 0.47429 0.51516 0.37569-0.00958
  -1  -1 -12  124.67   73.10   1-0.79964-0.80158 0.49143 0.59699 0.34503-0.03267
   1  -1  12  126.59   61.99   1-0.77259-0.71155 0.63482 0.59356-0.00926 0.37598
   1   1  12  162.51   46.06   1-0.78300-0.77842-0.51813-0.62686-0.34415 0.03306
  -1   1  12  213.91   51.01   1-0.77376-0.64396-0.55072-0.76498-0.31302-0.01072
   1  -1  12  214.04   45.32   1-0.71035-0.64698-0.68495-0.72917-0.16194 0.22298
  -1  -1  12  199.95   44.33   1-0.70563-0.51686-0.69189-0.84150-0.15282 0.15722
  -1  -1 -12  199.66   38.31   1-0.62275-0.62686-0.78227-0.67332-0.01484-0.39201
  -1   1 -12  130.98   38.97   1-0.47279-0.53565-0.86320-0.81844 0.17705-0.20789
  -1  -1 -12   67.04   37.16   1-0.63149-0.63334 0.66716 0.77365 0.39510 0.01814
  -1   1 -12  177.02   54.98   1-0.63515-0.69597 0.67602 0.71798 0.37358-0.01109
   1   1 -12  190.55   66.80   1 0.04645-0.14101 0.79843 0.94667 0.60028 0.28968
  -1  -1 -12   73.47   60.26   1-0.17409-0.17740 0.87382 0.98111 0.45400 0.07707
  -1   1  12   58.89   44.53   1-0.18867-0.05998 0.87656 0.66368 0.44276 0.74560
  -1   1 -12  208.17   73.94   1-0.30291-0.36510 0.88747 0.93022 0.34731-0.03726
  -1  -1  12  114.31   47.43   1-0.29471-0.10714 0.88734 0.73900 0.35462 0.66512
   1   1  12  259.12   58.81   1-0.59121-0.58812 0.80595 0.69887 0.03017 0.40704
   1  -1  12  220.20   58.48   1-0.62129-0.55926 0.78347 0.74092-0.01268 0.37182
   1  -1 -13 8124.80  324.53   1 0.00000-0.13371 0.68998 0.91146 0.72381 0.38902
   1   1 -13 8331.15  326.28   1 0.00000-0.19283 0.78400 0.94090 0.62075 0.27839
  -1  -1 -1310026.29  384.76   1 0.00000-0.00788 0.88311 0.99804 0.46915 0.06202
  -1   1 -1310077.25  383.57   1 0.00000-0.06694 0.94385 0.99418 0.33036-0.08436
  -1   1 -1310833.67  361.45   1-0.79200-0.86072 0.45757 0.50897 0.40417-0.00983
  -1  -1 -1310833.19  366.36   1-0.79630-0.80610 0.47484 0.59092 0.37472-0.03171
   1   1  13 9645.22  275.20   1-0.78396-0.77131-0.51429-0.63378-0.34770 0.05815
  -1   1  13 8679.03  255.36   1-0.77546-0.63761-0.54523-0.77025-0.31840 0.01253
   1  -1  13 8542.00  244.12   1-0.72006-0.64863-0.66980-0.72478-0.18130 0.23226
  -1  -1  13 9568.58  271.89   1-0.71466-0.51785-0.67838-0.83876-0.17042 0.16825
  -1   1 -13 7370.23  226.67   1-0.46940-0.54024-0.86426-0.80868 0.18086-0.23271
  -1  -1 -13 8456.92  255.31   1-0.62601-0.63570 0.65462 0.77171 0.42375 0.01812
  -1   1 -13 9897.18  313.98   1-0.62975-0.69841 0.66308 0.71564 0.40463-0.00872
   1   1 -13 8729.81  318.83   1 0.05378-0.14162 0.79486 0.95374 0.60439 0.26515
  -1  -1 -13 9998.23  375.06   1-0.14433-0.15559 0.86734 0.98528 0.47632 0.07075
  -1   1  13 9224.62  318.92   1-0.22160-0.08496 0.88166 0.65812 0.41661 0.74809
  -1   1 -13 8130.68  310.45   1-0.26984-0.33997 0.88631 0.93971 0.37634-0.03687
   1   1  13 9920.53  309.81   1-0.59132-0.58030 0.80587 0.68815 0.03001 0.43552
   1  -1  13 9688.63  302.58   1-0.61944-0.54948 0.78497 0.73178-0.00997 0.40317
   1  -1 -14  469.54   92.81   1 0.00000-0.14144 0.69025 0.92218 0.72356 0.35995
   1   1 -14  479.97  115.47   1 0.00000-0.20056 0.77798 0.94534 0.62828 0.25709
  -1  -1 -14  640.63  118.06   1 0.00000-0.01560 0.87317 0.99855 0.48740 0.05144
  -1   1 -14  698.38  124.47   1 0.00000-0.07467 0.93294 0.99370 0.36002-0.08353
  -1   1 -14  763.73   91.89   1-0.78732-0.86391 0.44156 0.50348 0.43028-0.01245
  -1  -1 -14  591.07   89.37   1-0.79234-0.81001 0.45886 0.58547 0.40202-0.03315
   1   1  14  505.75   43.98   1-0.78521-0.76450-0.50912-0.63937-0.35245 0.08204
  -1   1  14  468.33   54.18   1-0.77737-0.63146-0.53881-0.77461-0.32460 0.03496
   1  -1  14  562.57   51.80   1-0.72881-0.64933-0.65499-0.72075-0.19954 0.24265
  -1  -1  14  576.00   52.89   1-0.72297-0.51811-0.66500-0.83615-0.18727 0.18003
  -1  -1 -14  443.79   57.65   1-0.62031-0.63784 0.64230 0.76999 0.45016 0.01586
  -1   1 -14  603.05   62.18   1-0.62407-0.70057 0.65036 0.71352 0.43307-0.00894
   1   1 -14  374.86   58.37   1 0.06228-0.14107 0.79063 0.96016 0.60910 0.24121
  -1  -1 -14  507.24   70.22   1-0.11682-0.13589 0.86030 0.98878 0.49621 0.06197
  -1   1 -14  474.02   78.23   1-0.23856-0.31665 0.88368 0.94773 0.40272-0.03913
   1   1  14  464.34   53.74   1-0.59329-0.57434 0.80452 0.67616 0.02729 0.46144
   1  -1  14  555.48   65.06   1-0.61930-0.54140 0.78509 0.72126-0.00975 0.43203
   1  -1 -15  308.71   89.59   1 0.00000-0.14917 0.68886 0.93124 0.72489 0.33245
   1   1 -15   72.22   75.58   1 0.00000-0.20829 0.77121 0.94902 0.63657 0.23656
  -1  -1 -15   91.28   74.06   1 0.00000-0.02332 0.86309 0.99891 0.50504 0.04026
  -1   1 -15  356.23  110.26   1 0.00000-0.08238 0.92178 0.99299 0.38770-0.08468
  -1  -1 -15  310.92   68.06   1-0.78788-0.81341 0.44339 0.58052 0.42735-0.03655
   1   1  15  159.71   46.32   1-0.78667-0.75790-0.50286-0.64386-0.35814 0.10499
  -1   1  15  193.83   45.87   1-0.77942-0.62546-0.53162-0.77818-0.33148 0.05672
   1  -1  15  237.43   42.54   1-0.73675-0.64923-0.64042-0.71695-0.21690 0.25392
  -1  -1  15  147.60   43.44   1-0.73066-0.51775-0.65169-0.83361-0.20352 0.19242
  -1   1 -15  233.12   50.03   1-0.61816-0.70251 0.63782 0.71157 0.45939-0.01130
   1   1 -15  159.16   69.19   1 0.07177-0.13953 0.78580 0.96597 0.61428 0.21774
  -1  -1 -15  169.99   49.50   1-0.09040-0.11742 0.85260 0.99173 0.51467 0.05177
  -1   1 -15  209.13   75.87   1-0.20878-0.29482 0.87985 0.95455 0.42692-0.04358
   1   1  15  183.44   55.61   1-0.59672-0.56983 0.80212 0.66313 0.02252 0.48532
   1  -1 -16 6599.25  294.27   1 0.00000-0.15689 0.68609 0.93893 0.72751 0.30624
   1   1 -16 5893.61  285.01   1 0.00000-0.21601 0.76378 0.95205 0.64547 0.21662
  -1  -1 -16 5966.56  261.59   1 0.00000-0.03103 0.85283 0.99910 0.52218 0.02857
  -1   1 -16 5773.28  253.43   1 0.00000-0.09010 0.91041 0.99207 0.41369-0.08752
   1   1  16 5461.38  170.57   1-0.78826-0.75142-0.49569-0.64744-0.36459 0.12718
  -1   1  16 5607.74  173.09   1-0.78155-0.61955-0.52374-0.78107-0.33892 0.07792
   1  -1  16 6066.89  187.76   1-0.74402-0.64845-0.62600-0.71329-0.23354 0.26591
  -1  -1  16 5630.58  169.39   1-0.73780-0.51684-0.63840-0.83109-0.21926 0.20532
  -1  -1 -16 5563.99  247.69   1-0.06512-0.10008 0.84439 0.99416 0.53174 0.04020
  -1   1 -16 6011.60  262.33   1-0.18024-0.27424 0.87501 0.96036 0.44928-0.04986
   1   1  16 5728.56  205.16   1-0.60130-0.56648 0.79885 0.64922 0.01611 0.50754
   1  -1 -17  447.85  127.04   1 0.00000-0.16462 0.68215 0.94544 0.73121 0.28111
   1   1 -17  662.37  132.05   1 0.00000-0.22374 0.75577 0.95449 0.65483 0.19716
  -1  -1 -17  561.68  102.06   1 0.00000-0.03875 0.84238 0.99911 0.53887 0.01643
  -1   1 -17  591.34  129.61   1 0.00000-0.09782 0.89884 0.99096 0.43826-0.09179
   1   1  17  353.21   55.84   1-0.78992-0.74502-0.48773-0.65023-0.37165 0.14875
  -1   1  17  463.51   63.37   1-0.78358-0.61321-0.51584-0.78365-0.34626 0.09926
   1  -1  17  474.19   60.63   1-0.75070-0.64708-0.61166-0.70973-0.24960 0.27849
  -1  -1  17  404.63   55.42   1-0.74446-0.51545-0.62510-0.82855-0.23457 0.21864
  -1  -1 -17  290.55   73.28   1-0.04074-0.08364 0.83570 0.99611 0.54766 0.02747
  -1   1 -17  436.49   84.99   1-0.15274-0.25469 0.86929 0.96529 0.47009-0.05769
   1  -1 -18 2515.19  205.17   1 0.00000-0.17235 0.67720 0.95095 0.73579 0.25687
   1   1 -18 2920.27  225.39   1 0.00000-0.23147 0.74722 0.95640 0.66456 0.17807
  -1  -1 -18 3210.70  251.54   1 0.00000-0.04646 0.83173 0.99891 0.55517 0.00390
  -1   1 -18 2949.18  237.07   1 0.00000-0.10553 0.88708 0.98964 0.46161-0.09727
   1   1  18 3096.28  195.28   1-0.79161-0.73865-0.47909-0.65234-0.37922 0.16981
  -1   1  18 2786.01  178.23   1-0.78576-0.60733-0.50682-0.78538-0.35454 0.11963
   1  -1  18 3065.09  187.69   1-0.75686-0.64519-0.59735-0.70619-0.26516 0.29156
  -1  -1  18 3134.40  190.98   1-0.75067-0.51361-0.61174-0.82596-0.24951 0.23233
  -1  -1 -18 2934.21  217.06   1-0.01706-0.06791 0.82654 0.99759 0.56261 0.01377
  -1   1 -18 2990.11  232.41   1-0.12646-0.23617 0.86288 0.96938 0.48932-0.06716
   1  -1 -19 1257.91  170.23   1 0.00000-0.18007 0.67135 0.95556 0.74113 0.23338
   1   1 -19 1142.65  132.65   1 0.00000-0.23919 0.73818 0.95781 0.67459 0.15927
  -1  -1 -19 1342.62  169.07   1 0.00000-0.05418 0.82086 0.99848 0.57112-0.00897
  -1   1 -19 1335.04  159.22   1 0.00000-0.11325 0.87511 0.98812 0.48391-0.10379
   1   1  19 1096.64   83.71   1-0.79329-0.73226-0.46983-0.65384-0.38721 0.19046
  -1   1  19 1191.49   90.84   1-0.78791-0.60142-0.49731-0.78662-0.36313 0.13967
   1  -1  19 1124.50   83.75   1-0.76255-0.64283-0.58303-0.70264-0.28031 0.30505
  -1  -1  19 1048.81   86.19   1-0.75647-0.51136-0.59830-0.82330-0.26414 0.24634
  -1  -1 -19  988.67  102.90   1 0.00604-0.05275 0.81691 0.99860 0.57673-0.00075
  -1   1 -19 1170.69  125.26   1-0.10056-0.21822 0.85567 0.97281 0.50765-0.07748
   1  -1 -20   78.74   90.75   1 0.00000-0.18780 0.66472 0.95938 0.74709 0.21051
   1   1 -20  153.95  109.59   1 0.00000-0.24692 0.72867 0.95876 0.68485 0.14070
  -1  -1 -20  133.55  118.93   1 0.00000-0.06190 0.80975 0.99783 0.58676-0.02216
  -1   1 -20  -20.05   86.40   1 0.00000-0.12097 0.86293 0.98640 0.50531-0.11123
   1   1  20  -71.91   36.61   1-0.79493-0.72583-0.46001-0.65477-0.39555 0.21076
  -1   1  20   31.97   49.36   1-0.79000-0.59545-0.48734-0.78740-0.37200 0.15944
  -1  -1  20    1.23   35.79   1-0.76189-0.50873-0.58476-0.82053-0.27850 0.26061
   1  -1  20   37.07   34.27   1-0.76781-0.64004-0.56866-0.69903-0.29510 0.31889
  -1  -1 -20  -18.40   63.64   1 0.02870-0.03803 0.80680 0.99914 0.59011-0.01601
  -1   1 -20  106.36   56.08   1-0.07527-0.20087 0.84779 0.97557 0.52495-0.08883
   1  -1 -21 1191.74  171.40   1 0.00000-0.19553 0.65736 0.96247 0.75357 0.18817
   1   1 -21  970.35  175.02   1 0.00000-0.25465 0.71872 0.95926 0.69529 0.12232
  -1  -1 -21  881.33  161.10   1 0.00000-0.06961 0.79840 0.99693 0.60211-0.03564
  -1   1 -21  984.03  143.94   1 0.00000-0.12868 0.85054 0.98446 0.52590-0.11947
   1   1  21 1004.11   89.19   1-0.79649-0.71933-0.44969-0.65520-0.40418 0.23076
  -1   1  21 1076.27   92.37   1-0.79201-0.58940-0.47694-0.78776-0.38108 0.17899
   1  -1  21 1017.59   88.72   1-0.77266-0.63684-0.55420-0.69535-0.30959 0.33304
  -1  -1  21  822.34   70.14   1-0.76695-0.50574-0.57110-0.81763-0.29262 0.27513
  -1  -1 -21  904.45  108.68   1 0.05101-0.02367 0.79622 0.99921 0.60284-0.03193
  -1   1 -21  828.67   97.41   1-0.05049-0.18404 0.83927 0.97770 0.54135-0.10108
   1  -1 -22  646.34  121.59   1 0.00000-0.20325 0.64933 0.96490 0.76050 0.16627
   1   1 -22  935.01  163.06   1 0.00000-0.26237 0.70834 0.95933 0.70586 0.10406
  -1  -1 -22  610.10  152.40   1 0.00000-0.07758 0.78676 0.99576 0.61724-0.04931
  -1   1 -22  669.11  148.89   1 0.00000-0.13640 0.83792 0.98229 0.54578-0.12842
   1   1  22  619.57   76.05   1-0.79796-0.71274-0.43889-0.65515-0.41306 0.25052
  -1   1  22  781.91   83.00   1-0.79392-0.58324-0.46613-0.78770-0.39037 0.19835
   1  -1  22  833.16   80.84   1-0.77713-0.63326-0.53964-0.69155-0.32381 0.34746
  -1  -1  22  665.97   67.64   1-0.77166-0.50240-0.55729-0.81459-0.30653 0.28986
  -1  -1 -22  732.23   94.55   1 0.07304-0.00958 0.78515 0.99878 0.61497-0.04845
  -1   1 -22  743.12   87.78   1-0.02615-0.16764 0.83014 0.97921 0.55693-0.11414
   1  -1 -23 1781.97  167.68   1 0.00000-0.21098 0.64069 0.96671 0.76779 0.14474
   1   1 -23 2285.94  210.37   1 0.00000-0.27010 0.69753 0.95898 0.71654 0.08591
  -1  -1 -23 2559.98  203.13   1 0.00000-0.08531 0.77489 0.99434 0.63209-0.06329
  -1   1 -23 1934.47  181.62   1 0.00000-0.14412 0.82507 0.97988 0.56502-0.13800
   1   1  23 1909.44  119.68   1-0.79931-0.70603-0.42763-0.65465-0.42215 0.27007
  -1   1  23 1982.91  121.00   1-0.79572-0.57697-0.45493-0.78725-0.39982 0.21753
   1  -1  23 1619.76  135.46   1-0.78123-0.62931-0.52494-0.68762-0.33779 0.36211
  -1  -1  23 2054.32  120.80   1-0.77603-0.49873-0.54333-0.81140-0.32024 0.30478
  -1   1 -23 1718.19  193.13   1-0.00216-0.15160 0.82040 0.98012 0.57177-0.12795
   1  -1 -24  127.31  139.67   1 0.00000-0.21871 0.63146 0.96793 0.77540 0.12352
   1   1 -24   61.46  136.05   1 0.00000-0.27782 0.68632 0.95823 0.72729 0.06783
  -1  -1 -24   -4.22   97.24   1 0.00000-0.09304 0.76273 0.99264 0.64671-0.07750
  -1   1 -24  266.90  118.68   1 0.00000-0.15183 0.81196 0.97723 0.58370-0.14816
   1   1  24   -3.63   38.67   1-0.80053-0.69918-0.41595-0.65373-0.43142 0.28944
  -1   1  24   33.79   44.85   1-0.79737-0.57056-0.44335-0.78643-0.40941 0.23658
   1  -1  24   53.78   38.55   1-0.78487-0.62461-0.51058-0.68365-0.35111 0.37745
  -1  -1  24   52.47   58.12   1-0.78008-0.49473-0.52919-0.80803-0.33378 0.31987
  -1   1 -24  109.98   65.47   1 0.02153-0.13584 0.81007 0.98043 0.58593-0.14245
   1  -1 -25  604.83  139.28   1 0.00000-0.22643 0.62167 0.96861 0.78327 0.10256
   1   1 -25  654.40  130.79   1 0.00000-0.28555 0.67470 0.95706 0.73808 0.04980
  -1  -1 -25  847.00  143.33   1 0.00000-0.10076 0.75029 0.99065 0.66110-0.09193
   1   1  25  692.66   67.63   1-0.80159-0.69218-0.40386-0.65238-0.44084 0.30866
  -1   1  25  612.85   62.01   1-0.79888-0.56401-0.43141-0.78524-0.41912 0.25551
  -1  -1  25  735.61   75.91   1-0.78368-0.48990-0.51543-0.80455-0.34665 0.33568
   1  -1  25  640.72   61.24   1-0.78829-0.61997-0.49556-0.67939-0.36470 0.39250
  -1   1 -25  685.60  107.88   1 0.04499-0.12033 0.79914 0.98014 0.59945-0.15757
   1  -1 -26 -119.56  104.71   1 0.00000-0.23416 0.61136 0.96874 0.79135 0.08181
   1   1 -26   37.15   97.37   1 0.00000-0.29328 0.66268 0.95549 0.74890 0.03179
  -1  -1 -26  -86.80  103.37   1 0.00000-0.10849 0.73755 0.98836 0.67528-0.10657
  -1   1 -26  177.12  102.21   1 0.00000-0.16761 0.78487 0.97112 0.61964-0.16979
   1   1  26   24.43   42.95   1-0.80248-0.68501-0.39136-0.65064-0.45038 0.32775
  -1   1  26   54.88   41.77   1-0.80022-0.55728-0.41911-0.78369-0.42893 0.27433
   1  -1  26  -10.17   48.93   1-0.79137-0.61499-0.48036-0.67493-0.37812 0.40772
  -1  -1  26  -33.75   48.20   1-0.78711-0.48527-0.50090-0.80078-0.35991 0.35107
  -1   1 -26  -45.41   76.82   1 0.06826-0.10500 0.78760 0.97925 0.61238-0.17329
   1  -1 -27  576.46  171.92   1 0.00000-0.24188 0.60052 0.96836 0.79960 0.06124
   1   1 -27  343.64  120.49   1 0.00000-0.30100 0.65025 0.95352 0.75971 0.01378
  -1  -1 -27  312.28  123.26   1 0.00000-0.11622 0.72450 0.98577 0.68927-0.12142
  -1   1 -27   93.65  109.01   1 0.00000-0.17534 0.77095 0.96765 0.63688-0.18138
   1   1  27  278.91   53.85   1-0.80319-0.67765-0.37847-0.64850-0.46004 0.34673
  -1   1  27  248.98   53.04   1-0.80138-0.55038-0.40645-0.78178-0.43883 0.29306
   1  -1  27  309.23   65.71   1-0.79412-0.60968-0.46494-0.67027-0.39138 0.42310
  -1  -1  27  372.33   58.20   1-0.79024-0.48033-0.48617-0.79680-0.37303 0.36658
   1  -1 -28 -208.89  190.64   1 0.00000-0.24961 0.58918 0.96748 0.80799 0.04080
   1   1 -28 -109.55  110.73   1 0.00000-0.30873 0.63741 0.95113 0.77051-0.00424
  -1  -1 -28   98.47  114.23   1 0.00000-0.12394 0.71113 0.98286 0.70305-0.13646
  -1   1 -28 -163.00  147.43   1 0.00000-0.18306 0.75674 0.96389 0.65371-0.19338
   1   1  28   18.75   71.27   1-0.80370-0.67009-0.36518-0.64597-0.46978 0.36562
  -1   1  28  -37.13   56.18   1-0.80235-0.54328-0.39343-0.77952-0.44881 0.31173
   1  -1  28  -17.73   61.32   1-0.79655-0.60404-0.44931-0.66539-0.40450 0.43861
  -1  -1  28   39.60   41.96   1-0.79305-0.47508-0.47121-0.79259-0.38603 0.38221
   1  -1 -29  550.77  163.33   1 0.00000-0.25734 0.57735 0.96610 0.81649 0.02047
   1   1 -29  296.62  133.45   1 0.00000-0.31646 0.62416 0.94834 0.78129-0.02229
  -1  -1 -29  608.20  169.42   1 0.00000-0.13167 0.69743 0.97961 0.71664-0.15170
  -1   1 -29  446.42  168.92   1 0.00000-0.19079 0.74221 0.95982 0.67015-0.20576
   1  -2   0   82.05  140.42   1 0.00000-0.00350-0.40664-0.28880 0.91358 0.95738
  -1   2   0  -62.56  174.42   1 0.00000 0.00355-0.28845-0.40630 0.95749 0.91373
  -1  -2   0   11.49   79.88   1 0.00000 0.12196 0.80212 0.81349 0.59715 0.56863
  -1  -2   0  -63.29   71.37   1-0.30105-0.17918 0.59407 0.60588-0.74595-0.77511
   1   2   0   -2.38   73.51   1-0.18341-0.30530 0.53488 0.52304-0.82477-0.79574
   1   2   0   15.53   59.82   1-0.13721-0.25892 0.84983 0.83815-0.50887-0.48006
  -1  -2   0  -23.16   55.96   1-0.27609-0.15438 0.76457 0.77625-0.58240-0.61121
  -1   2   0  -13.34   62.76   1-0.66216-0.65836 0.30680 0.18944-0.68367-0.72847
   1  -2   0  -20.95   57.92   1-0.72519-0.72900 0.16443 0.28178-0.66861-0.62381
   1  -2   1  -90.18  154.37   1 0.00000 0.00428-0.61269-0.50533 0.79031 0.86291
  -1   2  -1  -34.57  155.37   1 0.00000-0.00428-0.50521-0.61258 0.86299 0.79039
   1  -2  -1   73.21  193.10   1 0.00000-0.01132-0.18016-0.05184 0.98363 0.99859
  -1   2   1  176.61  151.18   1 0.00000 0.01132-0.05085-0.17917 0.99870 0.98375
  -1  -2  -1  -29.02  140.38   1 0.00000 0.11424 0.87706 0.89889 0.48036 0.42301
  -1  -2  -1   69.88   76.51   1-0.49103-0.37708 0.66405 0.68644-0.56383-0.62176
   1   2   1  -17.53   80.01   1-0.39034-0.50432 0.63146 0.60908-0.66999-0.61211
  -1   2  -1   53.91  134.08   1-0.30653-0.31041 0.59656 0.48946-0.74172-0.81490
   1  -2   1  -42.77  124.42   1-0.13516-0.13128 0.50769 0.61479-0.85086-0.77768
  -1  -2   1    1.05   73.00   1-0.07145 0.05830 0.46935 0.47061-0.88011-0.88041
  -1  -2   1  -11.92   48.01   1-0.07063 0.05889 0.88045 0.88127-0.46884-0.46891
   1   2   1    3.75  112.54   1-0.37728-0.49115 0.68207 0.65960-0.62644-0.56893
  -1  -2  -1   51.84  103.69   1-0.51725-0.40338 0.53183 0.55430-0.67051-0.72802
  -1   2  -1   35.68   59.12   1-0.49755-0.50155 0.55606 0.44942-0.66575-0.73922
   1  -2   1   35.59   57.78   1-0.60035-0.59635 0.41487 0.52151-0.68370-0.61022
  -1   2   1   50.82   62.87   1-0.75391-0.74225 0.07908-0.04895-0.65219-0.66832
   1  -2  -1   12.64   54.67   1-0.78687-0.79853-0.05983 0.06820-0.61420-0.59807
   1   2  -1  -10.48   70.36   1 0.06126-0.06825 0.79114 0.79003 0.60854 0.60924
  -1  -2   1  -43.84   62.09   1-0.06916 0.06035 0.84576 0.84687 0.52905 0.52835
   1  -2   2 3649.45  219.05   1 0.00000 0.01213-0.76972-0.67279 0.63837 0.73973
  -1   2  -2 3304.44  219.67   1 0.00000-0.01213-0.67206-0.76900 0.74048 0.63913
   1  -2  -2 3590.05  263.99   1 0.00000-0.01910 0.02818 0.16696 0.99960 0.98577
  -1   2   2 3749.83  260.31   1 0.00000 0.01910 0.16957 0.03079 0.98551 0.99934
   1   2  -2 3146.54  192.88   1 0.00000-0.13739 0.79901 0.80854 0.60131 0.57217
  -1  -2  -2 4074.60  201.54   1 0.00000 0.10652 0.89317 0.92546 0.44971 0.36353
  -1  -2  -2 3767.63  185.95   1-0.61967-0.51363 0.68480 0.71775-0.38346-0.47011
  -1   2  -2 3522.93  156.58   1-0.55540-0.56723 0.67808 0.58147-0.48139-0.58320
   1   2   2 3581.25  167.21   1-0.53346-0.63950 0.67400 0.64105-0.51100-0.42435
   1  -2   2 3565.77  153.09   1-0.40640-0.39458 0.63740 0.73397-0.65463-0.55279
  -1  -2   2 3690.69  123.21   1-0.22130-0.08363-0.88162-0.89181 0.41685 0.44460
   1   2  -2 3574.64  137.24   1-0.09465-0.23231-0.85390-0.84368 0.51174 0.48396
  -1   2  -2 3509.01  138.43   1-0.28078-0.29268 0.76115 0.66528-0.58463-0.68682
   1  -2   2 3476.30  244.26   1-0.42511-0.41321 0.63604 0.73192-0.64398-0.54179
   1   2   2 3705.27  152.53   1-0.59455-0.70062 0.42394 0.39078-0.68320-0.59700
  -1  -2  -2 3486.54  163.24   1-0.70738-0.60131 0.20942 0.24258-0.67509-0.76129
  -1   2   2 3415.98  134.84   1-0.79246-0.77295-0.09460-0.23333-0.60253-0.58999
   1  -2  -2 3714.68  147.36   1-0.80390-0.82338-0.23365-0.09490-0.54693-0.55948
   1   2  -2 3659.13  173.58   1 0.01060-0.12686 0.81492 0.82446 0.57946 0.55151
  -1  -2   2 3457.27  134.44   1-0.11365 0.02381 0.85942 0.84989 0.49846 0.52641
   1  -2   318620.21  473.00   1 0.00000 0.02001-0.87445-0.78804 0.48510 0.61529
  -1   2  -320470.33  455.43   1 0.00000-0.01995-0.78636-0.87283 0.61776 0.48760
   1  -2  -318495.91  517.11   1 0.00000-0.02686 0.19694 0.34619 0.98041 0.93777
  -1   2   319903.20  640.53   1 0.00000 0.02687 0.35132 0.20210 0.93625 0.97899
   1   2  -319909.35  561.28   1 0.00000-0.14511 0.85992 0.87990 0.51041 0.45244
  -1  -2  -321818.71  514.77   1 0.00000 0.09881 0.89738 0.94010 0.44125 0.32624
  -1   2  -318686.59  390.21   1-0.69035-0.71009 0.67945 0.59337-0.24851-0.37904
  -1  -2  -317681.68  346.80   1-0.69828-0.60016 0.67761 0.72111-0.23072-0.34611
   1   2   320163.22  437.77   1-0.62245-0.72059 0.68488 0.64137-0.37878-0.26341
   1  -2   319067.19  387.68   1-0.57239-0.55265 0.68066 0.76671-0.45722-0.32668
   1  -2  -319000.74  332.59   1-0.80378-0.83180-0.36211-0.21249-0.47201-0.51278
  -1  -2   320416.39  323.95   1-0.33594-0.19031-0.88689-0.90789 0.31710 0.37350
   1   2  -318811.26  310.37   1-0.20736-0.35299-0.87964-0.85864 0.42805 0.37165
   1  -2   320888.85  328.66   1-0.13153-0.11090-0.86419-0.77927 0.48566 0.61679
  -1   2  -317802.17  324.00   1-0.06916-0.08896 0.88105 0.79592-0.46792-0.59881
   1  -2   319106.79  327.06   1-0.24614-0.22634 0.78554 0.87060-0.56774-0.43681
   1   2   319891.77  333.08   1-0.72703-0.82520 0.15949 0.11565-0.66781-0.55286
  -1  -2  -319428.48  369.38   1-0.79202-0.69385-0.09161-0.04777-0.60357-0.71852
  -1   2   319798.08  321.84   1-0.80348-0.77614-0.21703-0.36646-0.55434-0.51313
   1   2  -319208.52  421.90   1-0.01869-0.16410 0.82719 0.84737 0.56160 0.50500
  -1  -2   318914.00  368.47   1-0.14846-0.00303 0.86831 0.84810 0.47327 0.52981
   1  -2   4116930.7 1562.03   1 0.00000 0.02785-0.93757-0.86163 0.34778 0.50676
  -1   2  -4117592.3 1422.32   1 0.00000-0.02785-0.85973-0.93567 0.51074 0.35176
   1  -2  -4108641.1 1483.19   1 0.00000-0.03461 0.32433 0.48401 0.94594 0.87437
  -1   2   4109027.2 1630.07   1 0.00000 0.03461 0.49026 0.33058 0.87157 0.94314
   1   2  -4116242.5 1473.89   1 0.00000-0.15283 0.87233 0.90274 0.48891 0.40210
  -1  -2  -4118320.7 1468.45   1 0.00000 0.09109 0.89692 0.95010 0.44217 0.29833
  -1   2  -4110851.9 1329.22   1-0.75374-0.78116 0.65232 0.57679-0.07965-0.23892
  -1  -2  -4112801.9 1310.57   1-0.74468-0.65447 0.65850 0.71255-0.10872-0.25284
   1   2   4113524.3 1331.92   1-0.67647-0.76668 0.68194 0.62789-0.27809-0.13397
   1  -2   4115501.0 1351.75   1-0.66079-0.63314 0.68379 0.75931-0.30946-0.15021
   1  -2  -4114224.4 1200.49   1-0.79610-0.83218-0.45234-0.29197-0.40198-0.47139
   1   2  -4107878.2 1169.11   1-0.28240-0.43600-0.88695-0.85514 0.36545 0.28041
   1  -2   4112838.9 1199.21   1-0.28533-0.25675-0.88707-0.81296 0.36288 0.52266
   1  -2   4112570.7 1258.71   1-0.09993-0.07233 0.86776 0.94216-0.48682-0.32724
   1   2   4105266.8 1140.80   1-0.78372-0.87404-0.04271-0.09725-0.61963-0.47601
  -1   2   4114003.2 1223.07   1-0.80281-0.76760-0.30179-0.46190-0.51421-0.44433
   1   2  -4116079.3 1449.88   1-0.03534-0.18869 0.83367 0.86449 0.55111 0.46587
  -1  -2   4110850.8 1283.76   1-0.17797-0.02459 0.87458 0.84372 0.45102 0.53620
  -1  -2  -4111083.5 1355.87   1-0.56062-0.47076 0.82501 0.87924 0.07110-0.07280
  -1   2  -4107710.8 1270.01   1-0.68615-0.71418 0.71798 0.64315-0.11701-0.27620
   1  -2   5  854.32   97.60   1 0.00000 0.03579-0.97311-0.90770 0.23032 0.41808
  -1   2  -5  777.57  103.99   1 0.00000-0.03570-0.90547-0.97094 0.42439 0.23663
   1  -2  -5  790.90  156.54   1 0.00000-0.04235 0.41649 0.58662 0.90913 0.80874
  -1   2   5  641.60  163.96   1 0.00000 0.04234 0.59446 0.42433 0.80412 0.90451
   1   2  -5  669.75   99.59   1 0.00000-0.16054 0.87420 0.91508 0.48556 0.36993
  -1  -2  -5  844.13  139.62   1 0.00000 0.08338 0.89419 0.95781 0.44768 0.27500
  -1   2  -5  793.62   85.65   1-0.78346-0.81876 0.62005 0.55508 0.04137-0.14662
  -1  -2  -5  719.96   91.25   1-0.77174-0.68926 0.63580 0.70033-0.01285-0.18559
   1  -2   5  821.22   89.40   1-0.70803-0.67246 0.67489 0.73986-0.20786-0.01989
   1   2   5  684.95   83.91   1-0.70967-0.79196 0.67438 0.60978-0.20390-0.03106
  -1   2   5  704.84   62.11   1-0.80385-0.75970-0.35953-0.53065-0.47387-0.37583
  -1  -2  -5  719.45   62.55   1-0.79916-0.71784-0.42902-0.36321-0.42104-0.59395
   1  -2  -5  747.20   56.38   1-0.78311-0.82709-0.51769-0.34650-0.34456-0.44255
  -1  -2   5  873.38   60.53   1-0.47534-0.31368-0.86238-0.90486 0.17418 0.28777
   1  -2   5  798.11   57.87   1-0.39154-0.35501-0.88168-0.81846 0.26329 0.45174
   1   2  -5  856.10   65.56   1-0.33280-0.49436-0.88702-0.84440 0.32002 0.20634
  -1   2  -5  714.48   56.41   1-0.19185-0.22840-0.87712-0.94042 0.44027 0.25186
   1  -2   5  747.48   67.57   1 0.00877 0.04417 0.90874 0.97242-0.41725-0.22897
   1   2   5  819.66   67.09   1-0.80166-0.88405-0.18082-0.24597-0.56977-0.39741
  -1  -2  -5  643.61   75.57   1-0.66409-0.58167 0.74343 0.80802 0.07930-0.09350
   1   2  -5  867.39   95.25   1-0.04393-0.20523 0.83688 0.87835 0.54560 0.43171
  -1  -2   5  811.11   86.68   1-0.20391-0.04257 0.87911 0.83760 0.43079 0.54461
  -1  -2  -5  683.28  109.29   1-0.39013-0.30829 0.88188 0.94681 0.26470 0.09213
  -1   2  -5  786.54   85.96   1-0.63530-0.67126 0.77152 0.70734-0.03368-0.22151
   1  -2   6 7580.32  240.70   1 0.00000 0.04367-0.99127-0.93633 0.13182 0.34837
  -1   2  -6 8864.47  254.45   1 0.00000-0.04355-0.93415-0.98914 0.35687 0.14031
   1  -2  -6 8079.15  289.62   1 0.00000-0.05009 0.48304 0.66362 0.87559 0.74638
  -1   2   6 8007.04  330.93   1 0.00000 0.05007 0.67283 0.49224 0.73979 0.86901
   1   2  -6 8366.48  276.72   1 0.00000-0.16826 0.87215 0.92347 0.48923 0.34477
  -1  -2  -6 8932.23  284.87   1 0.00000 0.07566 0.89008 0.96416 0.45578 0.25428
  -1   2  -6 8055.65  235.11   1-0.79708-0.84026 0.58965 0.53523 0.13026-0.08645
  -1  -2  -6 7721.28  240.96   1-0.78778-0.71319 0.61249 0.68757 0.06510-0.13636
   1   2   6 8111.08  245.82   1-0.73061-0.80499 0.66617 0.59101-0.14972 0.05183
   1  -2   6 8310.21  226.67   1-0.73445-0.69096 0.66427 0.71869-0.13897 0.07771
  -1   2   6 8359.85  177.47   1-0.80204-0.74983-0.39791-0.57978-0.44540-0.31872
  -1  -2  -6 7605.28  202.82   1-0.78477-0.71151-0.51099-0.43442-0.35073-0.55228
   1  -2  -6 8093.41  179.50   1-0.76806-0.82008-0.56795-0.38598-0.29583-0.42245
  -1  -2   6 8331.12  170.95   1-0.52034-0.35069-0.84525-0.89855 0.12160 0.26382
   1  -2   6 7564.61  158.18   1-0.46573-0.42122-0.86538-0.81298 0.18495 0.40203
   1   2  -6 7438.20  169.01   1-0.36656-0.53621-0.88471-0.83140 0.28794 0.14571
   1   2   6 8161.86  176.43   1-0.80386-0.87839-0.27165-0.34748-0.52915-0.32813
  -1  -2  -6 8146.36  234.76   1-0.69578-0.62126 0.70556 0.78071 0.13437-0.06718
   1   2  -6 8393.55  242.19   1-0.04711-0.21635 0.83805 0.89015 0.54355 0.40101
  -1  -2   6 8241.84  207.04   1-0.22739-0.05810 0.88239 0.83023 0.41190 0.55437
  -1  -2  -6 8374.63  279.03   1-0.29698-0.22310 0.88739 0.96296 0.35260 0.15139
  -1   2  -6 7757.17  212.91   1-0.58565-0.62955 0.80967 0.75613 0.03778-0.17868
   1   2   6 8156.54  195.10   1-0.67993-0.75392 0.72555 0.65004-0.10609 0.09509
   1  -2   792778.92 1118.58   1 0.00000 0.05154-0.99880-0.95434 0.04889 0.29421
   1  -2  -798631.00 1265.95   1 0.00000-0.05784 0.53122 0.72226 0.84723 0.68919
  -1   2   796164.60 1370.92   1 0.00000 0.05780 0.73267 0.54163 0.68057 0.83862
   1   2  -7102099.2 1293.53   1 0.00000-0.17597 0.86804 0.92982 0.49648 0.32319
  -1   2  -7102867.1 1239.84   1-0.80270-0.85377 0.56239 0.51852 0.19845-0.04698
   1  -2   796603.04 1141.07   1-0.74998-0.69858 0.65502 0.69888-0.09200 0.15340
   1   2   7101634.5 1247.83   1-0.74418-0.81064 0.65881 0.57310-0.11026 0.12001
   1   2   798688.58 1069.75   1-0.80400-0.86919-0.33082-0.41814-0.49409-0.26390
  -1   2   798649.07 1062.36   1-0.79967-0.73940-0.42435-0.61698-0.42477-0.26946
  -1  -2  -795664.75 1076.74   1-0.76718-0.70187-0.57043-0.48309-0.29330-0.52344
  -1  -2   7103349.3 1072.78   1-0.55467-0.37682-0.82832-0.89202 0.07879 0.24959
   1  -2   798664.15 1060.28   1-0.51988-0.46738-0.84545-0.80387 0.12216 0.36787
   1   2  -799188.88 1086.91   1-0.39026-0.56790-0.88186-0.81774 0.26457 0.09371
  -1  -2  -795767.25 1035.03   1-0.65059-0.58374 0.72613 0.81190 0.22238-0.00735
  -1  -2  -7100865.2 1227.09   1-0.72021-0.65359 0.66955 0.75528 0.18160-0.04868
  -1   2  -793563.77 1177.92   1-0.70832-0.75970 0.68797 0.64435 0.15799-0.08752
   1   2  -799970.57 1215.44   1-0.04646-0.22364 0.83781 0.90056 0.54397 0.37278
  -1  -2  -796705.68 1274.79   1-0.23643-0.17054 0.88345 0.96975 0.40448 0.17459
  -1  -2   7100871.9 1142.41   1-0.24911-0.07187 0.88473 0.82192 0.39393 0.56504
  -1   2  -797651.32 1135.54   1-0.53834-0.59025 0.83683 0.79397 0.09947-0.14563
   1   2   796507.42 1098.02   1-0.63559-0.70164 0.77126 0.68511-0.03412 0.19571
   1  -2   799870.41 1122.51   1-0.68405-0.63222 0.72058 0.76348-0.11329 0.13182
  -1   2  -834994.66  653.31   1 0.00000-0.05941-0.96421-0.99819 0.26512-0.00898
   1  -2  -828910.66  620.21   1 0.00000-0.06552 0.56631 0.76781 0.82418 0.63731
  -1   2   830198.17  722.95   1 0.00000 0.06552 0.77926 0.57777 0.62668 0.81356
   1   2  -829348.44  631.27   1 0.00000-0.18369 0.86268 0.93491 0.50573 0.30361
  -1  -2  -833678.00  710.44   1 0.00000 0.06023 0.87931 0.97429 0.47623 0.21707
  -1   2  -831322.13  574.62   1-0.80406-0.86292 0.53843 0.50485 0.25212-0.02200
  -1  -2  -832019.67  609.50   1-0.80181-0.74298 0.56882 0.66500 0.18313-0.07578
   1  -2   831425.02  581.70   1-0.75918-0.70023 0.64802 0.68133-0.06094 0.21321
   1   2   829643.96  587.79   1-0.75288-0.81171 0.65295 0.55677-0.08251 0.17640
   1   2   830083.50  493.83   1-0.80371-0.86083-0.36492-0.46300-0.46997-0.21115
  -1   2   831504.58  520.49   1-0.79749-0.72915-0.44252-0.64590-0.41010-0.22614
  -1  -2  -830383.32  503.03   1-0.74878-0.69151-0.61591-0.51780-0.24489-0.50366
   1  -2  -828552.93  474.52   1-0.73711-0.80524-0.63973-0.43623-0.21770-0.40160
  -1  -2   829404.53  467.68   1-0.58352-0.39765-0.81107-0.88555 0.04069 0.24013
   1  -2   831049.83  494.69   1-0.56024-0.49966-0.82522-0.79416 0.07159 0.34588
   1   2  -828807.24  491.78   1-0.40652-0.59214-0.87930-0.80436 0.24811 0.04861
  -1   2  -829540.34  517.19   1-0.33398-0.39441-0.88698-0.91784 0.31893 0.04459
  -1  -2  -830644.37  513.16   1-0.64745-0.58844 0.71206 0.80842 0.27160 0.01319
  -1   2  -830370.61  532.04   1-0.65151-0.71042 0.73238 0.69965 0.19784-0.07602
  -1  -2  -831017.23  582.92   1-0.73932-0.68058 0.63546 0.73176 0.22268-0.03633
  -1   2  -830605.45  594.32   1-0.74260-0.80186 0.62891 0.59587 0.23022-0.04402
  -1   2   828349.78  539.80   1 0.07596 0.14335 0.78364 0.58114 0.61655 0.80107
   1   2  -831649.57  615.72   1-0.04300-0.22813 0.83654 0.90993 0.54621 0.34637
  -1  -2  -832011.19  686.80   1-0.19249-0.13454 0.87723 0.97418 0.43978 0.18125
  -1  -2   831063.40  557.80   1-0.26953-0.08433 0.88629 0.81283 0.37660 0.57635
  -1   2  -831195.21  566.36   1-0.49417-0.55403 0.85586 0.82363 0.15263-0.12111
   1   2   829882.55  539.88   1-0.60792-0.66604 0.79396 0.69717 0.00671 0.26519
   1  -2   832668.69  571.19   1-0.66840-0.60864 0.73875 0.77102-0.08646 0.18729
  -1   2  -9  365.07   82.41   1 0.00000-0.06729-0.97193-0.99543 0.23523-0.06764
   1  -2  -9  359.94  133.31   1 0.00000-0.07325 0.59188 0.80383 0.80601 0.59031
  -1   2   9  246.96   98.85   1 0.00000 0.07327 0.81637 0.60445 0.57753 0.79325
   1   2  -9  528.57  106.24   1 0.00000-0.19141 0.85645 0.93914 0.51621 0.28526
  -1  -2  -9  419.28  110.68   1 0.00000 0.05251 0.87302 0.97845 0.48767 0.19968
  -1   2  -9  525.34   79.03   1-0.80302-0.86975 0.51650 0.49346 0.29726-0.00560
  -1  -2  -9  345.43   61.99   1-0.80379-0.75266 0.54938 0.65570 0.22821-0.05951
   1  -2   9  417.00   72.45   1-0.76512-0.69829 0.64268 0.66545-0.03914 0.26374
   1   2   9  528.93   80.77   1-0.75888-0.80983 0.64826 0.54153-0.06199 0.22564
   1   2   9  498.07   58.53   1-0.80266-0.85172-0.38845-0.49728-0.45258-0.16512
  -1   2   9  400.50   57.50   1-0.79574-0.71934-0.45476-0.66890-0.39996-0.18737
  -1  -2  -9  419.86   46.29   1-0.73063-0.68142-0.65174-0.54285-0.20347-0.49088
   1  -2  -9  390.83   45.72   1-0.72202-0.79820-0.66658-0.45230-0.18532-0.39785
  -1  -2   9  446.14   50.56   1-0.60757-0.41368-0.79422-0.87949 0.00720 0.23528
   1  -2   9  444.11   47.89   1-0.59265-0.52404-0.80496-0.78469 0.02818 0.33111
   1   2  -9  438.75   51.16   1-0.41746-0.61107-0.87728-0.79152 0.23683 0.00870
  -1   2  -9  333.36   44.97   1-0.35558-0.42406-0.88568-0.90562 0.29853-0.00444
  -1  -2  -9  300.94   43.50   1-0.64336-0.59220 0.69839 0.80535 0.31357 0.02649
  -1   2  -9  346.45   56.33   1-0.64903-0.71580 0.71844 0.69633 0.25018-0.05234
  -1   2  -9  417.99   54.39   1-0.76478-0.83194 0.57707 0.55461 0.28649-0.01648
  -1  -2  -9  338.24   61.77   1-0.75444-0.70359 0.60313 0.71001 0.25893-0.02881
  -1   2   9  447.04   72.57   1 0.01431 0.08965 0.81329 0.60016 0.58167 0.79483
   1   2  -9  462.90   86.69   1-0.03741-0.23048 0.83446 0.91849 0.54979 0.32131
  -1  -2  -9  368.39   72.18   1-0.15709-0.10710 0.87027 0.97787 0.46685 0.17968
  -1  -2   9  481.10   78.72   1-0.28893-0.09579 0.88719 0.80308 0.35972 0.58812
   1   2   9  400.51   66.75   1-0.59121-0.64140 0.80594 0.69851 0.03016 0.31728
   1  -2   9  451.65   70.81   1-0.65619-0.58849 0.75166 0.77329-0.06642 0.23598
   1  -2 -1087019.50 1449.95   1 0.00000-0.08097 0.61046 0.83286 0.79204 0.54752
  -1   2  1073284.14 1359.76   1 0.00000 0.08098 0.84630 0.62394 0.53270 0.77726
   1   2 -1092184.43 1481.29   1 0.00000-0.19912 0.84956 0.94270 0.52747 0.26769
  -1   2 -1077743.78 1269.42   1-0.80049-0.87508 0.49647 0.48395 0.33573 0.00414
   1  -2  1088257.52 1353.25   1-0.76882-0.69410 0.63898 0.65119-0.02475 0.30685
   1   2  1089850.45 1291.45   1-0.80154-0.84254-0.40452-0.52411-0.44032-0.12423
   1  -2 -1074943.64 1072.27   1-0.70731-0.79154-0.68945-0.46441-0.15605-0.39721
  -1  -2 -1074945.05 1091.91   1-0.71308-0.67191-0.68083-0.56117-0.16728-0.48333
  -1  -2  1083476.45 1197.66   1-0.62807-0.42615-0.77782-0.87387-0.02275 0.23396
   1  -2  1081043.00 1154.83   1-0.61895-0.54232-0.78537-0.77588-0.00924 0.32231
   1   2 -1076109.99 1114.11   1-0.42448-0.62607-0.87586-0.77928 0.22950-0.02725
  -1  -2 -1089586.17 1302.84   1-0.63869-0.59537 0.68514 0.80270 0.35020 0.03445
  -1   2 -1076655.09 1116.77   1-0.64532-0.71994 0.70460 0.69309 0.29510-0.03610
  -1  -2 -1082233.29 1256.45   1-0.76650-0.72354 0.57235 0.68981 0.29134-0.02514
   1   2 -1088551.04 1392.99   1-0.03017-0.23119 0.83170 0.92638 0.55440 0.29726
  -1   2  1089326.18 1354.72   1-0.04002 0.04325 0.83543 0.61165 0.54812 0.78993
  -1  -2 -1086593.88 1371.63   1-0.12713-0.08500 0.86306 0.98124 0.48883 0.17301
  -1  -2  1080769.49 1212.22   1-0.30753-0.10643 0.88750 0.79273 0.34316 0.60019
  -1   2 -1087939.82 1360.57   1-0.41425-0.49000 0.87790 0.86697 0.24016-0.09085
   1   2  1087513.20 1311.86   1-0.58177-0.62403 0.81220 0.69414 0.04306 0.35882
   1  -2  1084437.71 1258.22   1-0.64700-0.57137 0.76072 0.77171-0.05178 0.27925
  -1   2 -11 8076.55  258.28   1 0.00000-0.08304-0.98046-0.98300 0.19670-0.16373
   1  -2 -11 7071.62  269.40   1 0.00000-0.08870 0.62376 0.85662 0.78161 0.50826
   1   2 -11 8358.93  295.08   1 0.00000-0.20684 0.84213 0.94572 0.53926 0.25064
  -1  -2 -11 8203.28  301.79   1 0.00000 0.03708 0.85906 0.98539 0.51187 0.16621
  -1   2  11 5498.33  241.07   1 0.00000 0.08870 0.87091 0.63810 0.49143 0.76482
  -1   2  11 8041.57  262.89   1-0.79182-0.70121 0.45692 0.22335 0.40526 0.67705
  -1   2 -11 5908.93  218.84   1-0.79698-0.87944 0.47791 0.47592 0.36933 0.00900
  -1  -2 -11 6947.08  224.68   1-0.80265-0.76725 0.51269 0.64006 0.30477-0.04042
   1  -2  11 5811.93  195.47   1-0.77102-0.68842 0.63661 0.63827-0.01583 0.34450
   1   2  11 7459.97  239.71   1-0.76541-0.80059 0.64241 0.51457-0.03806 0.30702
   1   2  11 8234.27  201.67   1-0.80060-0.83354-0.41517-0.54551-0.43203-0.08730
  -1   2  11 8011.57  189.14   1-0.79374-0.70122-0.46719-0.70283-0.38946-0.11960
  -1  -2 -11 7097.43  182.97   1-0.69615-0.66304-0.70506-0.57464-0.13506-0.47974
   1  -2 -11 6195.87  150.63   1-0.69343-0.78527-0.70867-0.47269-0.13008-0.39987
   1  -2  11 7994.43  181.68   1-0.64085-0.55620-0.76650-0.76780-0.04220 0.31799
  -1  -2  11 6836.45  152.10   1-0.64584-0.43590-0.76183-0.86866-0.04997 0.23537
   1   2 -11 6472.79  182.99   1-0.42851-0.63810-0.87500-0.76760 0.22526-0.06013
  -1  -2  11 8094.09  200.61   1-0.62064-0.41262 0.64302 0.53799 0.44868 0.73505
  -1  -2 -11 7815.46  191.72   1-0.63363-0.59816 0.67229 0.80045 0.38277 0.03835
  -1   2 -11 7803.12  216.01   1-0.64082-0.72328 0.69098 0.69008 0.33447-0.02540
   1   2 -11 6764.68  218.93   1-0.02161-0.23058 0.82835 0.93367 0.55978 0.27400
  -1   2  11 8118.90  240.85   1-0.08838 0.00284 0.85198 0.61755 0.51605 0.78652
  -1  -2 -11 7169.59  242.47   1-0.09999-0.06580 0.85550 0.98433 0.50804 0.16357
  -1  -2  11 7444.28  215.50   1-0.32548-0.11643 0.88727 0.78185 0.32680 0.61248
  -1   2 -11 7630.00  232.71   1-0.37794-0.46165 0.88347 0.88318 0.27681-0.08284
   1   2  11 7461.11  216.23   1-0.57729-0.61161 0.81505 0.68635 0.04910 0.39350
   1  -2  11 7494.23  205.45   1-0.64041-0.55684 0.76690 0.76726-0.04152 0.31816
   1  -2 -12 2612.37  175.60   1 0.00000-0.09643 0.63301 0.87633 0.77413 0.47195
   1   2 -12 2023.56  159.83   1 0.00000-0.21456 0.83424 0.94827 0.55139 0.23395
  -1  -2 -12 2143.30  156.84   1 0.00000 0.02936 0.85148 0.98826 0.52437 0.14989
  -1  -2  12 1591.94  128.16   1-0.78480-0.56848 0.43372 0.31898 0.44267 0.75833
  -1   2 -12 1691.81  120.38   1-0.79279-0.88311 0.46052 0.46905 0.39925 0.01019
  -1  -2 -12 1484.16  117.50   1-0.80036-0.77283 0.49565 0.63354 0.33726-0.03667
   1  -2  12 2370.61  131.17   1-0.77217-0.68168 0.63531 0.62642-0.01105 0.37800
   1   2  12 2326.88   87.78   1-0.79995-0.82482-0.42176-0.56285-0.42683-0.05346
  -1   2  12 2142.40  114.58   1-0.79341-0.69282-0.46916-0.71556-0.38778-0.08928
  -1  -2 -12 1912.05  113.94   1-0.68017-0.65475-0.72527-0.58403-0.10651-0.47978
  -1  -2  12 2410.82   82.45   1-0.66148-0.44352-0.74619-0.86381-0.07501 0.23896
   1  -2  12 2409.16   83.34   1-0.65946-0.56679-0.74830-0.76038-0.07172 0.31710
  -1   2 -12 1845.25  104.29   1-0.38589-0.47833-0.88247-0.86994 0.26893-0.11993
  -1  -2 -12 2275.65  128.91   1-0.62830-0.60067 0.65977 0.79853 0.41221 0.03912
  -1   2 -12 2334.27  110.66   1-0.63579-0.72609 0.67764 0.68733 0.36954-0.01899
   1   2 -12 2200.78  153.65   1-0.01198-0.22889 0.82448 0.94044 0.56576 0.25133
  -1  -2 -12 2225.87  143.53   1-0.07500-0.04875 0.84770 0.98717 0.52514 0.15202
  -1   2  12 2084.53  134.49   1-0.13184-0.03267 0.86427 0.61920 0.48543 0.78454
  -1   2 -12 1996.03  142.69   1-0.34344-0.43506 0.88651 0.89698 0.31007-0.07832
   1   2  12 2285.32  143.81   1-0.57629-0.60268 0.81568 0.67633 0.05043 0.42348
   1  -2  12 2240.93  134.91   1-0.63603-0.54453 0.77087 0.76058-0.03480 0.35352
   1  -2 -1328540.71  826.06   1 0.00000-0.10415 0.63909 0.89285 0.76912 0.43812
   1   2 -1328946.76  839.21   1 0.00000-0.22227 0.82592 0.95041 0.56377 0.21750
  -1  -2 -1326368.54  751.03   1 0.00000 0.02164 0.84354 0.99078 0.53705 0.13373
  -1   2 -1322403.22  653.46   1-0.78808-0.88627 0.44403 0.46308 0.42633 0.00853
  -1  -2 -1323422.64  662.60   1-0.79728-0.77761 0.47929 0.62771 0.36689-0.03576
   1   2  1328528.29  710.28   1-0.79958-0.81638-0.42523-0.57707-0.42407-0.02207
  -1   2  1325772.16  653.21   1-0.79342-0.68477-0.46907-0.72622-0.38786-0.06072
  -1  -2  1328818.82  718.10   1-0.67541-0.44943-0.73085-0.85925-0.09831 0.24430
   1  -2  1328314.66  698.12   1-0.67556-0.57487-0.73067-0.75354-0.09858 0.31888
  -1  -2 -1325376.55  650.00   1-0.62276-0.60297 0.64752 0.79688 0.43917 0.03741
  -1   2 -1328549.93  736.02   1-0.63037-0.72852 0.66454 0.68483 0.40124-0.01597
   1   2 -1327847.83  783.27   1-0.00146-0.22632 0.82011 0.94672 0.57219 0.22912
  -1  -2 -1325933.89  743.05   1-0.05148-0.03318 0.83963 0.98974 0.54071 0.13894
  -1   2  1328088.13  770.48   1-0.17093-0.06372 0.87319 0.61739 0.45641 0.78407
  -1   2 -1327375.52  780.74   1-0.31089-0.41047 0.88749 0.90862 0.34013-0.07691
   1   2  1327352.61  720.92   1-0.57782-0.59627 0.81472 0.66474 0.04839 0.45007
   1  -2  1327230.39  715.31   1-0.63353-0.53410 0.77308 0.75216-0.03099 0.38597
   1  -2 -14 5412.78  258.84   1 0.00000-0.11188 0.64261 0.90683 0.76618 0.40635
   1   2 -14 4893.10  233.47   1 0.00000-0.22999 0.81722 0.95216 0.57631 0.20121
  -1  -2 -14 4663.13  215.01   1 0.00000 0.01393 0.83526 0.99295 0.54983 0.11769
  -1  -2 -14 5784.68  238.54   1-0.79356-0.78177 0.46350 0.62245 0.39421-0.03717
   1   2  14 5302.96  154.33   1-0.79947-0.80821-0.42624-0.58884-0.42327 0.00737
  -1   2  14 5798.31  173.31   1-0.79373-0.67701-0.46730-0.73520-0.38937-0.03360
  -1  -2  14 5662.10  158.62   1-0.68794-0.45394-0.71573-0.85492-0.12019 0.25106
   1  -2  14 5377.56  145.26   1-0.68969-0.58097-0.71352-0.74717-0.12331 0.32278
  -1  -2 -14 5228.36  161.88   1-0.61703-0.60509 0.63548 0.79544 0.46413 0.03369
  -1   2 -14 5482.89  170.89   1-0.62467-0.73065 0.65167 0.68256 0.43023-0.01565
   1   2 -14 4663.39  183.94   1 0.00979-0.22299 0.81528 0.95253 0.57898 0.20725
  -1  -2 -14 4922.07  207.62   1-0.02902-0.01866 0.83126 0.99201 0.55512 0.12470
  -1   2  14 5061.20  190.37   1-0.20703-0.09187 0.87959 0.61313 0.42831 0.78461
  -1   2 -14 4748.96  212.39   1-0.27983-0.38736 0.88684 0.91861 0.36769-0.07799
   1   2  14 4896.04  174.93   1-0.58122-0.59174 0.81256 0.65194 0.04381 0.47414
   1  -2 -15   77.90  112.58   1 0.00000-0.11961 0.64406 0.91873 0.76497 0.37631
   1   2 -15    2.68  104.56   1 0.00000-0.23771 0.80816 0.95355 0.58895 0.18502
  -1  -2 -15  -76.03   97.81   1 0.00000 0.00621 0.82665 0.99479 0.56270 0.10172
  -1   2 -15  -33.77   98.04   1 0.00000-0.11191 0.94398 0.98290 0.32999-0.14620
  -1  -2 -15   -8.69   82.21   1-0.78933-0.78540 0.44818 0.61765 0.41962-0.04050
   1   2  15   16.56   43.37   1-0.79957-0.80025-0.42527-0.59861-0.42404 0.03523
  -1   2  15  -85.48   47.84   1-0.79426-0.66948-0.46413-0.74278-0.39207-0.00766
   1  -2  15  -21.77   40.81   1-0.70190-0.58489-0.69720-0.74140-0.14574 0.32896
  -1  -2  15   16.27   39.33   1-0.69887-0.45648-0.70139-0.85097-0.14008 0.25973
  -1   2 -15    5.80   34.85   1-0.61872-0.73255 0.63898 0.68047 0.45701-0.01754
   1   2 -15  -51.65   48.70   1 0.02170-0.21903 0.80999 0.95788 0.58603 0.18566
  -1  -2 -15    3.42   39.84   1-0.00733-0.00491 0.82256 0.99396 0.56861 0.10955
  -1   2 -15   52.73   70.43   1-0.25005-0.36554 0.88481 0.92724 0.39314-0.08118
   1   2  15  -10.17   47.20   1-0.58603-0.58861 0.80943 0.63817 0.03728 0.49625
   1  -2 -16  -13.41  113.51   1 0.00000-0.12733 0.64377 0.92890 0.76521 0.34772
   1   2 -16  -30.57  106.52   1 0.00000-0.24542 0.79875 0.95458 0.60166 0.16889
  -1  -2 -16   37.86  107.33   1 0.00000-0.00150 0.81772 0.99631 0.57560 0.08579
  -1   2 -16   27.34  108.99   1 0.00000-0.11964 0.93285 0.98220 0.36026-0.14476
  -1  -2 -16   50.96   61.37   1-0.78464-0.78858 0.43324 0.61324 0.44342-0.04543
   1   2  16   28.70   48.29   1-0.79985-0.79247-0.42266-0.60676-0.42612 0.06179
  -1   2  16   70.40   36.47   1-0.79496-0.66212-0.45979-0.74919-0.39574 0.01730
   1  -2  16   26.32   30.52   1-0.71312-0.58807-0.68075-0.73573-0.16737 0.33596
  -1  -2  16   38.11   43.74   1-0.70926-0.45882-0.68658-0.84694-0.15981 0.26863
   1   2 -16    8.44   49.40   1 0.03417-0.21451 0.80427 0.96280 0.59327 0.16425
  -1  -2 -16   -1.18   57.90   1 0.01379 0.00826 0.81352 0.99557 0.58136 0.09364
  -1   2 -16   28.42   72.60   1-0.22137-0.34481 0.88163 0.93470 0.41679-0.08617
   1   2  16  -23.22   46.51   1-0.59192-0.58657 0.80546 0.62357 0.02919 0.51681
   1  -2 -17 4736.82  241.57   1 0.00000-0.13506 0.64203 0.93761 0.76667 0.32036
   1   2 -17 4553.46  231.77   1 0.00000-0.25330 0.78872 0.95516 0.61474 0.15328
  -1  -2 -17 3769.14  219.47   1 0.00000-0.00921 0.80847 0.99751 0.58852 0.06988
  -1   2 -17 4386.90  245.65   1 0.00000-0.12735 0.92136 0.98117 0.38868-0.14517
   1   2  17 3622.74  110.47   1-0.80026-0.78481-0.41869-0.61355-0.42926 0.08728
  -1   2  17 4019.21  133.78   1-0.79579-0.65489-0.45443-0.75458-0.40024 0.04144
  -1  -2  17 4037.26  112.10   1-0.71879-0.46030-0.67185-0.84298-0.17871 0.27837
   1  -2  17 4394.82  121.70   1-0.72325-0.59015-0.66453-0.73027-0.18786 0.34411
  -1  -2 -17 2934.61  156.87   1 0.03451 0.02104 0.80411 0.99680 0.59347 0.07711
   1   2 -17 3242.82  150.23   1 0.04712-0.20950 0.79811 0.96729 0.60065 0.14299
  -1   2 -17 3919.61  199.63   1-0.19361-0.32500 0.87742 0.94115 0.43890-0.09271
   1   2  17 3610.29  158.59   1-0.59864-0.58535 0.80076 0.60823 0.01984 0.53610
   1  -2 -18 2859.63  232.18   1 0.00000-0.14279 0.63902 0.94506 0.76918 0.29404
   1   2 -18 3125.28  256.18   1 0.00000-0.26102 0.77864 0.95553 0.62747 0.13718
  -1  -2 -18 2729.20  234.20   1 0.00000-0.01693 0.79891 0.99839 0.60144 0.05397
  -1   2 -18 2387.59  196.25   1 0.00000-0.13507 0.90958 0.97984 0.41551-0.14717
   1   2  18 2606.95  170.66   1-0.80075-0.77724-0.41355-0.61916-0.43330 0.11188
  -1   2  18 2721.83  176.01   1-0.79671-0.64773-0.44818-0.75909-0.40543 0.06488
   1  -2  18 2302.75  144.81   1-0.73244-0.59128-0.64847-0.72498-0.20738 0.35322
  -1  -2  18 2533.02  159.98   1-0.72756-0.46102-0.65717-0.83906-0.19690 0.28882
  -1  -2 -18 2251.19  178.15   1 0.05492 0.03350 0.79430 0.99763 0.60503 0.06002
   1   2 -18 2494.78  183.67   1 0.06051-0.20405 0.79152 0.97135 0.60812 0.12181
  -1   2 -18 2305.67  196.27   1-0.16666-0.30600 0.87232 0.94669 0.45965-0.10060
   1  -2 -19 1936.53  183.20   1 0.00000-0.15051 0.63492 0.95141 0.77257 0.26861
   1   2 -19 2156.30  201.40   1 0.00000-0.26875 0.76822 0.95556 0.64018 0.12107
  -1  -2 -19 2293.15  212.21   1 0.00000-0.02484 0.78904 0.99896 0.61433 0.03803
  -1   2 -19 2144.34  207.08   1 0.00000-0.14279 0.89752 0.97823 0.44096-0.15056
   1   2  19 2171.21  145.22   1-0.80130-0.76972-0.40741-0.62377-0.43809 0.13573
  -1   2  19 2134.56  145.10   1-0.79767-0.64063-0.44115-0.76281-0.41122 0.08773
   1  -2  19 2161.35  143.01   1-0.74080-0.59160-0.63252-0.71980-0.22608 0.36315
  -1  -2  19 1911.45  131.06   1-0.73566-0.46107-0.64248-0.83515-0.21448 0.29987
  -1  -2 -19 1797.28  156.95   1 0.07512 0.04575 0.78407 0.99804 0.61610 0.04244
   1   2 -19 1806.40  149.06   1 0.07429-0.19822 0.78450 0.97497 0.61565 0.10069
  -1   2 -19 2183.70  182.30   1-0.14072-0.28781 0.86647 0.95134 0.47897-0.11000
   1  -2 -20   33.56  131.90   1 0.00000-0.15824 0.62984 0.95679 0.77671 0.24392
   1   2 -20  193.70  115.19   1 0.00000-0.27648 0.75747 0.95527 0.65286 0.10493
  -1  -2 -20  -99.57  124.23   1 0.00000-0.03257 0.77885 0.99922 0.62721 0.02208
  -1   2 -20  149.30  112.42   1 0.00000-0.15050 0.88520 0.97636 0.46520-0.15514
   1   2  20  -16.56   50.80   1-0.80186-0.76222-0.40038-0.62749-0.44351 0.15894
  -1   2  20   69.76   39.66   1-0.79864-0.63354-0.43341-0.76583-0.41750 0.11008
   1  -2  20   23.92   34.07   1-0.74845-0.59120-0.61663-0.71468-0.24409 0.37378
  -1  -2  20   93.21   35.90   1-0.74316-0.46052-0.62777-0.83121-0.23153 0.31146
  -1   2 -20   46.69   70.95   1-0.11502-0.27006 0.85980 0.95532 0.49749-0.12012
   1  -2 -21    2.03   96.68   1 0.00000-0.16597 0.62390 0.96130 0.78150 0.21988
   1   2 -21   82.05  118.04   1 0.00000-0.28421 0.74639 0.95464 0.66550 0.08874
  -1  -2 -21  181.16  116.78   1 0.00000-0.04030 0.76833 0.99916 0.64004 0.00609
  -1   2 -21  245.80  111.97   1 0.00000-0.15822 0.87261 0.97422 0.48840-0.16077
   1   2  21   15.88   39.88   1-0.80241-0.75470-0.39255-0.63042-0.44948 0.18161
  -1   2  21  -63.32   52.36   1-0.79960-0.62643-0.42504-0.76821-0.42423 0.13200
   1  -2  21   34.54   47.39   1-0.75545-0.59014-0.60075-0.70957-0.26151 0.38500
  -1  -2  21   15.76   49.96   1-0.75010-0.45941-0.61300-0.82721-0.24812 0.32350
  -1   2 -21   39.14   56.37   1-0.08981-0.25280 0.85242 0.95858 0.51507-0.13119
   1  -2 -22 -126.47  141.70   1 0.00000-0.17369 0.61716 0.96501 0.78683 0.19639
   1   2 -22  189.73  117.24   1 0.00000-0.29193 0.73497 0.95368 0.67809 0.07250
  -1  -2 -22 -188.78  117.50   1 0.00000-0.04802 0.75751 0.99879 0.65282-0.00995
  -1   2 -22   41.50  114.85   1 0.00000-0.16594 0.85977 0.97183 0.51067-0.16733
   1   2  22  -58.95   56.02   1-0.80291-0.74715-0.38401-0.63263-0.45591 0.20382
  -1   2  22   80.39   40.01   1-0.80052-0.61929-0.41608-0.76999-0.43132 0.15354
   1  -2  22   55.70   35.94   1-0.76185-0.58850-0.58486-0.70445-0.27840 0.39674
  -1  -2  22    3.12   44.55   1-0.75653-0.45779-0.59816-0.82313-0.26430 0.33595
  -1   2 -22   -5.34   61.00   1-0.06503-0.23596 0.84436 0.96116 0.53180-0.14311
   1  -2 -23 2505.64  201.50   1 0.00000-0.18142 0.60969 0.96800 0.79263 0.17336
   1   2 -23 1985.70  170.23   1 0.00000-0.29966 0.72322 0.95238 0.69061 0.05619
  -1  -2 -23 2583.84  212.78   1 0.00000-0.05575 0.74636 0.99810 0.66553-0.02606
  -1   2 -23 2294.13  194.61   1 0.00000-0.17365 0.84667 0.96918 0.53211-0.17472
   1   2  23 2453.41  139.33   1-0.80335-0.73952-0.37481-0.63418-0.46274 0.22563
  -1   2  23 2124.14  125.31   1-0.80137-0.61208-0.40656-0.77124-0.43874 0.17475
  -1  -2  23 1971.46  109.10   1-0.76248-0.45570-0.58321-0.81896-0.28012 0.34876
   1  -2  23 2036.86  115.84   1-0.76771-0.58631-0.56892-0.69928-0.29484 0.40893
  -1   2 -23 2091.40  180.92   1-0.04060-0.21947 0.83565 0.96309 0.54775-0.15581
   1  -2 -24 1793.85  195.87   1 0.00000-0.18915 0.60154 0.97030 0.79883 0.15074
   1   2 -24 1434.76  191.90   1 0.00000-0.30738 0.71113 0.95074 0.70305 0.03981
  -1  -2 -24 1189.66  160.93   1 0.00000-0.06348 0.73489 0.99708 0.67817-0.04224
  -1   2 -24 1559.36  182.06   1 0.00000-0.18137 0.83330 0.96626 0.55281-0.18285
   1   2  24 1339.04  124.63   1-0.80370-0.73181-0.36500-0.63513-0.46991 0.24709
  -1   2  24 1829.11  152.46   1-0.80214-0.60478-0.39654-0.77196-0.44645 0.19569
   1  -2  24 1679.89  102.76   1-0.77307-0.58362-0.55290-0.69403-0.31088 0.42153
  -1  -2  24 1472.13  132.01   1-0.76799-0.45315-0.56814-0.81466-0.29563 0.36190
  -1   2 -24 1168.25  144.81   1-0.01646-0.20328 0.82630 0.96438 0.56298-0.16922
   1  -2 -25 2302.22  210.38   1 0.00000-0.19687 0.59275 0.97197 0.80538 0.12845
   1   2 -25 2060.07  209.45   1 0.00000-0.31511 0.69869 0.94876 0.71542 0.02335
  -1  -2 -25 1960.36  182.04   1 0.00000-0.07120 0.72309 0.99574 0.69074-0.05850
  -1   2 -25 2158.27  235.64   1 0.00000-0.18909 0.81966 0.96307 0.57284-0.19165
   1   2  25 2255.57  148.77   1-0.80394-0.72398-0.35463-0.63551-0.47738 0.26826
  -1   2  25 2417.87  156.13   1-0.80280-0.59738-0.38603-0.77221-0.45440 0.21637
   1  -2  25 1915.16  123.68   1-0.77796-0.58046-0.53678-0.68867-0.32656 0.43449
  -1  -2  25 2668.49  159.75   1-0.77306-0.45017-0.55294-0.81022-0.31084 0.37532
  -1   2 -25 2137.77  172.00   1 0.00742-0.18733 0.81631 0.96504 0.57756-0.18329
   1  -2 -26  132.92  111.35   1 0.00000-0.20460 0.58336 0.97303 0.81221 0.10646
   1   2 -26 -165.43  123.88   1 0.00000-0.32284 0.68590 0.94642 0.72769 0.00680
  -1  -2 -26  -87.57   97.42   1 0.00000-0.07893 0.71096 0.99406 0.70322-0.07485
  -1   2 -26   12.07   98.87   1 0.00000-0.19680 0.80574 0.95960 0.59226-0.20106
   1   2  26  -76.18   50.77   1-0.80405-0.71603-0.34372-0.63535-0.48512 0.28916
  -1   2  26  -57.65   42.13   1-0.80334-0.58986-0.37505-0.77198-0.46256 0.23685
  -1  -2  26    5.99   49.04   1-0.77773-0.44679-0.53757-0.80563-0.32579 0.38900
   1  -2  26  -10.32   38.46   1-0.78226-0.57642-0.52101-0.68324-0.34147 0.44823
  -1   2 -26   71.58   77.80   1 0.03111-0.17159 0.80569 0.96506 0.59151-0.19799
   1  -2 -27  139.40  159.16   1 0.00000-0.21233 0.57339 0.97351 0.81928 0.08470
   1   2 -27  127.86  131.88   1 0.00000-0.33056 0.67274 0.94373 0.73987-0.00985
  -1  -2 -27  139.59  122.35   1 0.00000-0.08666 0.69849 0.99204 0.71561-0.09128
  -1   2 -27 -207.32  109.13   1 0.00000-0.20490 0.79141 0.95582 0.61128-0.21077
   1   2  27   48.12   45.92   1-0.80402-0.70793-0.33229-0.63468-0.49307 0.30984
  -1   2  27  -34.08   44.15   1-0.80374-0.58219-0.36362-0.77131-0.47091 0.25713
   1  -2  27   43.82   55.05   1-0.78627-0.57237-0.50462-0.67759-0.35655 0.46178
  -1  -2  27    1.11   38.70   1-0.78185-0.44249-0.52259-0.80087-0.33999 0.40347
  -1   2 -27    7.73   88.48   1 0.05464-0.15600 0.79444 0.96445 0.60487-0.21327
   1  -2 -28  478.63  169.61   1 0.00000-0.22042 0.56279 0.97334 0.82659 0.06327
   1   2 -28  196.29  141.54   1 0.00000-0.33829 0.65922 0.94066 0.75194-0.02660
  -1  -2 -28  266.33  165.33   1 0.00000-0.09438 0.68566 0.98967 0.72791-0.10782
  -1   2 -28  670.67  180.20   1 0.00000-0.21262 0.77689 0.95175 0.62963-0.22124
   1   2  28  392.79   65.95   1-0.80382-0.69966-0.32037-0.63351-0.50122 0.33033
  -1   2  28  339.59   69.93   1-0.80399-0.57437-0.35176-0.77020-0.47943 0.27725
   1  -2  28  424.86   75.00   1-0.78986-0.56789-0.48805-0.67178-0.37137 0.47560
  -1  -2  28  537.38   80.40   1-0.78574-0.43832-0.50687-0.79591-0.35450 0.41760
  -1   2 -28  492.63   87.48   1 0.07806-0.14052 0.78254 0.96320 0.61768-0.22912
   1  -3   0   10.23  161.07   1 0.00000 0.02608-0.37790-0.22780 0.92584 0.97335
  -1   3   0   64.41  154.41   1 0.00000-0.02603-0.22354-0.37366 0.97469 0.92720
  -1  -3   0  -84.82  169.27   1 0.00000 0.15151 0.26014 0.30366 0.96556 0.94065
   1   3   0   82.97  142.41   1 0.00000-0.15151 0.69926 0.65568 0.71486 0.73967
  -1  -3   0   23.78   74.16   1-0.38124-0.22989 0.62798 0.67217-0.67844-0.70379
   1   3   0    2.62   79.53   1-0.21077-0.36214 0.54957 0.50534-0.80842-0.78324
   1   3   0   18.21   64.23   1-0.23811-0.38933 0.79090 0.74699-0.56370-0.53890
  -1  -3   0   44.50   60.17   1-0.38356-0.23234 0.67630 0.72022-0.62887-0.65367
  -1   3   0    9.90   77.79   1-0.60264-0.62828 0.41125 0.26163-0.68387-0.73266
   1  -3   0  -53.70   67.12   1-0.68755-0.66191 0.25463 0.40424-0.68002-0.63123
   1   3   0   18.73   74.02   1-0.07389-0.22490 0.84733 0.80332 0.52588 0.55144
  -1  -3   0   88.12   70.99   1-0.28045-0.12944 0.88687 0.93089 0.36715 0.34159
   1  -3   1100521.2 1620.15   1 0.00000 0.03388-0.55092-0.41129 0.83455 0.91087
  -1  -3   190984.14 1466.19   1 0.00000 0.15926-0.49578-0.46278 0.86844 0.87204
  -1   3  -1102473.9 1480.03   1 0.00000-0.03388-0.40496-0.54459 0.91433 0.83801
   1  -3  -194587.08 1463.26   1 0.00000 0.01825-0.19650-0.03591 0.98050 0.99918
  -1   3   198199.96 1472.67   1 0.00000-0.01822-0.03430-0.19487 0.99941 0.98065
   1   3  -199380.65 1539.79   1 0.00000-0.15925 0.28703 0.25397 0.95791 0.95401
  -1  -3  -1103993.8 1987.86   1 0.00000 0.14378 0.57040 0.62443 0.82136 0.76772
  -1  -3  -196655.02 1214.70   1-0.53997-0.39655 0.67530 0.73007-0.50238-0.55653
   1   3   1105015.2 1278.05   1-0.39928-0.54273 0.63480 0.58003-0.66151-0.60744
  -1   3  -198206.74 1301.37   1-0.27754-0.31090 0.58309 0.44361-0.76352-0.84056
  -1  -3   199636.80 1226.07   1-0.17694-0.01770 0.53132 0.56496-0.82848-0.82492
  -1  -3   1100341.6 1103.83   1-0.23478-0.07574 0.79310 0.82628-0.56201-0.55813
   1   3   1100244.4 1128.58   1-0.39774-0.54110 0.66298 0.60825-0.63423-0.58071
  -1   3  -199330.57 1153.53   1-0.47780-0.51135 0.57922 0.44038-0.66045-0.73795
  -1  -3  -194454.35 1152.98   1-0.53720-0.39384 0.50607 0.56080-0.67475-0.72827
   1  -3   197182.26 1187.67   1-0.59173-0.55826 0.42829 0.56722-0.68293-0.60547
  -1   3   197391.72 1129.06   1-0.69216-0.70997 0.24450 0.08419-0.67905-0.69917
   1  -3  -197549.80 1121.21   1-0.75270-0.73488 0.08310 0.24343-0.65308-0.63299
   1   3   1106387.5 1465.60   1-0.00649-0.14956 0.82222 0.76754 0.56913 0.62329
   1   3  -1101450.3 1227.89   1-0.10700-0.26596 0.85754 0.82416 0.50314 0.50001
  -1  -3  -196132.97 1282.39   1-0.29817-0.15511 0.88741 0.94208 0.35155 0.29734
  -1  -3   195020.85 1099.06   1-0.27631-0.11735 0.88667 0.92004 0.37075 0.37383
  -1  -3   220393.22  481.81   1 0.00000 0.16709-0.97382-0.95118 0.22729 0.25946
   1  -3   218618.57  490.36   1 0.00000 0.04172-0.69701-0.56781 0.71705 0.82209
   1   3  -218221.95  617.84   1 0.00000-0.16706-0.54856-0.57109 0.83611 0.80370
  -1   3  -219023.04  486.93   1 0.00000-0.04167-0.56014-0.68929 0.82839 0.72327
   1  -3  -218369.75  616.09   1 0.00000 0.01047-0.02735 0.14369 0.99962 0.98956
  -1   3   216005.16  489.28   1 0.00000-0.01047 0.14433-0.02671 0.98952 0.99958
  -1  -3  -220792.88  545.73   1 0.00000 0.13606 0.69319 0.75767 0.72075 0.63829
   1   3   220075.70  497.17   1 0.00000-0.13606 0.86599 0.80141 0.50004 0.58242
  -1  -3  -218621.75  394.46   1-0.64572-0.51022 0.68475 0.75009-0.33786-0.42075
   1   3   218506.65  399.95   1-0.53061-0.66612 0.67342 0.60808-0.51473-0.43187
  -1   3  -217710.00  471.59   1-0.56369-0.60499 0.67940 0.55041-0.46973-0.57534
   1  -3   220785.90  545.25   1-0.29993-0.25863 0.59355 0.72251-0.74681-0.64115
  -1  -3   219786.02  333.64   1-0.07606 0.09122-0.84805-0.82607 0.52442 0.55612
  -1  -3   220313.34  388.98   1-0.10757 0.05928 0.86425 0.88656-0.49142-0.45879
  -1   3  -218804.36  326.88   1-0.32830-0.36978 0.72436 0.59632-0.60622-0.71249
   1  -3   217889.35  312.95   1-0.47328-0.43191 0.58437 0.71250-0.65916-0.55297
   1   3   220293.47  343.87   1-0.54239-0.67792 0.49914 0.43371-0.67576-0.59355
  -1  -3  -218256.52  340.62   1-0.66672-0.53117 0.29784 0.36329-0.68320-0.76542
  -1   3   218798.98  342.42   1-0.74850-0.75847 0.09674-0.07426-0.65603-0.64745
   1  -3  -217840.99  320.80   1-0.78872-0.77875-0.07065 0.10035-0.61066-0.61924
   1   3  -220592.36  384.54   1-0.12306-0.28996 0.86198 0.83924 0.49176 0.45998
  -1  -3   218813.36  338.51   1-0.27876-0.11185 0.88679 0.90951 0.36862 0.40034
  -1  -3  -217605.62  388.26   1-0.35092-0.21578 0.88603 0.95130 0.30298 0.22013
   1   3  -3270600.5 3232.07   1 0.00000-0.17494-0.88794-0.90011 0.45995 0.39899
   1  -3   3261151.4 2922.91   1 0.00000 0.04954-0.80849-0.68975 0.58850 0.72235
  -1   3  -3261454.8 2917.19   1 0.00000-0.04954-0.68064-0.79939 0.73261 0.59876
   1  -3  -3247615.4 2947.02   1 0.00000 0.00271 0.11771 0.29923 0.99304 0.95417
  -1   3   3248238.3 3139.23   1 0.00000-0.00270 0.29984 0.11834 0.95398 0.99296
  -1  -3  -3249992.9 2571.75   1-0.71117-0.58359 0.67389 0.74978-0.20022-0.31183
   1   3   3269362.0 2765.09   1-0.61466-0.74226 0.68460 0.60870-0.39180-0.28022
   1  -3   3256362.3 2650.42   1-0.51887-0.46966 0.67088 0.78931-0.52980-0.39547
  -1  -3   3259656.7 2650.59   1-0.00798 0.16667 0.90351 0.91510-0.42848-0.36716
  -1   3  -3260842.1 2617.85   1-0.17460-0.22390 0.82980 0.71250-0.53003-0.66498
   1  -3   3259983.7 2611.74   1-0.34868-0.29938 0.70732 0.82462-0.61490-0.47995
   1   3   3268023.5 2670.45   1-0.65296-0.78067 0.32442 0.24828-0.68438-0.57349
  -1  -3  -3243026.5 2529.41   1-0.75256-0.62491 0.08358 0.15970-0.65319-0.76418
  -1   3   3264530.9 2626.47   1-0.78007-0.78218-0.02438-0.20608-0.62521-0.58797
   1  -3  -3252301.1 2537.21   1-0.80280-0.80065-0.20040-0.01870-0.56155-0.59883
  -1  -3   3252619.9 2559.28   1-0.28488-0.11001 0.88705 0.89911 0.36328 0.42365
   1   3  -4  162.54   68.18   1 0.00000-0.18285-0.96810-0.96987 0.25055 0.16094
   1  -3   4   34.19  123.31   1 0.00000 0.05743-0.88665-0.77842 0.46244 0.62510
  -1   3  -4   93.80  113.90   1 0.00000-0.05736-0.76889-0.87717 0.63937 0.47672
   1  -3  -4   26.33  158.78   1 0.00000-0.00503 0.23469 0.42668 0.97206 0.90438
  -1   3   4  102.35  133.65   1 0.00000 0.00504 0.42736 0.23540 0.90407 0.97188
  -1  -3  -4  153.09  122.02   1 0.00000 0.12060 0.78130 0.86669 0.62414 0.48403
   1   3   4   99.52   86.04   1 0.00000-0.12063 0.91254 0.82706 0.40897 0.54901
  -1   3  -4  123.68   71.76   1-0.76787-0.82473 0.63996 0.53207-0.02851-0.19159
  -1  -3  -4  185.71   74.10   1-0.75081-0.63114 0.65444 0.74088-0.08932-0.22966
   1   3   4  187.45   71.99   1-0.66751-0.78718 0.68311 0.59667-0.29626-0.15593
   1  -3   4  136.46   67.01   1-0.63425-0.57713 0.68501 0.79292-0.35844-0.19541
   1  -3  -4  112.37   48.98   1-0.80345-0.81007-0.30845-0.11573-0.50923-0.57478
  -1  -3   4  139.84   47.13   1-0.28688-0.10366-0.88712-0.88674 0.36153 0.45049
   1   3  -4  187.38   52.20   1-0.12357-0.30679-0.86212-0.86250 0.49139 0.40243
   1  -3   4  142.33   62.32   1-0.13503-0.07683-0.86507-0.75877 0.48312 0.64681
  -1   3  -4  103.62   65.38   1-0.03324-0.09038 0.89487 0.78826-0.44507-0.60866
   1  -3   4  149.27   48.97   1-0.23403-0.17691 0.79359 0.90016-0.56163-0.39799
   1   3   4  159.08   63.35   1-0.72539-0.84519 0.16391 0.07710-0.66853-0.52887
  -1  -3  -4  118.30   47.52   1-0.79402-0.67422-0.10571-0.01890-0.59862-0.73828
  -1   3   4  116.31   55.12   1-0.79581-0.79008-0.11952-0.31191-0.59362-0.52771
   1   3  -4  127.83   84.02   1-0.13073-0.31352 0.86398 0.86253 0.48624 0.39717
  -1  -3   4  177.06   71.08   1-0.29323-0.11041 0.88731 0.88872 0.35593 0.44494
  -1   3  -4  256.63   75.44   1-0.68128-0.73878 0.72393 0.61685-0.10845-0.27146
   1  -3   5175738.1 2010.40   1 0.00000 0.06528-0.93785-0.84010 0.34703 0.53848
  -1   3  -5170614.5 1994.54   1 0.00000-0.06528-0.83108-0.92883 0.55614 0.36469
  -1   3   5152901.0 1996.90   1 0.00000 0.01278 0.52960 0.32720 0.84824 0.94486
   1   3   5166200.2 2002.76   1 0.00000-0.11291 0.92629 0.83036 0.37679 0.54566
  -1   3  -5153927.8 1697.30   1-0.79220-0.85695 0.60314 0.50580 0.09284-0.09895
  -1  -3  -5165020.9 1798.36   1-0.77452-0.66260 0.63253 0.72944-0.00097-0.16990
   1   3   5159367.5 1761.36   1-0.70104-0.81280 0.67689 0.57990-0.22436-0.05530
   1  -3   5163238.4 1782.23   1-0.69377-0.62873 0.67869 0.77605-0.24092-0.04917
   1  -3  -5164887.0 1718.48   1-0.80252-0.81721-0.39071-0.18724-0.45087-0.54506
   1  -3   5171585.2 1745.03   1-0.24928-0.18311-0.88474-0.78925 0.39379 0.58612
   1   3  -5158715.6 1650.31   1-0.18829-0.37947-0.87649-0.86606 0.44305 0.32545
   1  -3   5153020.5 1605.55   1-0.13687-0.07194 0.85000 0.94589-0.50868-0.31639
   1   3   5165809.2 1711.89   1-0.76690-0.87885 0.03230-0.06520-0.64094-0.47261
  -1   3   5161685.1 1707.87   1-0.80239-0.78881-0.19276-0.39584-0.56479-0.47018
  -1  -3  -5158440.9 1771.07   1-0.80403-0.69214-0.25973-0.16231-0.53485-0.70326
  -1  -3  -5174921.8 1864.89   1-0.68288-0.57096 0.72201 0.81894 0.11123-0.05775
   1   3  -5177686.1 2017.12   1-0.12788-0.31862 0.86325 0.87244 0.48829 0.37057
  -1  -3   5167964.2 1778.90   1-0.30303-0.11226 0.88747 0.87824 0.34720 0.46485
  -1   3  -5157998.7 1739.91   1-0.63806-0.70349 0.76904 0.67259-0.03791-0.22956
   1  -3   648510.34  780.56   1 0.00000 0.07322-0.96964-0.88240 0.24453 0.46475
  -1   3  -648706.40  756.83   1 0.00000-0.07312-0.87400-0.96128 0.48591 0.26567
   1  -3  -646439.96  824.42   1 0.00000-0.02052 0.39662 0.60948 0.91798 0.79253
  -1   3   642498.46  818.25   1 0.00000 0.02051 0.61089 0.39801 0.79171 0.91714
  -1  -3  -648975.70  784.20   1 0.00000 0.10519 0.80743 0.91382 0.58995 0.39225
   1   3  -650848.27  806.81   1 0.00000-0.19779 0.94455 0.96355 0.32835 0.18008
  -1   3  -647880.27  712.02   1-0.80151-0.87414 0.57065 0.48385 0.17868-0.04183
  -1  -3  -646917.41  658.75   1-0.78893-0.68489 0.61025 0.71770 0.07191-0.12574
   1  -3   647396.65  666.89   1-0.72599-0.65304 0.66827 0.75508-0.16230 0.05816
   1   3   646892.48  679.17   1-0.72280-0.82664 0.66962 0.56207-0.17076 0.02700
  -1  -3  -643106.90  573.85   1-0.80353-0.70082-0.37038-0.26146-0.46599-0.66368
   1  -3  -645101.75  577.92   1-0.79548-0.81823-0.45650-0.24228-0.39851-0.52133
  -1  -3   643634.17  549.05   1-0.41937-0.22014-0.87691-0.89798 0.23484 0.38100
   1  -3   648055.47  576.41   1-0.33887-0.26473-0.88675-0.80207 0.31436 0.53534
   1   3  -645362.50  588.54   1-0.23669-0.43584-0.88348-0.86224 0.40426 0.25802
   1  -3   646047.41  606.33   1-0.05815 0.01457 0.88548 0.97065-0.46101-0.24003
   1   3   647204.21  572.35   1-0.78862-0.89271-0.07002-0.17821-0.61087-0.41387
  -1   3   644406.20  590.42   1-0.80406-0.78261-0.24862-0.46238-0.54006-0.41679
  -1  -3  -645372.39  593.26   1-0.65114-0.54697 0.72962 0.83706 0.20893 0.01173
  -1  -3  -647632.27  650.37   1-0.70795-0.60393 0.68852 0.79600 0.15727-0.04047
   1   3  -641798.43  607.67   1-0.12239-0.32106 0.86180 0.88163 0.49224 0.34587
  -1  -3   647846.96  634.84   1-0.31382-0.11509 0.88748 0.86759 0.33747 0.48377
  -1   3  -645016.31  625.20   1-0.59530-0.66867 0.80312 0.71731 0.02449-0.19579
   1   3  -721472.00  409.03   1 0.00000-0.20647-0.99906-0.96940 0.04320-0.13274
   1  -3   719280.57  400.75   1 0.00000 0.08110-0.98791-0.91115 0.15499 0.40399
  -1   3  -719494.11  404.76   1 0.00000-0.08097-0.90366-0.98047 0.42823 0.17920
   1  -3  -719484.32  468.89   1 0.00000-0.02826 0.45014 0.67346 0.89295 0.73868
  -1   3   716616.07  482.22   1 0.00000 0.02824 0.67583 0.45250 0.73705 0.89131
  -1  -3  -721202.70  445.47   1 0.00000 0.09748 0.81225 0.92909 0.58329 0.35677
   1   3  -721938.55  489.76   1 0.00000-0.20551 0.93093 0.96041 0.36518 0.18808
   1   3   717484.89  478.51   1 0.00000-0.09747 0.94614 0.82927 0.32375 0.55027
  -1   3  -720145.74  394.69   1-0.80402-0.88447 0.54297 0.46653 0.24232-0.00685
  -1  -3  -719434.03  395.57   1-0.79734-0.70118 0.58877 0.70678 0.13260-0.09378
   1  -3   718939.88  360.98   1-0.74448-0.66361 0.65862 0.73488-0.10934 0.13984
   1   3   718886.90  379.05   1-0.73723-0.83316 0.66281 0.54472-0.13098 0.09551
  -1  -3  -718184.49  331.43   1-0.79672-0.70208-0.44809-0.32842-0.40551-0.63183
   1  -3  -717458.48  293.19   1-0.78503-0.81584-0.50991-0.28493-0.35173-0.50319
  -1  -3   717534.19  257.83   1-0.46736-0.26015-0.86488-0.89677 0.18313 0.35792
   1  -3   719743.79  293.70   1-0.40936-0.32728-0.87880-0.80499 0.24520 0.49484
   1   3  -718070.41  295.90   1-0.27288-0.47999-0.88649-0.85444 0.37371 0.19883
  -1   3  -717504.42  304.64   1-0.16443-0.24652-0.87185-0.94572 0.46134 0.21172
   1  -3   716988.08  304.49   1 0.00375 0.08427 0.90722 0.98166-0.42063-0.17096
   1   3   719239.93  317.19   1-0.79896-0.89512-0.14809-0.26688-0.58285-0.35711
  -1   3   719149.21  294.09   1-0.80329-0.77398-0.29109-0.51553-0.51960-0.36766
  -1  -3  -718452.79  311.60   1-0.64823-0.55190 0.71511 0.83314 0.26153 0.03566
  -1  -3  -719411.63  371.15   1-0.72793-0.63181 0.65652 0.77458 0.19768-0.02880
  -1   3  -717744.15  365.49   1-0.71806-0.79894 0.67303 0.59707 0.17723-0.07208
  -1  -3  -719623.13  531.49   1 0.05208 0.14748 0.79570 0.91423 0.60344 0.37738
   1   3  -718991.61  380.82   1-0.11495-0.32157 0.85978 0.89026 0.49754 0.32252
  -1   3  -719336.48  371.93   1-0.55376-0.63513 0.82882 0.75369 0.07996-0.16896
   1   3   720283.48  392.80   1-0.62710-0.72263 0.77864 0.66022-0.02130 0.20470
   1  -3   719139.03  323.20   1-0.69599-0.61469 0.70528 0.78045-0.13476 0.11417
   1  -3   8 2376.43  133.64   1 0.00000 0.08897-0.99704-0.93076 0.07684 0.35462
  -1   3  -8 2190.66  137.46   1 0.00000-0.08882-0.92427-0.99061 0.38171 0.10389
   1  -3  -8 2147.21  182.07   1 0.00000-0.03600 0.49097 0.72474 0.87117 0.68807
  -1   3   8 1681.12  159.48   1 0.00000 0.03596 0.72814 0.49436 0.68542 0.86851
  -1  -3  -8 2372.65  143.64   1 0.00000 0.08976 0.81396 0.94125 0.58090 0.32554
   1   3  -8 2021.34  145.52   1 0.00000-0.21323 0.91854 0.95846 0.39531 0.18938
   1   3   8 1657.50  131.50   1 0.00000-0.08975 0.95381 0.82650 0.30038 0.55573
[truncated: 2,741,743 more chars]
