# Supplementary material for: Structure of 7-hy­droxy-3-(2-meth­oxy­phen­yl)-2-tri­fluoro­meth­yl-4H-chromen-4-one
Source: Acta Crystallogr E Crystallogr Commun. 2017 Jul 7;73(Pt 8):1130–4. doi: 10.1107/S2056989017009896 (PMC5598833; doi:10.1107/S2056989017009896)
Supplement: Supplementary file 2 [file e-73-01130-Isup2.hkl]

data_I                                                                          
_shelx_title ' 594_a.res in Pbca'                                               
_shelx_refln_list_code          4                                               
_shelx_F_calc_maximum      258.44                                               
_exptl_crystal_F_000      1376.00                                               
_reflns_d_resolution_high  0.7705                                               
                                                                                
loop_                                                                           
 _space_group_symop_operation_xyz                                               
 'x, y, z'                                                                      
 '-x+1/2, -y, z+1/2'                                                            
 '-x, y+1/2, -z+1/2'                                                            
 'x+1/2, -y+1/2, -z'                                                            
 '-x, -y, -z'                                                                   
 'x-1/2, y, -z-1/2'                                                             
 'x, -y-1/2, z-1/2'                                                             
 '-x-1/2, y-1/2, z'                                                             
                                                                                
_cell_length_a     7.9147                                                       
_cell_length_b    16.2171                                                       
_cell_length_c    22.5254                                                       
_cell_angle_alpha  90.000                                                       
_cell_angle_beta   90.000                                                       
_cell_angle_gamma  90.000                                                       
                                                                                
_shelx_F_squared_multiplier     1.000                                           
                                                                                
loop_                                                                           
 _refln_index_h                                                                 
 _refln_index_k                                                                 
 _refln_index_l                                                                 
 _refln_F_squared_calc                                                          
 _refln_F_squared_meas                                                          
 _refln_F_squared_sigma                                                         
 _refln_observed_status                                                         
   2   0   0          3.56          3.79         4.34 o                         
   4   0   0      16883.82      16096.03       344.55 o                         
   6   0   0       6374.34       6311.01        67.21 o                         
   8   0   0        438.31        459.07        20.22 o                         
  10   0   0        391.23        457.73        26.80 o                         
   2   1   0      13045.10      13779.86       148.82 o                         
   4   1   0        236.17        253.38         6.46 o                         
   6   1   0        497.50        490.84        18.28 o                         
   8   1   0       1215.18       1245.97       105.19 o                         
  10   1   0         10.04         14.32         8.16 o                         
   0   2   0      10154.89       8808.86       466.80 o                         
   2   2   0        402.09        497.33         8.07 o                         
   4   2   0      10051.58      10138.00       136.42 o                         
   6   2   0         92.30         90.75         5.27 o                         
   8   2   0        405.63        430.68        22.43 o                         
  10   2   0        496.32        558.92        42.77 o                         
   2   3   0        491.18        597.39         9.81 o                         
   4   3   0        131.43        169.21         4.65 o                         
   6   3   0         36.92         38.67         2.52 o                         
   8   3   0        279.89        286.56        17.76 o                         
  10   3   0         31.15         51.04         7.75 o                         
   0   4   0       7759.05       7624.67        86.76 o                         
   2   4   0       3983.31       4050.53        59.51 o                         
   4   4   0       1339.84       1575.02        24.69 o                         
   6   4   0        269.86        263.87        10.35 o                         
   8   4   0         18.56         10.61         9.56 o                         
  10   4   0         29.88         23.27         7.16 o                         
   2   5   0       3353.19       3537.08        37.01 o                         
   4   5   0        337.85        285.33         8.48 o                         
   6   5   0        780.82        710.35        26.36 o                         
   8   5   0          2.87         -6.59         6.59 o                         
   0   6   0      16067.56      17522.52       261.56 o                         
   2   6   0        682.54        846.67        10.00 o                         
   4   6   0        820.00        780.62        14.59 o                         
   6   6   0        361.06        348.80        12.73 o                         
   8   6   0         90.14         97.68         9.12 o                         
   2   7   0        758.18        785.04        11.52 o                         
   4   7   0       2156.87       2278.85        43.67 o                         
   6   7   0        814.50        749.44        39.04 o                         
   8   7   0        280.50        273.03        24.73 o                         
   0   8   0      16853.65      17516.99       704.31 o                         
   2   8   0       3146.83       3523.54        57.72 o                         
   4   8   0       2545.49       2497.69        39.39 o                         
   6   8   0       1992.98       1817.94        26.50 o                         
   8   8   0         66.96         68.82         7.48 o                         
   2   9   0        940.35       1023.69        13.19 o                         
   4   9   0         13.26         20.90         6.60 o                         
   6   9   0        227.08        241.94        11.88 o                         
   8   9   0          8.67         -1.98         6.48 o                         
   0  10   0        131.17        204.62         8.42 o                         
   2  10   0        691.66        713.45        10.90 o                         
   4  10   0       3497.61       3584.05        36.35 o                         
   6  10   0          6.46         15.95         3.78 o                         
   8  10   0        103.65         76.92         9.35 o                         
   2  11   0        504.14        556.49         9.15 o                         
   4  11   0          5.01          2.22         3.47 o                         
   6  11   0          7.39         12.79         4.08 o                         
   8  11   0        250.68        230.98        13.32 o                         
   0  12   0        427.56        428.68        12.62 o                         
   2  12   0        292.50        294.63         8.49 o                         
   4  12   0        788.97        765.85        14.36 o                         
   6  12   0        525.23        514.88        23.55 o                         
   8  12   0         13.22          2.61        10.19 o                         
   2  13   0        533.89        537.25        13.17 o                         
   4  13   0        259.23        267.67         9.89 o                         
   6  13   0        129.72        130.08         9.39 o                         
   8  13   0        158.40        150.53        25.93 o                         
   0  14   0       8297.69       8475.85        68.88 o                         
   2  14   0         99.35         88.90         3.95 o                         
   4  14   0          0.45          1.46         5.59 o                         
   6  14   0        170.07        231.98        14.38 o                         
   2  15   0        162.56        154.20         5.85 o                         
   4  15   0        255.39        267.43        13.91 o                         
   6  15   0        400.51        422.71        11.79 o                         
   0  16   0        235.84        257.59        13.26 o                         
   2  16   0        549.52        584.84        18.94 o                         
   4  16   0         22.18         28.18         4.74 o                         
   6  16   0          6.28         16.19         7.47 o                         
   2  17   0         24.04         26.47         4.94 o                         
   4  17   0         98.46        105.48         6.62 o                         
   6  17   0        111.58        120.42        13.02 o                         
   0  18   0       1573.88       1620.53        49.45 o                         
   2  18   0          1.00         -5.27         6.69 o                         
   4  18   0        279.02        269.41        15.53 o                         
   2  19   0         23.31         14.60         6.07 o                         
   4  19   0        319.38        373.67        14.93 o                         
   0  20   0        385.74        377.00        22.24 o                         
   2  20   0         60.33         91.49         8.67 o                         
   1   1   1       6769.24       6932.90        79.13 o                         
   2   1   1       2897.79       3002.30        26.50 o                         
   3   1   1       1032.20       1068.51        14.47 o                         
   4   1   1        606.53        532.71         6.95 o                         
   5   1   1          0.73          1.97         1.64 o                         
   6   1   1         71.55         58.14         2.60 o                         
   7   1   1        838.78        826.53        20.99 o                         
   8   1   1          0.09          0.24         5.50 o                         
   9   1   1        436.34        472.13        12.26 o                         
  10   1   1         25.84         20.92         8.96 o                         
   0   2   1       8094.07       8198.67        81.79 o                         
   1   2   1          3.67          1.92         2.60 o                         
   2   2   1        839.69        888.65         7.74 o                         
   3   2   1        425.76        359.76         6.44 o                         
   4   2   1        577.16        642.89        11.20 o                         
   5   2   1        320.97        308.34         6.25 o                         
   6   2   1        104.33         95.35         2.99 o                         
   7   2   1        194.12        196.18         6.56 o                         
   8   2   1        300.88        304.73         9.65 o                         
   9   2   1        208.37        206.69        10.26 o                         
  10   2   1          5.38          0.41        12.30 o                         
   1   3   1      14105.02      14267.82        89.47 o                         
   2   3   1       5220.80       5362.79        50.19 o                         
   3   3   1        393.82        380.97         5.45 o                         
   4   3   1        199.75        203.01         3.99 o                         
   5   3   1       1969.27       1854.04        29.60 o                         
   6   3   1        654.50        615.47        14.73 o                         
   7   3   1          0.35         -2.18         2.18 o                         
   8   3   1          0.80         -4.66         4.66 o                         
   9   3   1        120.65        134.87         8.66 o                         
  10   3   1         17.06          0.94         5.32 o                         
   0   4   1       4575.99       4399.96        35.41 o                         
   1   4   1       1322.39       1469.24        11.46 o                         
   2   4   1         81.21         82.73         2.49 o                         
   3   4   1         76.36         71.82         2.57 o                         
   4   4   1        305.04        314.63         5.03 o                         
   5   4   1        593.17        583.61        10.58 o                         
   6   4   1        131.43        113.52         3.10 o                         
   7   4   1        124.90        113.99         4.17 o                         
   8   4   1        426.41        406.88        11.10 o                         
   9   4   1          0.43         -0.80         8.26 o                         
  10   4   1         11.06         12.69         5.83 o                         
   1   5   1       1872.27       1902.50        13.72 o                         
   2   5   1       7205.32       7443.44        57.63 o                         
   3   5   1        370.98        364.36         5.26 o                         
   4   5   1       2274.93       2321.70        30.99 o                         
   5   5   1        132.15        119.14         4.44 o                         
   6   5   1          0.00          1.93         1.77 o                         
   7   5   1          7.09          8.79         2.13 o                         
   8   5   1         71.74         78.04         5.74 o                         
   9   5   1        160.85        173.20         7.06 o                         
   0   6   1        113.51        109.33         3.21 o                         
   1   6   1        434.01        372.84         4.75 o                         
   2   6   1       1944.96       2074.30        16.38 o                         
   3   6   1       3717.57       3952.35        42.93 o                         
   4   6   1       2234.48       2291.61        33.46 o                         
   5   6   1        239.73        275.17         6.65 o                         
   6   6   1         20.01         15.12         1.77 o                         
   7   6   1         24.92         18.73         2.68 o                         
   8   6   1          4.67         -3.74         7.32 o                         
   9   6   1        163.87        174.80        11.45 o                         
   1   7   1        264.09        274.23         3.47 o                         
   2   7   1       1672.88       1589.88        14.55 o                         
   3   7   1       3016.30       3336.59        38.14 o                         
   4   7   1        494.28        539.48        12.61 o                         
   5   7   1          0.40          3.56         1.97 o                         
   6   7   1          0.18          0.17         2.15 o                         
   7   7   1        218.00        201.54         6.15 o                         
   8   7   1         47.16         58.88         5.62 o                         
   9   7   1         40.67         32.92         6.81 o                         
   0   8   1       1246.31       1365.27        20.95 o                         
   1   8   1       1145.49       1206.68        10.20 o                         
   2   8   1        186.04        172.62         3.36 o                         
   3   8   1        216.09        217.73         4.27 o                         
   4   8   1         42.34         40.56         2.32 o                         
   5   8   1        547.06        557.62        14.83 o                         
   6   8   1         93.59         82.96         4.14 o                         
   7   8   1          3.24          3.53         2.47 o                         
   8   8   1          7.58          5.81         4.67 o                         
   9   8   1         55.09         66.03         6.79 o                         
   1   9   1        280.58        296.71         4.37 o                         
   2   9   1       5174.88       5551.85        56.71 o                         
   3   9   1       1422.18       1501.26        30.17 o                         
   4   9   1        506.27        559.10        14.66 o                         
   5   9   1         17.66         23.62         2.61 o                         
   6   9   1        647.68        586.37        17.12 o                         
   7   9   1        446.28        433.62         8.39 o                         
   8   9   1         53.78         57.81         5.88 o                         
   9   9   1          7.46          9.61         5.65 o                         
   0  10   1        123.29        119.26         4.68 o                         
   1  10   1        397.95        475.98         4.83 o                         
   2  10   1        331.46        345.21         5.60 o                         
   3  10   1         58.92         60.98         2.72 o                         
   4  10   1        286.59        307.88        11.62 o                         
   5  10   1          0.15          1.06         2.64 o                         
   6  10   1         40.05         43.62         3.55 o                         
   7  10   1          9.63          3.97         5.48 o                         
   8  10   1        250.47        258.91        11.62 o                         
   9  10   1         22.78         18.93        12.28 o                         
   1  11   1         38.00         30.12         1.78 o                         
   2  11   1       1602.36       1590.23        16.77 o                         
   3  11   1        369.12        370.18         7.36 o                         
   4  11   1        140.28        153.88         4.30 o                         
   5  11   1         11.15          6.04         2.61 o                         
   6  11   1          0.01         -2.76         2.76 o                         
   7  11   1         52.92         54.55         3.58 o                         
   8  11   1          0.00         -2.25         6.10 o                         
   0  12   1        134.77        127.94         5.50 o                         
   1  12   1       5546.64       5733.44        55.85 o                         
   2  12   1         16.42         17.77         1.80 o                         
   3  12   1        412.43        398.83         7.46 o                         
   4  12   1        170.99        197.63         9.66 o                         
   5  12   1         39.81         44.14         3.24 o                         
   6  12   1         27.51         18.42         3.50 o                         
   7  12   1         79.11         71.95         4.84 o                         
   8  12   1         33.87         17.98         7.06 o                         
   1  13   1        116.02        104.43         3.76 o                         
   2  13   1       1327.21       1290.82        22.17 o                         
   3  13   1        535.32        569.09         8.22 o                         
   4  13   1        963.17       1008.73        16.83 o                         
   5  13   1        204.38        215.61         9.84 o                         
   6  13   1         78.32         79.35         5.72 o                         
   7  13   1        166.26        172.37         9.26 o                         
   8  13   1          3.53        -10.11        10.11 o                         
   0  14   1       1659.54       1659.30        17.23 o                         
   1  14   1       7263.01       7514.67        70.53 o                         
   2  14   1         67.01         76.29         2.65 o                         
   3  14   1         87.41         92.47         3.88 o                         
   4  14   1        339.42        342.80        10.68 o                         
   5  14   1        188.51        216.90         7.30 o                         
   6  14   1         53.97         65.26         7.60 o                         
   7  14   1         78.63         65.85         7.12 o                         
   1  15   1       1045.54       1081.91        10.77 o                         
   2  15   1         13.25          9.94         2.35 o                         
   3  15   1        720.77        738.36        11.79 o                         
   4  15   1          0.20          1.65         2.96 o                         
   5  15   1          5.03         -3.05         3.05 o                         
   6  15   1         33.54         44.52         5.18 o                         
   7  15   1         32.41         24.67         7.11 o                         
   0  16   1        486.20        472.34        10.78 o                         
   1  16   1          1.61          3.02         2.74 o                         
   2  16   1         58.95         75.58         4.28 o                         
   3  16   1         75.04         76.44         3.57 o                         
   4  16   1          3.94          6.18         3.12 o                         
   5  16   1        144.99        137.95         8.15 o                         
   6  16   1         28.99         19.74         6.90 o                         
   1  17   1        473.40        478.76        11.26 o                         
   2  17   1         44.49         44.38         3.36 o                         
   3  17   1          9.75          5.85         3.48 o                         
   4  17   1        252.38        256.48         7.49 o                         
   5  17   1        128.56        128.81         5.26 o                         
   6  17   1         19.98         20.57         3.76 o                         
   0  18   1         46.34         39.74         5.54 o                         
   1  18   1        107.60         99.21         4.08 o                         
   2  18   1        263.17        268.78         7.93 o                         
   3  18   1         49.98         50.02         4.09 o                         
   4  18   1         27.53         24.56         3.70 o                         
   5  18   1        161.48        201.78         8.13 o                         
   1  19   1          1.77         -0.84         3.85 o                         
   2  19   1         39.24         43.62         5.01 o                         
   3  19   1        287.12        346.38         8.48 o                         
   4  19   1         19.46         18.10         6.25 o                         
   0  20   1         11.85         12.59         7.13 o                         
   1  20   1        228.02        220.69         9.31 o                         
   2  20   1          1.14          1.88         4.19 o                         
   3  20   1        691.56        726.42        19.74 o                         
   1   0   2      22415.55      23929.84       329.49 o                         
   2   0   2      52371.78      54896.09       743.32 o                         
   3   0   2       3815.70       3704.64        59.07 o                         
   4   0   2        860.96        821.27        14.88 o                         
   5   0   2        476.18        453.26         9.35 o                         
   6   0   2        280.87        267.12         8.96 o                         
   7   0   2       2115.01       2120.53        83.70 o                         
   8   0   2        613.85        700.78        27.84 o                         
   9   0   2          8.28          3.56         6.23 o                         
  10   0   2          1.79         -7.50         7.50 o                         
   1   1   2       2687.71       2870.66        23.31 o                         
   2   1   2      11269.84      11700.34        89.96 o                         
   3   1   2        147.52        146.49         2.81 o                         
   4   1   2        279.84        297.26         5.98 o                         
   5   1   2         95.70        109.99         3.22 o                         
   6   1   2        160.19        159.22         4.43 o                         
   7   1   2       1906.56       1862.51        55.01 o                         
   8   1   2          2.91         -1.97         7.50 o                         
   9   1   2         21.00          5.94         6.19 o                         
  10   1   2         26.72         30.05         6.67 o                         
   0   2   2       1160.05       1115.65        12.60 o                         
   1   2   2        511.60        518.11         5.36 o                         
   2   2   2      12274.99      12857.81        78.45 o                         
   3   2   2       6297.39       6682.08        57.08 o                         
   4   2   2       4493.31       4628.94        44.19 o                         
   5   2   2        355.88        391.01         9.08 o                         
   6   2   2        306.00        303.42         6.19 o                         
   7   2   2        288.41        293.55         7.49 o                         
   8   2   2         18.79         20.12         4.85 o                         
   9   2   2         13.68         -7.45         7.45 o                         
  10   2   2          3.29          8.28         5.46 o                         
   1   3   2       2622.89       2742.78        30.65 o                         
   2   3   2       1491.77       1592.97        17.83 o                         
   3   3   2        720.92        703.62         9.23 o                         
   4   3   2        846.54        897.95        16.47 o                         
   5   3   2         61.00         39.82         2.71 o                         
   6   3   2         10.88         12.96         1.78 o                         
   7   3   2         60.02         57.97         3.22 o                         
   8   3   2          9.30          7.79         3.86 o                         
   9   3   2         31.60         26.65         5.75 o                         
  10   3   2        105.62        124.95         6.57 o                         
   0   4   2       9361.72       9709.72        56.03 o                         
   1   4   2        756.79        798.90         8.69 o                         
   2   4   2       1248.00       1367.36        14.18 o                         
   3   4   2       1626.65       1874.96        17.03 o                         
   4   4   2         23.76         23.17         1.98 o                         
   5   4   2         39.31         44.45         1.86 o                         
   6   4   2        279.63        264.24         6.44 o                         
   7   4   2         80.20         81.44         3.70 o                         
   8   4   2        354.85        401.26        14.82 o                         
   9   4   2          1.20         -6.32         6.47 o                         
  10   4   2          0.01          9.02         5.13 o                         
   1   5   2        835.93        866.01         8.22 o                         
   2   5   2       1776.16       1914.54        18.30 o                         
   3   5   2        298.91        328.41         4.83 o                         
   4   5   2       4896.31       5141.79        59.11 o                         
   5   5   2        938.20        909.36        19.41 o                         
   6   5   2        163.96        156.55         4.72 o                         
   7   5   2        128.90        108.65         4.19 o                         
   8   5   2          1.27          6.81         3.80 o                         
   9   5   2        141.89        168.54         7.08 o                         
   0   6   2        248.56        196.39         3.99 o                         
   1   6   2       2972.02       3013.20        17.48 o                         
   2   6   2       4690.69       5266.75        46.28 o                         
   3   6   2       7764.63       8457.64        59.58 o                         
   4   6   2       1483.03       1619.78        29.38 o                         
   5   6   2        293.48        316.15         7.64 o                         
   6   6   2        420.53        394.84        11.48 o                         
   7   6   2        596.61        593.88         9.58 o                         
   8   6   2        295.88        272.90        13.23 o                         
   9   6   2         16.67         16.35         8.14 o                         
   1   7   2        366.79        327.80         3.76 o                         
   2   7   2        220.86        260.86         4.09 o                         
   3   7   2       1044.55       1123.27        14.39 o                         
   4   7   2          8.25          9.05         1.72 o                         
   5   7   2         14.37         19.55         1.84 o                         
   6   7   2          3.05         -1.78         2.06 o                         
   7   7   2        695.94        658.67        16.54 o                         
   8   7   2         15.22         16.38         4.88 o                         
   9   7   2        150.35        167.99         8.44 o                         
   0   8   2       2748.87       2967.30        43.30 o                         
   1   8   2          1.31         -0.03         1.52 o                         
   2   8   2        258.01        303.58         4.59 o                         
   3   8   2       2552.64       2516.91        29.95 o                         
   4   8   2        376.72        389.12        13.56 o                         
   5   8   2        238.01        246.22         5.77 o                         
   6   8   2        164.92        159.21         5.56 o                         
   7   8   2         22.36         36.15         3.43 o                         
   8   8   2          0.24         -3.72         6.09 o                         
   9   8   2          9.60          1.14         5.26 o                         
   1   9   2        163.96        192.00         3.32 o                         
   2   9   2         43.90         52.71         2.34 o                         
   3   9   2       1413.87       1598.65        29.41 o                         
   4   9   2        817.38        883.96        24.34 o                         
   5   9   2        169.84        159.56         5.76 o                         
   6   9   2         14.36          8.06         5.17 o                         
   7   9   2          9.47          6.50         3.24 o                         
   8   9   2          0.36         -5.33         6.17 o                         
   9   9   2         19.94          9.09         8.75 o                         
   0  10   2        642.28        614.36        12.62 o                         
   1  10   2         32.93         42.92         1.98 o                         
   2  10   2        338.18        342.11         5.20 o                         
   3  10   2        455.90        408.08         7.91 o                         
   4  10   2       1125.86       1108.57        36.94 o                         
   5  10   2          3.97          0.03         2.79 o                         
   6  10   2        185.39        204.79         5.66 o                         
   7  10   2        202.34        184.55         7.31 o                         
   8  10   2        228.15        250.37         8.91 o                         
   1  11   2       1767.02       1885.01        18.52 o                         
   2  11   2          0.20         -0.91         1.53 o                         
   3  11   2        958.31        927.24        18.53 o                         
   4  11   2        779.97        758.67        21.29 o                         
   5  11   2          6.52          8.49         3.31 o                         
   6  11   2          1.61         -0.86         5.54 o                         
   7  11   2         26.20         18.63         3.22 o                         
   8  11   2         53.11         54.93         6.31 o                         
   0  12   2        680.41        680.96        15.72 o                         
   1  12   2          8.71          9.73         2.01 o                         
   2  12   2       2048.74       2095.98        22.17 o                         
   3  12   2       3027.22       3070.30        51.29 o                         
   4  12   2        618.91        656.97        17.23 o                         
   5  12   2         61.50         58.22         3.49 o                         
   6  12   2        228.22        228.69         8.35 o                         
   7  12   2          0.10         -3.03         3.03 o                         
   8  12   2         89.11         93.40         9.19 o                         
   1  13   2       3943.89       4104.93        48.22 o                         
   2  13   2         16.41         20.54         1.87 o                         
   3  13   2        591.85        584.01         7.76 o                         
   4  13   2       1071.32       1074.35        28.07 o                         
   5  13   2       1529.57       1538.52        33.14 o                         
   6  13   2        259.34        238.95         8.16 o                         
   7  13   2          3.94         -3.73         3.73 o                         
   8  13   2        185.26        172.76         9.14 o                         
   0  14   2         28.92         21.86         3.91 o                         
   1  14   2        286.75        301.12         7.73 o                         
   2  14   2         27.11         26.07         2.36 o                         
   3  14   2       3555.64       3661.67        40.04 o                         
   4  14   2          9.80          6.72         3.14 o                         
   5  14   2          4.58          4.34         7.44 o                         
   6  14   2          9.60         10.17         4.53 o                         
   7  14   2         28.37         27.30         6.53 o                         
   1  15   2        682.05        666.80        11.30 o                         
   2  15   2       1270.50       1311.15        19.13 o                         
   3  15   2         42.83         37.59         4.82 o                         
   4  15   2          0.96         -3.14         4.40 o                         
   5  15   2        117.01        136.52         5.48 o                         
   6  15   2          3.53          5.16         3.63 o                         
   7  15   2         93.04        103.60         6.17 o                         
   0  16   2        259.43        275.47         9.84 o                         
   1  16   2        923.12        897.74        17.57 o                         
   2  16   2        571.36        574.30         9.40 o                         
   3  16   2        311.16        320.60         6.73 o                         
   4  16   2          3.11         -2.84         2.84 o                         
   5  16   2         34.25         35.89        10.90 o                         
   6  16   2         19.53         21.59         3.47 o                         
   1  17   2         20.45         15.95         4.09 o                         
   2  17   2         76.70         81.45         4.36 o                         
   3  17   2         13.22          8.95         3.30 o                         
   4  17   2        167.80        176.64         8.80 o                         
   5  17   2         32.37         24.50         3.77 o                         
   6  17   2         36.18         19.98         7.06 o                         
   0  18   2         79.99         62.44         4.72 o                         
   1  18   2         97.53        108.97         4.61 o                         
   2  18   2          8.97          8.73         3.24 o                         
   3  18   2         31.03         32.44         3.70 o                         
   4  18   2         21.40         17.66         3.38 o                         
   5  18   2          2.03         -2.88         3.61 o                         
   1  19   2        138.30        114.68         6.84 o                         
   2  19   2        117.56        117.41         5.69 o                         
   3  19   2        101.47        110.39         6.99 o                         
   4  19   2         12.70          2.32         4.17 o                         
   0  20   2         60.51         74.27         6.66 o                         
   1  20   2         75.46        103.07         7.15 o                         
   2  20   2          0.01         -1.52         3.83 o                         
   3  20   2          9.27          1.29         7.68 o                         
   1   1   3      21304.86      21181.46       225.16 o                         
   2   1   3      38649.76      40637.56       269.84 o                         
   3   1   3         14.63         15.92         1.56 o                         
   4   1   3        177.96        143.59         3.53 o                         
   5   1   3       6278.11       6186.96       114.85 o                         
   6   1   3         14.34         12.33         2.06 o                         
   7   1   3        222.36        227.80         8.15 o                         
   8   1   3        559.05        539.19        11.23 o                         
   9   1   3         63.05         78.36         5.38 o                         
  10   1   3         25.85         34.37        10.65 o                         
   0   2   3       6621.28       6872.35        43.38 o                         
   1   2   3       2727.31       2803.42        25.69 o                         
   2   2   3        141.51        154.33         2.97 o                         
   3   2   3       1939.87       1954.45        17.25 o                         
   4   2   3       2310.73       2483.56        34.50 o                         
   5   2   3        222.75        219.77         4.30 o                         
   6   2   3         46.18         40.64         2.42 o                         
   7   2   3       1193.68       1215.77        27.00 o                         
   8   2   3          2.00          4.20         3.28 o                         
   9   2   3        306.15        332.20        13.23 o                         
  10   2   3          8.53          7.01         6.11 o                         
   1   3   3      36551.79      37262.38       256.14 o                         
   2   3   3        374.06        388.14         4.63 o                         
   3   3   3        603.18        608.22         5.78 o                         
   4   3   3        208.58        213.49         3.90 o                         
   5   3   3          5.46          7.87         1.75 o                         
   6   3   3        298.77        324.01        10.43 o                         
   7   3   3        254.30        252.91         7.08 o                         
   8   3   3         10.35         10.21         3.74 o                         
   9   3   3          3.20          7.70         7.28 o                         
  10   3   3          0.09         -7.07         7.07 o                         
   0   4   3       5117.34       5376.14        34.11 o                         
   1   4   3        701.20        659.35         7.22 o                         
   2   4   3        155.63        159.15         2.91 o                         
   3   4   3        889.47        884.29         9.69 o                         
   4   4   3        307.00        330.96         6.80 o                         
   5   4   3        116.32        108.53         3.04 o                         
   6   4   3        361.50        365.49         7.30 o                         
   7   4   3        294.30        294.65        10.19 o                         
   8   4   3        155.67        144.75         7.54 o                         
   9   4   3         91.33         80.23         6.51 o                         
  10   4   3         16.26         23.65        17.56 o                         
   1   5   3         11.39         11.36         2.03 o                         
   2   5   3       2620.49       2727.87        27.43 o                         
   3   5   3         18.18         21.88         1.96 o                         
   4   5   3         13.76         19.58         2.13 o                         
   5   5   3         15.12         21.44         2.29 o                         
   6   5   3        868.69        835.35        20.14 o                         
   7   5   3         25.67         27.22         4.48 o                         
   8   5   3        137.81        143.09         6.99 o                         
   9   5   3         73.51         61.92         9.42 o                         
   0   6   3         29.50         69.08         2.77 o                         
   1   6   3        130.96        175.54         2.77 o                         
   2   6   3        123.53        133.27         2.70 o                         
   3   6   3       1608.78       1776.05        18.94 o                         
   4   6   3         99.30        111.01         2.51 o                         
   5   6   3        273.38        277.41         5.45 o                         
   6   6   3       1066.89       1020.35        28.60 o                         
   7   6   3          0.63          1.88         2.86 o                         
   8   6   3          8.96          4.76         4.18 o                         
   9   6   3        725.70        779.65        18.08 o                         
   1   7   3       3027.05       3073.44        23.39 o                         
   2   7   3      11532.83      12220.00       110.15 o                         
   3   7   3        871.56        834.75        14.83 o                         
   4   7   3        843.62        855.74        14.02 o                         
   5   7   3       3927.88       3860.22        67.04 o                         
   6   7   3        755.80        730.58        20.50 o                         
   7   7   3        437.03        449.92         9.44 o                         
   8   7   3        681.14        707.47        34.83 o                         
   9   7   3         68.31         71.97         6.51 o                         
   0   8   3       3260.94       3721.00        39.43 o                         
   1   8   3          0.01          1.24         1.65 o                         
   2   8   3         94.61        104.87         2.74 o                         
   3   8   3        531.71        613.99        13.97 o                         
   4   8   3         20.24         29.72         2.26 o                         
   5   8   3        748.88        752.55        22.35 o                         
   6   8   3          1.05          1.71         2.90 o                         
   7   8   3         18.02         18.63         2.87 o                         
   8   8   3          0.89          4.11         4.90 o                         
   9   8   3         89.54        114.16         7.72 o                         
   1   9   3       1273.62       1364.33        12.63 o                         
   2   9   3       4169.77       4332.92        44.96 o                         
   3   9   3         25.75         37.46         2.61 o                         
   4   9   3        466.22        442.24        13.23 o                         
   5   9   3       1332.74       1415.52        42.72 o                         
   6   9   3        327.35        342.48         9.68 o                         
   7   9   3          6.14          4.48         3.29 o                         
   8   9   3         83.16         84.70         5.78 o                         
   9   9   3         26.75         32.38         5.83 o                         
   0  10   3       1086.70       1144.71        20.78 o                         
   1  10   3         25.94         33.69         1.97 o                         
   2  10   3        408.09        413.13         6.16 o                         
   3  10   3          0.24          0.99         2.23 o                         
   4  10   3          0.34          1.42         2.36 o                         
   5  10   3         26.14         26.17         2.60 o                         
   6  10   3         55.34         58.44         4.23 o                         
   7  10   3          8.09         13.11         3.32 o                         
   8  10   3         55.21         57.58         5.12 o                         
   1  11   3        415.55        451.81         5.46 o                         
   2  11   3         82.60         82.73         2.59 o                         
   3  11   3         59.62         72.05         2.93 o                         
   4  11   3         34.57         32.25         2.51 o                         
   5  11   3          9.10         11.02         2.87 o                         
   6  11   3        277.70        271.31         6.43 o                         
   7  11   3          7.41          6.59         2.71 o                         
   8  11   3          0.02         -3.70         4.84 o                         
   0  12   3       1225.21       1347.68        28.31 o                         
   1  12   3       1164.95       1103.89        13.56 o                         
   2  12   3        171.74        170.29         3.99 o                         
   3  12   3        664.10        709.36        11.53 o                         
   4  12   3        523.49        579.74        11.74 o                         
   5  12   3        587.89        631.97        12.62 o                         
   6  12   3        349.80        319.36         7.05 o                         
   7  12   3          0.00         -0.37         3.17 o                         
   8  12   3          0.48          1.86         5.99 o                         
   1  13   3        726.01        701.93        12.09 o                         
   2  13   3         14.92         17.99         1.97 o                         
   3  13   3       1233.71       1270.19        19.96 o                         
   4  13   3        146.20        125.50         5.00 o                         
   5  13   3         22.62         23.64         4.61 o                         
   6  13   3          0.16         -7.06         7.06 o                         
   7  13   3         16.89         13.96         5.57 o                         
   0  14   3       2892.43       2950.07        24.26 o                         
   1  14   3       3731.31       3844.08        49.32 o                         
   2  14   3          0.61          2.82         2.20 o                         
   3  14   3        360.35        361.80         5.94 o                         
   4  14   3         50.63         78.13         5.22 o                         
   5  14   3        666.08        676.60        18.25 o                         
   6  14   3        178.27        165.62         7.98 o                         
   7  14   3         42.91         45.27         5.88 o                         
   1  15   3       1820.18       1961.39        22.63 o                         
   2  15   3        310.51        309.25         6.74 o                         
   3  15   3       1288.08       1286.12        28.36 o                         
   4  15   3         99.30        120.29         4.74 o                         
   5  15   3          5.34          1.96         3.57 o                         
   6  15   3          5.70          6.54         5.59 o                         
   7  15   3          6.59         -4.68         4.68 o                         
   0  16   3        120.63        162.45         7.12 o                         
   1  16   3         72.10         80.96         4.58 o                         
   2  16   3         12.75         13.18         3.77 o                         
   3  16   3        272.21        268.09         8.96 o                         
   4  16   3        155.57        165.40         5.26 o                         
   5  16   3        179.79        185.21         6.03 o                         
   6  16   3         36.65         29.72         4.86 o                         
   1  17   3        524.21        531.31         8.88 o                         
   2  17   3         32.12         39.63         4.30 o                         
   3  17   3         46.43         42.45         3.43 o                         
   4  17   3         56.79         53.77         5.14 o                         
   5  17   3         24.88         23.50         4.08 o                         
   0  18   3        219.78        240.07         8.68 o                         
   1  18   3         12.90         12.69         3.38 o                         
   2  18   3         63.11         67.42         5.62 o                         
   3  18   3         34.54         17.84         3.02 o                         
   4  18   3         36.05         38.93         3.32 o                         
   5  18   3          3.04         -2.25         4.54 o                         
   1  19   3         34.29         49.35         3.92 o                         
   2  19   3        260.86        268.99         7.15 o                         
   3  19   3        522.79        577.04        21.58 o                         
   4  19   3         50.50         53.86         3.69 o                         
   0  20   3         11.21         14.56         6.73 o                         
   1  20   3        376.26        420.75        10.84 o                         
   2  20   3         19.58         22.68         4.39 o                         
   3  20   3        195.65        224.23        12.17 o                         
   0   0   4        203.28        219.12         4.98 o                         
   1   0   4        862.18        919.38        14.95 o                         
   2   0   4      30802.91      33761.25       303.67 o                         
   3   0   4          0.49          1.20         2.85 o                         
   4   0   4       2920.18       3020.06        65.10 o                         
   5   0   4        978.67       1041.27        37.88 o                         
   6   0   4       1574.04       1525.01        51.00 o                         
   7   0   4         27.57         27.39         6.32 o                         
   8   0   4          7.49          6.74         4.38 o                         
   9   0   4        178.66        162.42         9.18 o                         
  10   0   4          0.18          9.69         8.03 o                         
   1   1   4       1676.79       1720.50        13.98 o                         
   2   1   4       5909.92       5906.60        57.71 o                         
   3   1   4         52.82         49.07         2.06 o                         
   4   1   4        198.72        180.06         4.61 o                         
   5   1   4        671.70        594.09        16.32 o                         
   6   1   4        314.75        284.85         9.85 o                         
   7   1   4       1610.79       1613.27        40.87 o                         
   8   1   4        311.04        301.68        11.27 o                         
   9   1   4          0.46         -4.80         4.80 o                         
  10   1   4          0.05         -2.83         5.46 o                         
   0   2   4      12510.73      13382.16       112.78 o                         
   1   2   4      15886.29      16246.28        98.96 o                         
   2   2   4       1337.26       1409.98        13.86 o                         
   3   2   4       1229.57       1060.77        10.96 o                         
   4   2   4        167.12        174.93         3.39 o                         
   5   2   4        919.32        793.06        21.00 o                         
   6   2   4         44.59         45.87         2.52 o                         
   7   2   4       1032.88       1060.89        34.52 o                         
   8   2   4          6.61          6.96         2.82 o                         
   9   2   4        185.61        163.77         8.90 o                         
  10   2   4         92.49        113.58         6.33 o                         
   1   3   4         21.76         20.42         2.02 o                         
   2   3   4        894.26        855.78         8.14 o                         
   3   3   4        547.59        611.19         8.38 o                         
   4   3   4       3915.06       4010.99        53.38 o                         
   5   3   4          8.56          8.18         1.76 o                         
   6   3   4         88.25         86.06         3.40 o                         
   7   3   4        435.42        474.86         9.28 o                         
   8   3   4          1.27          5.58         4.54 o                         
   9   3   4          6.94          0.67         7.04 o                         
  10   3   4         43.82         52.32         6.33 o                         
   0   4   4       1057.00       1024.54        13.52 o                         
   1   4   4       6234.70       6355.56        34.28 o                         
   2   4   4         18.50         17.31         1.96 o                         
   3   4   4        654.88        726.75         6.02 o                         
   4   4   4       1709.50       1715.09        39.80 o                         
   5   4   4        195.38        196.58         4.78 o                         
   6   4   4          0.20          0.03         2.22 o                         
   7   4   4          0.34          3.06         2.53 o                         
   8   4   4        344.22        331.51        10.67 o                         
   9   4   4         51.17         41.43         5.27 o                         
   1   5   4       1910.90       1998.01        15.04 o                         
   2   5   4       1997.54       2094.68        24.20 o                         
   3   5   4       1201.02       1316.21        14.23 o                         
   4   5   4       2071.80       2144.96        32.80 o                         
   5   5   4         15.43         13.75         1.75 o                         
   6   5   4         60.35         59.05         2.25 o                         
   7   5   4         12.61          3.18         2.63 o                         
   8   5   4          1.96          4.20         3.67 o                         
   9   5   4        417.26        486.48        15.31 o                         
   0   6   4       3302.80       3684.86        26.92 o                         
   1   6   4      11709.52      12473.05        94.07 o                         
   2   6   4       3250.89       3503.41        21.36 o                         
   3   6   4       8644.16       8934.06       101.76 o                         
   4   6   4        145.77        174.68         3.18 o                         
   5   6   4        971.47        994.97        26.11 o                         
   6   6   4         62.27         46.71         2.53 o                         
   7   6   4         79.08         78.26         5.85 o                         
   8   6   4        197.41        177.03         7.60 o                         
   9   6   4        162.39        160.61        10.39 o                         
   1   7   4        355.46        462.87         5.01 o                         
   2   7   4         16.22         23.17         1.93 o                         
   3   7   4         31.16         37.26         2.09 o                         
   4   7   4        208.42        228.42         5.18 o                         
   5   7   4         71.70         68.69         3.86 o                         
   6   7   4         29.40         31.11         3.15 o                         
   7   7   4        429.34        372.15        11.35 o                         
   8   7   4          0.61         -4.14         8.38 o                         
   9   7   4          0.06         -6.57         6.57 o                         
   0   8   4       8237.00       9209.22       113.38 o                         
   1   8   4       2339.37       2316.46        18.64 o                         
   2   8   4        825.52        943.91        12.07 o                         
   3   8   4       3701.31       3492.18        58.86 o                         
   4   8   4        770.28        753.60        24.26 o                         
   5   8   4        287.16        251.05        11.62 o                         
   6   8   4        211.72        201.52         5.33 o                         
   7   8   4        101.10         91.46         4.92 o                         
   8   8   4        341.72        368.25        12.77 o                         
   9   8   4         32.27         28.61         7.59 o                         
   1   9   4        619.08        650.44         6.20 o                         
   2   9   4        221.29        246.79         3.94 o                         
   3   9   4        609.86        546.28         8.77 o                         
   4   9   4        541.93        545.01        12.27 o                         
   5   9   4        458.57        464.69        15.88 o                         
   6   9   4         70.68         79.73         3.72 o                         
   7   9   4        630.00        582.61        25.96 o                         
   8   9   4         58.35         34.30         4.34 o                         
   9   9   4         20.78         -2.00         5.92 o                         
   0  10   4          2.84          0.82         2.83 o                         
   1  10   4       2468.14       2633.67        27.17 o                         
   2  10   4        191.12        183.42         3.94 o                         
   3  10   4         10.43          2.98         3.31 o                         
   4  10   4        810.84        814.89        21.05 o                         
   5  10   4        347.12        327.58         7.30 o                         
   6  10   4         58.22         51.76         3.31 o                         
   7  10   4        197.77        195.93         8.42 o                         
   8  10   4         46.60         43.91         4.45 o                         
   1  11   4         20.93         13.72         1.69 o                         
   2  11   4        392.47        413.85         5.23 o                         
   3  11   4        129.49        133.94         5.09 o                         
   4  11   4        590.18        616.20        16.51 o                         
   5  11   4         10.41          8.61         3.58 o                         
   6  11   4        152.92        123.17         4.69 o                         
   7  11   4         52.26         51.83         4.51 o                         
   8  11   4          0.62         -1.37         4.59 o                         
   0  12   4        481.06        437.12         9.65 o                         
   1  12   4         13.68          9.96         2.11 o                         
   2  12   4        350.16        353.56         8.36 o                         
   3  12   4        276.27        321.76         7.78 o                         
   4  12   4        120.33        117.11         4.97 o                         
   5  12   4        329.79        313.88         8.47 o                         
   6  12   4         17.10         14.65         4.53 o                         
   7  12   4          0.01         -3.36         5.48 o                         
   8  12   4        102.36         89.97         7.94 o                         
   1  13   4       1624.45       1515.78        31.52 o                         
   2  13   4       1968.92       2004.70        29.24 o                         
   3  13   4       2921.50       3032.11        36.23 o                         
   4  13   4       1847.52       1810.60        43.75 o                         
   5  13   4         23.26         26.75         2.87 o                         
   6  13   4        691.23        683.46        20.20 o                         
   7  13   4         74.43         63.18         4.36 o                         
   0  14   4       1072.51       1132.39        15.73 o                         
   1  14   4        981.07       1015.66         9.92 o                         
   2  14   4          8.33          4.33         2.92 o                         
   3  14   4         61.74         62.89         3.25 o                         
   4  14   4        480.86        470.52        12.03 o                         
   5  14   4        128.49        114.27         5.50 o                         
   6  14   4        152.96        131.98         8.34 o                         
   7  14   4          5.29          3.34         7.92 o                         
   1  15   4          2.79          6.68         3.97 o                         
   2  15   4          2.36         -1.20         2.44 o                         
   3  15   4        808.40        890.38        20.74 o                         
   4  15   4        123.09        122.89         4.97 o                         
   5  15   4          8.96          7.12         6.83 o                         
   6  15   4        123.77        121.10         6.72 o                         
   7  15   4         12.31         13.57         4.30 o                         
   0  16   4        206.31        182.55         8.29 o                         
   1  16   4        512.80        486.65        10.05 o                         
   2  16   4         13.36         10.19         4.71 o                         
   3  16   4        160.65        182.19         8.34 o                         
   4  16   4         11.49          7.20         3.22 o                         
   5  16   4        598.49        580.37        14.38 o                         
   6  16   4         52.63         45.28         6.82 o                         
   1  17   4         56.58         56.39         4.25 o                         
   2  17   4        306.29        330.55         7.06 o                         
   3  17   4         39.81         37.21         2.84 o                         
   4  17   4          5.08          3.35         5.28 o                         
   5  17   4        120.62        132.29         5.99 o                         
   0  18   4        125.61        142.31         7.24 o                         
   1  18   4          1.82          1.11         4.24 o                         
   2  18   4         11.14         12.91         2.92 o                         
   3  18   4          1.86          4.41         2.97 o                         
   4  18   4         25.51         40.14         3.83 o                         
   5  18   4        193.31        219.65         9.27 o                         
   1  19   4        200.55        195.32         8.64 o                         
   2  19   4        223.72        255.56         7.95 o                         
   3  19   4          0.02         -3.41         5.34 o                         
   4  19   4         24.63         24.01         3.54 o                         
   0  20   4          2.19          4.35        12.01 o                         
   1  20   4         15.88         13.80         5.90 o                         
   2  20   4         63.09         67.07         5.19 o                         
   1   1   5        653.75        552.61         4.63 o                         
   2   1   5      30397.96      30888.90       256.44 o                         
   3   1   5         51.35         53.66         2.08 o                         
   4   1   5       2996.45       3069.81        53.33 o                         
   5   1   5        490.07        533.72        12.38 o                         
   6   1   5        393.33        361.78         7.13 o                         
   7   1   5         77.78         77.31         4.94 o                         
   8   1   5          0.94         -3.31         3.31 o                         
   9   1   5         36.40         59.16         5.12 o                         
  10   1   5         31.58         49.68         6.28 o                         
   0   2   5       1433.35       1396.55        14.91 o                         
   1   2   5        115.98        111.69         2.29 o                         
   2   2   5       2361.07       2394.32        31.10 o                         
   3   2   5       1551.89       1766.11        18.74 o                         
   4   2   5        842.08        802.51        17.41 o                         
   5   2   5        541.27        534.51        17.12 o                         
   6   2   5         10.13         17.57         2.20 o                         
   7   2   5        185.96        209.48         7.58 o                         
   8   2   5        343.51        328.71         8.94 o                         
   9   2   5          7.54          5.22         5.83 o                         
  10   2   5          0.07         -6.48         6.48 o                         
   1   3   5      24040.05      23695.83       210.10 o                         
   2   3   5         27.92         39.30         2.00 o                         
   3   3   5        168.08        137.11         2.75 o                         
   4   3   5        540.16        532.65         9.00 o                         
   5   3   5        554.99        546.64        15.25 o                         
   6   3   5         90.21         79.34         3.46 o                         
   7   3   5        336.26        331.67         9.33 o                         
   8   3   5         95.88         99.31         7.05 o                         
   9   3   5        398.20        454.67        21.26 o                         
  10   3   5         39.21         15.70        11.16 o                         
   0   4   5         25.15         25.71         2.39 o                         
   1   4   5        629.80        603.68         5.25 o                         
   2   4   5        506.75        541.44         7.66 o                         
   3   4   5        609.25        593.71        10.46 o                         
   4   4   5        453.53        513.80        10.21 o                         
   5   4   5         77.23         75.86         3.02 o                         
   6   4   5          0.69          0.58         2.15 o                         
   7   4   5        138.38        140.68         5.84 o                         
   8   4   5        952.20        987.36        45.79 o                         
   9   4   5          5.10        -10.39        10.39 o                         
   1   5   5       1938.47       1913.30        13.52 o                         
   2   5   5        131.59        101.35         2.50 o                         
   3   5   5        969.08       1081.98        11.94 o                         
   4   5   5          0.02          0.05         1.39 o                         
   5   5   5         67.37         53.37         2.52 o                         
   6   5   5         19.33         21.44         1.80 o                         
   7   5   5        503.80        459.04         9.36 o                         
   8   5   5          0.12          1.90         4.38 o                         
   9   5   5        263.65        241.38        13.31 o                         
   0   6   5         63.12         81.51         2.69 o                         
   1   6   5       1030.37       1279.78        11.16 o                         
   2   6   5       1580.89       1595.63        17.44 o                         
   3   6   5        274.81        251.59         4.10 o                         
   4   6   5        245.28        211.34         5.68 o                         
   5   6   5         34.13         36.66         2.28 o                         
   6   6   5        976.30        965.36        33.28 o                         
   7   6   5        359.05        366.25        15.05 o                         
   8   6   5         80.88         79.24         7.48 o                         
   9   6   5        183.13        153.54         8.54 o                         
   1   7   5         56.43         50.79         1.89 o                         
   2   7   5         16.86         24.89         1.88 o                         
   3   7   5        273.98        267.37         6.14 o                         
   4   7   5        795.47        755.17        22.05 o                         
   5   7   5       1950.47       1949.91        48.02 o                         
   6   7   5        104.73        100.58         3.96 o                         
   7   7   5         63.73         66.70         3.90 o                         
   8   7   5        308.77        357.72        12.39 o                         
   9   7   5        257.59        255.26        14.15 o                         
   0   8   5       6765.52       7223.96        68.50 o                         
   1   8   5       2212.44       2455.97        23.32 o                         
   2   8   5         89.26        107.75         2.67 o                         
   3   8   5        619.02        624.15        12.29 o                         
   4   8   5       1393.32       1355.08        33.50 o                         
   5   8   5        158.59        154.46         7.11 o                         
   6   8   5          3.31          6.77         2.38 o                         
   7   8   5        222.40        187.68         7.09 o                         
   8   8   5         44.35         28.85         5.78 o                         
   9   8   5         18.31         17.31         5.12 o                         
   1   9   5         57.88         67.83         2.13 o                         
   2   9   5         72.43         80.31         2.33 o                         
   3   9   5        232.52        208.73         5.91 o                         
   4   9   5         65.83         44.98         2.84 o                         
   5   9   5         34.50         31.14         2.72 o                         
   6   9   5         79.99         66.65         3.28 o                         
   7   9   5        595.02        610.91        12.34 o                         
   8   9   5         82.70         83.70         8.98 o                         
   9   9   5         48.47         54.76         6.66 o                         
   0  10   5       1333.83       1463.76        21.48 o                         
   1  10   5        370.06        382.01         4.39 o                         
   2  10   5         60.07         75.59         2.42 o                         
   3  10   5        332.67        312.44         6.47 o                         
   4  10   5         87.72         93.03         3.57 o                         
   5  10   5        282.90        285.61         9.20 o                         
   6  10   5         72.54         64.44         5.96 o                         
   7  10   5         15.67         15.59         3.24 o                         
   8  10   5         38.55         28.12         5.01 o                         
   1  11   5        261.17        250.36         4.81 o                         
   2  11   5        359.16        335.60         7.32 o                         
   3  11   5        115.63        133.52         5.00 o                         
   4  11   5        684.34        659.69        19.37 o                         
   5  11   5        239.13        221.45        10.07 o                         
   6  11   5         14.54         19.29         3.21 o                         
   7  11   5          2.68         -0.31         5.14 o                         
   8  11   5          0.52          5.64         4.51 o                         
   0  12   5         33.46         44.08         3.76 o                         
   1  12   5        186.59        190.41         6.08 o                         
   2  12   5        286.03        277.92         5.31 o                         
   3  12   5       3725.03       3760.92        48.90 o                         
   4  12   5        639.68        579.47        17.82 o                         
   5  12   5         12.44         15.87         2.88 o                         
   6  12   5         23.40         21.18         3.44 o                         
   7  12   5         69.34         75.11         6.56 o                         
   8  12   5         95.06         88.10        12.11 o                         
   1  13   5       1119.34       1073.58        24.00 o                         
   2  13   5       1954.45       1936.04        32.07 o                         
   3  13   5         11.77          9.78         2.65 o                         
   4  13   5         52.57         60.63         5.04 o                         
   5  13   5         31.86         35.85         5.43 o                         
   6  13   5          1.96          5.53         5.33 o                         
   7  13   5          2.40          5.97         8.56 o                         
   0  14   5        680.83        688.98        12.63 o                         
   1  14   5        208.43        221.97         5.52 o                         
   2  14   5       1824.08       1757.24        18.83 o                         
   3  14   5       2795.74       2785.26        40.33 o                         
   4  14   5       1369.35       1333.53        37.50 o                         
   5  14   5        120.12        134.55         5.66 o                         
   6  14   5          6.30          8.58         4.19 o                         
   7  14   5        620.35        625.54        29.36 o                         
   1  15   5       1603.33       1595.78        26.62 o                         
   2  15   5        240.54        192.01         6.02 o                         
   3  15   5        201.71        232.01         6.57 o                         
   4  15   5          1.39          3.92         3.02 o                         
   5  15   5       1508.99       1605.64        42.35 o                         
   6  15   5        352.32        329.78        12.25 o                         
   0  16   5         84.42         78.58         5.15 o                         
   1  16   5        288.22        304.17         7.82 o                         
   2  16   5        234.62        251.68         7.18 o                         
   3  16   5        273.63        259.52         6.30 o                         
   4  16   5        151.60        167.04         5.35 o                         
   5  16   5         41.62         34.71         5.78 o                         
   6  16   5         55.94         58.10         4.43 o                         
   1  17   5        181.72        182.39         6.26 o                         
   2  17   5         21.42         15.12         3.74 o                         
   3  17   5         10.06          2.77         3.36 o                         
   4  17   5         18.50         32.19         3.36 o                         
   5  17   5         15.40         14.26         4.58 o                         
   0  18   5        554.58        559.68        15.95 o                         
   1  18   5         62.12         45.29         3.59 o                         
   2  18   5         30.60         28.12         3.32 o                         
   3  18   5         89.81         97.72         4.67 o                         
   4  18   5          0.04          1.85         3.15 o                         
   5  18   5         19.99         18.35         4.23 o                         
   1  19   5         26.57         32.26        14.06 o                         
   2  19   5        996.60       1054.97        14.14 o                         
   3  19   5          8.05          3.51         3.82 o                         
   4  19   5         13.97          5.47         3.55 o                         
   0  20   5          8.42         10.98         5.32 o                         
   1  20   5        451.11        481.71        13.82 o                         
   2  20   5         59.60         62.87         4.33 o                         
   0   0   6      66790.34      70810.05      1826.84 o                         
   1   0   6         11.42         12.10         2.16 o                         
   2   0   6       4477.21       5203.29       102.93 o                         
   3   0   6      33483.15      33513.58       824.78 o                         
   4   0   6       5510.61       5358.49        59.69 o                         
   5   0   6        558.22        571.47        17.05 o                         
   6   0   6         74.36         69.57         5.81 o                         
   7   0   6       1235.25       1269.01        54.58 o                         
   8   0   6          0.23          4.65         4.22 o                         
   9   0   6        104.38        117.80         9.61 o                         
  10   0   6         80.40         82.18        23.41 o                         
   1   1   6      20761.82      21122.36       163.94 o                         
   2   1   6        861.88        836.55        10.93 o                         
   3   1   6        849.06        868.54        13.26 o                         
   4   1   6        966.17        960.87        22.83 o                         
   5   1   6       1107.79       1020.34        35.57 o                         
   6   1   6       1622.75       1507.10        61.16 o                         
   7   1   6          4.47          7.25         3.19 o                         
   8   1   6        230.41        230.20         9.68 o                         
   9   1   6          9.43         16.10         5.00 o                         
  10   1   6         10.43          5.63         5.21 o                         
   0   2   6      17831.34      18168.19       183.30 o                         
   1   2   6       1108.25       1167.47         8.91 o                         
   2   2   6       1045.61        985.99        13.64 o                         
   3   2   6       1677.01       1805.41        22.35 o                         
   4   2   6       1478.78       1396.53        21.43 o                         
   5   2   6        209.87        183.92         5.39 o                         
   6   2   6        154.37        145.01         6.06 o                         
   7   2   6          9.87          2.42         4.36 o                         
   8   2   6         37.51         37.80         4.33 o                         
   9   2   6         27.35         38.25         6.37 o                         
   1   3   6       6613.23       6674.14        56.84 o                         
   2   3   6        411.37        372.36         5.50 o                         
   3   3   6        790.43        869.42         8.55 o                         
   4   3   6        112.17        126.18         3.53 o                         
   5   3   6          6.99          3.02         1.83 o                         
   6   3   6          1.29         -0.53         1.96 o                         
   7   3   6        167.93        170.00         7.98 o                         
   8   3   6          2.05         12.14         3.97 o                         
   9   3   6        185.52        151.51        11.81 o                         
   0   4   6       2794.57       2838.28        17.27 o                         
   1   4   6        157.83        142.86         2.39 o                         
   2   4   6         97.61         78.94         2.11 o                         
   3   4   6       1180.66       1228.91        15.93 o                         
   4   4   6       3824.85       3804.99        62.17 o                         
   5   4   6        133.45        111.42         3.10 o                         
   6   4   6         25.14         26.57         4.13 o                         
   7   4   6        117.08        129.92         5.10 o                         
   8   4   6         48.00         51.94         5.86 o                         
   9   4   6        330.74        338.92         9.26 o                         
   1   5   6         73.30         83.31         2.06 o                         
   2   5   6       1498.37       1410.47        13.26 o                         
   3   5   6         10.78         21.51         1.75 o                         
   4   5   6        145.08        135.86         4.48 o                         
   5   5   6         17.66         21.04         1.81 o                         
   6   5   6        673.71        632.98        21.83 o                         
   7   5   6        506.07        537.02        16.50 o                         
   8   5   6          8.66          6.94         5.96 o                         
   9   5   6          0.12         -3.49         5.22 o                         
   0   6   6      18969.52      21400.51       296.64 o                         
   1   6   6        613.65        581.64         5.21 o                         
   2   6   6        140.57        130.22         2.57 o                         
   3   6   6       1634.57       1463.38        27.50 o                         
   4   6   6         10.13          2.62         1.63 o                         
   5   6   6          0.66         -0.50         2.08 o                         
   6   6   6         35.31         47.25         2.60 o                         
   7   6   6       1481.78       1586.48        40.75 o                         
   8   6   6        226.15        219.34        12.41 o                         
   9   6   6        125.33        132.44         8.56 o                         
   1   7   6       2196.12       2419.98        20.54 o                         
   2   7   6       1784.10       1908.45        30.56 o                         
   3   7   6          1.65         -1.67         2.15 o                         
   4   7   6          3.53         -0.46         1.60 o                         
   5   7   6          8.87          3.27         1.96 o                         
   6   7   6          1.46          1.65         3.22 o                         
   7   7   6        156.53        153.14         6.03 o                         
   8   7   6        344.45        339.22        19.46 o                         
   9   7   6          0.12         -7.25         7.25 o                         
   0   8   6         94.97         44.98         2.86 o                         
   1   8   6       1733.89       1697.46        16.98 o                         
   2   8   6        262.07        297.59         5.02 o                         
   3   8   6       5563.52       5422.76        94.17 o                         
   4   8   6        112.86        135.96         4.15 o                         
   5   8   6        278.06        269.89         7.89 o                         
   6   8   6        187.35        176.18         7.21 o                         
   7   8   6       1713.96       1900.69        50.08 o                         
   8   8   6        228.10        246.61         9.74 o                         
   9   8   6         95.08         97.80         7.95 o                         
   1   9   6        287.54        252.74         4.15 o                         
   2   9   6        748.89        821.58        12.65 o                         
   3   9   6        483.37        495.65        10.56 o                         
   4   9   6         28.58         30.41         2.66 o                         
   5   9   6         44.35         48.11         2.63 o                         
   6   9   6         35.19         28.97         3.14 o                         
   7   9   6         39.53         36.67         7.50 o                         
   8   9   6         14.89         18.11         4.22 o                         
   9   9   6        147.77        132.94         8.32 o                         
   0  10   6        469.04        427.18        18.22 o                         
   1  10   6        221.82        245.25         3.96 o                         
   2  10   6         20.20         23.99         1.78 o                         
   3  10   6        747.55        787.53        12.90 o                         
   4  10   6       2901.75       2822.52        77.27 o                         
   5  10   6        469.02        478.42        11.97 o                         
   6  10   6          0.02         -0.77         3.12 o                         
   7  10   6         84.32        102.06         9.91 o                         
   8  10   6          0.00         -3.46         4.44 o                         
   1  11   6       2177.51       2271.01        28.85 o                         
   2  11   6        109.52         97.22         3.43 o                         
   3  11   6        422.56        416.21        10.71 o                         
   4  11   6        621.33        574.35        17.67 o                         
   5  11   6       1359.58       1289.08        31.85 o                         
   6  11   6         50.47         59.93         3.61 o                         
   7  11   6        108.91        121.18         6.31 o                         
   8  11   6          6.31         10.28         6.51 o                         
   0  12   6        453.00        500.08        12.79 o                         
   1  12   6          3.17          0.95         1.82 o                         
   2  12   6        422.04        466.95         9.62 o                         
   3  12   6        209.67        205.65         5.38 o                         
   4  12   6        143.94        127.14         6.45 o                         
   5  12   6        203.07        179.76         7.17 o                         
   6  12   6        100.73         82.19         6.21 o                         
   7  12   6          0.15         -1.79         3.64 o                         
   8  12   6         51.61         69.73        10.85 o                         
   1  13   6        174.00        155.11         4.55 o                         
   2  13   6        416.49        434.94         7.24 o                         
   3  13   6        342.52        333.31         9.65 o                         
   4  13   6         12.02         25.79         3.03 o                         
   5  13   6        871.81        912.89        18.29 o                         
   6  13   6        208.53        207.22         6.98 o                         
   7  13   6          4.43          3.59         5.91 o                         
   0  14   6        988.00        909.52        37.73 o                         
   1  14   6        162.19        162.10         4.12 o                         
   2  14   6        254.31        281.27         6.50 o                         
   3  14   6        334.94        343.61        10.87 o                         
   4  14   6        165.30        168.07         7.10 o                         
   5  14   6        254.47        252.96         8.20 o                         
   6  14   6         31.39         33.81         3.75 o                         
   7  14   6         38.75         21.11        11.26 o                         
   1  15   6          5.29         -1.13         3.73 o                         
   2  15   6        314.53        302.26        12.24 o                         
   3  15   6        109.17        108.36         5.33 o                         
   4  15   6        319.79        299.98        13.33 o                         
   5  15   6        994.70        979.85        26.54 o                         
   6  15   6        808.31        794.13        23.95 o                         
   0  16   6        167.98        150.25         6.65 o                         
   1  16   6        352.14        368.43         7.45 o                         
   2  16   6        844.97        840.96        12.86 o                         
   3  16   6        259.68        269.23         7.63 o                         
   4  16   6         43.18         44.83         3.81 o                         
   5  16   6         76.33         80.41        10.36 o                         
   6  16   6          0.88          3.37         4.75 o                         
   1  17   6         64.19         73.46         4.43 o                         
   2  17   6         40.69         38.27         4.06 o                         
   3  17   6         30.41         31.43         3.84 o                         
   4  17   6         12.05          4.76         4.17 o                         
   5  17   6         39.76         36.28         4.21 o                         
   0  18   6          7.88         -3.63         5.52 o                         
   1  18   6          8.92         15.08         3.28 o                         
   2  18   6          1.88         -1.36         3.04 o                         
   3  18   6          1.71          4.37         6.08 o                         
   4  18   6          2.92         -2.68         3.45 o                         
   1  19   6         11.16          7.81         3.68 o                         
   2  19   6        183.35        197.02         6.82 o                         
   3  19   6          0.94         -1.32         3.29 o                         
   0  20   6          0.26         -5.70         5.70 o                         
   1  20   6         20.61         25.43         8.34 o                         
   2  20   6         12.58         -1.08         4.77 o                         
   1   1   7       2892.51       2710.24        19.66 o                         
   2   1   7       8996.06       9139.51       124.46 o                         
   3   1   7        419.48        362.40         5.96 o                         
   4   1   7      10154.51      10776.32       165.53 o                         
   5   1   7       1725.89       1682.95        53.05 o                         
   6   1   7       3726.94       3532.82        46.34 o                         
   7   1   7        288.25        291.32        11.70 o                         
   8   1   7        671.54        698.09        20.84 o                         
   9   1   7          0.49         -2.01         4.85 o                         
   0   2   7        498.18        441.36         7.07 o                         
   1   2   7      13790.09      14235.05        71.65 o                         
   2   2   7         47.74         54.39         1.86 o                         
   3   2   7       2649.96       2642.85        28.85 o                         
   4   2   7       1445.56       1425.13        20.96 o                         
   5   2   7         85.17         81.57         4.68 o                         
   6   2   7       1843.33       1778.96        62.14 o                         
   7   2   7        121.06        123.15         5.65 o                         
   8   2   7        113.39        109.72         5.72 o                         
   9   2   7         78.78         81.40         5.87 o                         
   1   3   7       2812.12       2729.02        27.52 o                         
   2   3   7       1244.41       1137.59        14.52 o                         
   3   3   7         58.06         48.57         2.21 o                         
   4   3   7       1884.93       1861.03        42.33 o                         
   5   3   7          0.05          1.56         2.29 o                         
   6   3   7         74.61         82.37         4.39 o                         
   7   3   7         21.22         17.50         3.55 o                         
   8   3   7         35.41         43.46         4.42 o                         
   9   3   7        201.19        222.72         9.23 o                         
   0   4   7        846.21        876.62         9.47 o                         
   1   4   7        928.15        963.72        10.29 o                         
   2   4   7         11.55          6.35         1.72 o                         
   3   4   7        533.28        437.88         6.82 o                         
   4   4   7          0.00          0.25         1.54 o                         
   5   4   7        163.06        143.53         4.43 o                         
   6   4   7         44.54         45.49         5.58 o                         
   7   4   7         87.66         92.02         7.53 o                         
   8   4   7          0.01          1.58         4.32 o                         
   9   4   7          4.84         -5.04         6.14 o                         
   1   5   7       1226.79       1320.69        12.84 o                         
   2   5   7        768.65        750.13         7.42 o                         
   3   5   7          1.87          3.29         1.50 o                         
   4   5   7       1005.50        967.43        20.80 o                         
   5   5   7        214.17        230.91         6.80 o                         
   6   5   7        170.75        156.00         5.09 o                         
   7   5   7        661.38        654.14        17.51 o                         
   8   5   7          3.10         13.67         4.68 o                         
   9   5   7         87.29        108.30         8.95 o                         
   0   6   7         99.89        114.30         3.75 o                         
   1   6   7       8691.21       9583.73        61.47 o                         
   2   6   7        496.65        441.20         5.67 o                         
   3   6   7       1020.54        936.09        15.69 o                         
   4   6   7        176.96        156.34         3.89 o                         
   5   6   7        408.43        393.60        11.05 o                         
   6   6   7        598.45        602.27        19.32 o                         
   7   6   7        592.48        596.16        25.36 o                         
   8   6   7        771.46        814.81        31.94 o                         
   9   6   7          0.07         -7.60         7.60 o                         
   1   7   7         70.69         62.01         1.96 o                         
   2   7   7         26.61         21.03         1.96 o                         
   3   7   7         18.81         40.91         2.83 o                         
   4   7   7        437.35        404.51        10.43 o                         
   5   7   7         45.54         41.12         2.13 o                         
   6   7   7        334.17        336.62        11.92 o                         
   7   7   7        704.06        745.23        26.65 o                         
   8   7   7          0.73         -9.38         9.38 o                         
   9   7   7         54.83         67.52         7.98 o                         
   0   8   7         24.73         26.98         2.73 o                         
   1   8   7       1527.61       1647.55        19.75 o                         
   2   8   7         19.44         21.78         1.83 o                         
   3   8   7        109.17        112.68         3.72 o                         
   4   8   7         75.77         73.40         3.55 o                         
   5   8   7        168.42        158.20         6.18 o                         
   6   8   7        190.23        188.70         8.74 o                         
   7   8   7          5.76         -3.28         7.57 o                         
   8   8   7        731.11        766.80        18.79 o                         
   9   8   7          1.77          0.21         5.53 o                         
   1   9   7        119.85        142.57         2.96 o                         
   2   9   7       7583.01       8160.97       104.01 o                         
   3   9   7         86.02        107.73         3.10 o                         
   4   9   7       1595.51       1515.51        46.50 o                         
   5   9   7          6.11          2.49         2.16 o                         
   6   9   7        273.95        257.77         9.76 o                         
   7   9   7        213.45        202.33        10.92 o                         
   8   9   7          0.62          2.99         4.85 o                         
   0  10   7         86.41         79.19         3.74 o                         
   1  10   7        640.27        614.82         8.83 o                         
   2  10   7        309.86        329.51         6.95 o                         
   3  10   7        771.60        688.48        12.04 o                         
   4  10   7        150.71        151.88         6.08 o                         
   5  10   7         33.58         35.83         3.19 o                         
   6  10   7         32.55         35.53         3.76 o                         
   7  10   7         24.80         22.18         3.09 o                         
   8  10   7          0.85         -4.29         4.29 o                         
   1  11   7         20.21         15.97         1.78 o                         
   2  11   7         12.92         12.15         1.95 o                         
   3  11   7         84.74         71.62         3.42 o                         
   4  11   7        638.71        633.34        11.65 o                         
   5  11   7         41.24         49.19         5.52 o                         
   6  11   7         46.44         45.46         3.40 o                         
   7  11   7          0.01         -0.09         5.42 o                         
   8  11   7          4.48         -4.30        10.80 o                         
   0  12   7         26.58         25.36         3.21 o                         
   1  12   7          5.44          1.32         1.76 o                         
   2  12   7         50.03         28.93         2.76 o                         
   3  12   7          0.04         -0.99         2.30 o                         
   4  12   7       3259.53       3178.99        50.36 o                         
   5  12   7        724.30        700.93        19.81 o                         
   6  12   7         23.81         21.88         2.62 o                         
   7  12   7         33.61         34.77         3.70 o                         
   8  12   7         86.91         90.47         5.39 o                         
   1  13   7        105.36        109.46         3.34 o                         
   2  13   7        125.86        118.84         3.35 o                         
   3  13   7         28.75         24.77         2.63 o                         
   4  13   7        190.05        188.93         5.52 o                         
   5  13   7        187.01        185.68         6.70 o                         
   6  13   7         45.17         46.39         3.63 o                         
   7  13   7        123.40        166.90         8.73 o                         
   0  14   7         74.25         57.87         5.37 o                         
   1  14   7        141.25        124.89         4.04 o                         
   2  14   7       1429.39       1278.13        20.18 o                         
   3  14   7        532.78        527.06        12.62 o                         
   4  14   7        619.80        557.23        10.16 o                         
   5  14   7         26.38         18.12         3.06 o                         
   6  14   7        194.84        203.48         6.37 o                         
   7  14   7         23.41         14.25         5.19 o                         
   1  15   7        401.58        366.82         7.82 o                         
   2  15   7        321.44        308.48         9.16 o                         
   3  15   7          0.76         -2.62         2.62 o                         
   4  15   7         72.88         76.81         4.45 o                         
   5  15   7          0.71         -6.64         6.64 o                         
   6  15   7        111.09         93.22         5.33 o                         
   0  16   7        577.35        509.89        11.80 o                         
   1  16   7         79.58         90.84         4.47 o                         
   2  16   7        272.76        287.61         7.14 o                         
   3  16   7         82.13         91.52         4.40 o                         
   4  16   7          8.22          4.42         2.69 o                         
   5  16   7        429.98        448.59        12.09 o                         
   6  16   7         35.36         29.81         4.14 o                         
   1  17   7          0.56         -0.38         3.15 o                         
   2  17   7        316.39        327.77        11.18 o                         
   3  17   7          1.99          3.75         3.13 o                         
   4  17   7        262.35        255.74         7.40 o                         
   5  17   7         47.84         53.07         5.63 o                         
   0  18   7        566.54        558.87        22.76 o                         
   1  18   7          0.24         -1.03         2.78 o                         
   2  18   7         56.29         52.71         3.50 o                         
   3  18   7        289.30        332.66        12.22 o                         
   4  18   7         38.60         36.45         3.41 o                         
   1  19   7         48.84         43.57         3.53 o                         
   2  19   7         55.19         53.35         5.87 o                         
   3  19   7         18.67         11.84         3.49 o                         
   0  20   7          6.00         -2.19        10.02 o                         
   1  20   7       1096.19       1209.47        38.78 o                         
   2  20   7          2.13          2.20         6.77 o                         
   0   0   8      18030.64      17616.11       165.15 o                         
   1   0   8        822.66        892.03        12.75 o                         
   2   0   8       2033.55       1800.74        28.93 o                         
   3   0   8      20346.69      21236.71       440.48 o                         
   4   0   8        564.61        529.38        26.35 o                         
   5   0   8       2693.74       2665.97       139.36 o                         
   6   0   8        116.73        116.64        10.18 o                         
   7   0   8        165.96        175.88         7.76 o                         
   8   0   8        314.69        356.30        14.85 o                         
   9   0   8          0.24         -5.11         5.51 o                         
   1   1   8        531.09        525.10         7.38 o                         
   2   1   8        623.03        615.71         8.03 o                         
   3   1   8        331.79        351.58         5.44 o                         
   4   1   8       3415.74       3189.98        62.58 o                         
   5   1   8       2002.88       2142.01        40.25 o                         
   6   1   8        442.64        451.54        13.14 o                         
   7   1   8        462.06        458.76        11.80 o                         
   8   1   8          6.55          1.01         3.55 o                         
   9   1   8          2.94         11.80         5.97 o                         
   0   2   8       2031.99       1907.74        23.04 o                         
   1   2   8       4497.70       4425.39        31.95 o                         
   2   2   8       1231.83       1248.22        15.80 o                         
   3   2   8        444.20        447.25         6.42 o                         
   4   2   8        632.45        577.24        14.60 o                         
   5   2   8       1530.60       1595.11        48.02 o                         
   6   2   8        521.57        552.69        21.42 o                         
   7   2   8        575.59        614.36        18.77 o                         
   8   2   8         59.02         71.90         9.21 o                         
   9   2   8        170.16        196.28        12.00 o                         
   1   3   8        265.69        309.15         3.47 o                         
   2   3   8        665.99        684.56         8.77 o                         
   3   3   8          2.31         -0.22         1.57 o                         
   4   3   8         24.93         32.19         2.06 o                         
   5   3   8         37.80         29.80         2.13 o                         
   6   3   8       1311.78       1294.91        42.88 o                         
   7   3   8          6.51          1.18         3.00 o                         
   8   3   8         22.60         23.47         7.66 o                         
   9   3   8         68.37         72.27         7.58 o                         
   0   4   8          6.22          9.37         1.83 o                         
   1   4   8       5419.95       5333.96        42.18 o                         
   2   4   8        929.65        994.75         9.75 o                         
   3   4   8       1435.61       1427.43        32.66 o                         
   4   4   8        753.11        699.10        17.36 o                         
   5   4   8         82.37         75.95         3.22 o                         
   6   4   8        709.01        688.63        19.47 o                         
   7   4   8          0.03          3.56         2.53 o                         
   8   4   8         52.57         68.10         4.90 o                         
   9   4   8         52.84         52.02         7.98 o                         
   1   5   8         19.45         17.40         1.52 o                         
   2   5   8       2911.14       2946.28        29.17 o                         
   3   5   8       1205.33       1231.83        19.63 o                         
   4   5   8         32.59         40.30         2.26 o                         
   5   5   8        267.43        239.30         6.50 o                         
   6   5   8        222.18        177.18         5.53 o                         
   7   5   8       1149.08       1113.37        29.16 o                         
   8   5   8          0.73          8.36        10.46 o                         
   9   5   8          6.99          6.00         5.99 o                         
   0   6   8       6703.61       7264.06        70.91 o                         
   1   6   8          4.49          4.33         1.57 o                         
   2   6   8       2135.68       2168.68        36.21 o                         
   3   6   8          2.42         -0.26         1.72 o                         
   4   6   8       1144.61       1063.11        24.84 o                         
   5   6   8         41.77         43.59         2.20 o                         
   6   6   8       1493.14       1481.69        45.42 o                         
   7   6   8        870.42        816.30        28.42 o                         
   8   6   8         35.75         14.01         5.49 o                         
   9   6   8        153.37        147.97         6.96 o                         
   1   7   8       1857.15       1943.71        26.91 o                         
   2   7   8        239.80        281.14         5.25 o                         
   3   7   8          4.94          3.57         1.67 o                         
   4   7   8        558.78        520.18        12.55 o                         
   5   7   8        249.53        217.92         8.41 o                         
   6   7   8        225.52        238.70         9.92 o                         
   7   7   8          0.37          0.91         3.12 o                         
   8   7   8         84.15         98.49         7.14 o                         
   9   7   8         83.24         90.53         7.53 o                         
   0   8   8       9737.45      10348.31       253.65 o                         
   1   8   8        567.43        645.73         8.98 o                         
   2   8   8          0.09          0.94         1.70 o                         
   3   8   8          2.87          1.76         2.16 o                         
   4   8   8        539.60        537.47        14.41 o                         
   5   8   8        472.62        524.38         9.42 o                         
   6   8   8        882.54        909.18        20.97 o                         
   7   8   8        185.81        200.26         7.47 o                         
   8   8   8         31.04         36.68         6.78 o                         
   9   8   8         23.73          9.63         6.79 o                         
   1   9   8         19.88         17.99         1.77 o                         
   2   9   8       1401.02       1479.87        25.26 o                         
   3   9   8          0.77          0.14         1.83 o                         
   4   9   8          4.73          4.81         2.30 o                         
   5   9   8        283.40        286.51        12.29 o                         
   6   9   8        293.40        259.41         9.07 o                         
   7   9   8        121.02        134.34         8.61 o                         
   8   9   8         25.73         28.98         8.49 o                         
   0  10   8          4.05          4.71         2.61 o                         
   1  10   8        508.22        480.89         7.12 o                         
   2  10   8         68.29         72.73         2.53 o                         
   3  10   8       1063.71       1022.13        20.28 o                         
   4  10   8       1972.96       1915.42        30.29 o                         
   5  10   8         32.42         34.02         3.36 o                         
   6  10   8        617.52        622.44        20.87 o                         
   7  10   8          1.14          4.36         4.48 o                         
   8  10   8          5.86          8.26         4.97 o                         
   1  11   8        411.56        430.32         9.94 o                         
   2  11   8         86.46        106.78         3.48 o                         
   3  11   8        473.16        443.04         7.92 o                         
   4  11   8        368.50        390.74        10.59 o                         
   5  11   8        230.45        227.00         9.46 o                         
   6  11   8        231.71        213.23         9.22 o                         
   7  11   8          1.16         -4.59         4.59 o                         
   8  11   8          4.38          3.70         4.63 o                         
   0  12   8        115.06         90.24         4.48 o                         
   1  12   8         22.90         20.10         2.12 o                         
   2  12   8       1162.90       1147.04        23.14 o                         
   3  12   8       1982.45       2008.37        34.52 o                         
   4  12   8         18.41         15.29         2.90 o                         
   5  12   8         41.81         43.37         3.08 o                         
   6  12   8        127.94        128.95         6.00 o                         
   7  12   8         35.86         33.56         4.52 o                         
   1  13   8        389.33        399.71         7.57 o                         
   2  13   8       1996.81       1741.91        33.67 o                         
   3  13   8        334.17        286.74         5.26 o                         
   4  13   8        286.77        324.62         8.96 o                         
   5  13   8        321.14        315.18         8.84 o                         
   6  13   8          0.13         -2.38         2.52 o                         
   7  13   8         17.38         13.69         5.50 o                         
   0  14   8       2724.39       2626.46        37.85 o                         
   1  14   8          0.23         -2.55         2.55 o                         
   2  14   8         42.65         49.49         2.91 o                         
   3  14   8        246.72        230.74         6.31 o                         
   4  14   8        233.80        238.16         6.83 o                         
   5  14   8        366.12        361.00         7.92 o                         
   6  14   8        276.46        303.25         8.50 o                         
   7  14   8        166.29        175.42         6.76 o                         
   1  15   8        353.19        364.77         8.09 o                         
   2  15   8        100.67         64.06         3.63 o                         
   3  15   8         97.92         88.56         3.78 o                         
   4  15   8         11.17          8.02         3.91 o                         
   5  15   8       1043.67       1074.41        19.75 o                         
   6  15   8         55.48         52.43         5.75 o                         
   0  16   8       1187.95       1133.39        25.67 o                         
   1  16   8        346.96        322.14         6.24 o                         
   2  16   8        227.02        237.20         8.42 o                         
   3  16   8         29.90         32.06         3.25 o                         
   4  16   8          0.19         -2.59         2.59 o                         
   5  16   8        214.05        200.19         7.60 o                         
   6  16   8         42.49         39.83         4.00 o                         
   1  17   8         14.45         21.49         4.61 o                         
   2  17   8        132.41        133.47         6.23 o                         
   3  17   8         10.50          5.96         3.35 o                         
   4  17   8         94.15        100.95         6.37 o                         
   5  17   8         11.11          2.57         3.53 o                         
   0  18   8        563.85        566.00        15.61 o                         
   1  18   8          9.18          2.18         3.02 o                         
   2  18   8          3.91          3.80         3.44 o                         
   3  18   8         49.71         59.80         4.60 o                         
   4  18   8         43.31         36.38         4.66 o                         
   1  19   8          9.47         18.76         4.02 o                         
   2  19   8          4.02          0.25         3.16 o                         
   3  19   8         86.94        105.71         6.08 o                         
   0  20   8        595.27        678.24        15.29 o                         
   1  20   8         51.13         37.64         5.52 o                         
   1   1   9      15148.26      15161.00       255.62 o                         
   2   1   9       9408.09       9685.63       101.44 o                         
   3   1   9       5172.54       5149.55        81.77 o                         
   4   1   9         32.71         44.50         2.10 o                         
   5   1   9       3908.79       3987.61        82.55 o                         
   6   1   9        489.05        501.29        15.79 o                         
   7   1   9         12.31         16.28         3.28 o                         
   8   1   9        192.49        213.26         8.80 o                         
   9   1   9        119.93        140.53        17.23 o                         
   0   2   9       2131.61       2178.12        30.55 o                         
   1   2   9         30.71         59.71         1.72 o                         
   2   2   9        280.50        229.97         4.42 o                         
   3   2   9        371.70        302.99         5.93 o                         
   4   2   9       1236.26       1300.42        35.52 o                         
   5   2   9        369.36        345.43        13.53 o                         
   6   2   9          4.31          9.45         3.95 o                         
   7   2   9          3.59          2.02         4.01 o                         
   8   2   9        178.62        179.91         7.18 o                         
   9   2   9        292.65        349.72        16.29 o                         
   1   3   9       2379.08       2299.40        30.09 o                         
   2   3   9        989.43        926.84        13.10 o                         
   3   3   9        172.89        163.82         3.32 o                         
   4   3   9         28.95         21.88         1.83 o                         
   5   3   9         35.16         33.97         2.27 o                         
   6   3   9         63.98         71.77         4.33 o                         
   7   3   9         51.53         53.94         4.40 o                         
   8   3   9          6.00          9.14         4.23 o                         
   9   3   9         11.80         10.96         5.46 o                         
   0   4   9       1402.14       1543.70        24.78 o                         
   1   4   9        417.28        368.72         5.26 o                         
   2   4   9        845.49        791.17        11.27 o                         
   3   4   9       2187.58       2156.07        40.17 o                         
   4   4   9         97.74         90.94         3.41 o                         
   5   4   9         54.70         52.06         3.34 o                         
   6   4   9        264.94        258.03         8.55 o                         
   7   4   9          2.61          1.56         3.90 o                         
   8   4   9         10.45          7.11         3.49 o                         
   9   4   9        360.58        406.93        16.03 o                         
   1   5   9       6751.43       6645.88        57.43 o                         
   2   5   9       1147.08       1266.22        16.78 o                         
   3   5   9       1813.92       1779.75        29.97 o                         
   4   5   9         19.10         25.07         2.30 o                         
   5   5   9        259.14        260.77         7.33 o                         
   6   5   9         18.75         19.49         2.51 o                         
   7   5   9        659.05        734.57        31.86 o                         
   8   5   9        745.22        728.88        26.46 o                         
   9   5   9        161.48        157.36         9.52 o                         
   0   6   9       1497.38       1762.80        31.31 o                         
   1   6   9          0.44          4.15         1.49 o                         
   2   6   9        542.09        515.27         6.76 o                         
   3   6   9        139.25        143.67         3.45 o                         
   4   6   9          7.51          4.98         1.85 o                         
   5   6   9          1.58         -0.74         1.93 o                         
   6   6   9       2363.94       2427.16        59.80 o                         
   7   6   9          4.54          5.23         3.94 o                         
   8   6   9        134.42        143.66         6.63 o                         
   9   6   9         83.95         74.38         8.57 o                         
   1   7   9         44.44         73.00         2.28 o                         
   2   7   9         48.59         43.44         2.02 o                         
   3   7   9       3485.98       3317.37        80.65 o                         
   4   7   9        336.77        317.47         8.27 o                         
   5   7   9        405.53        364.59        10.39 o                         
   6   7   9        275.91        259.05         9.78 o                         
   7   7   9         25.76         26.69         5.38 o                         
   8   7   9        376.13        399.46        16.68 o                         
   9   7   9         12.14          9.36         7.28 o                         
   0   8   9        294.34        356.37        10.68 o                         
   1   8   9         90.67        109.89         2.54 o                         
   2   8   9        543.80        580.55        12.27 o                         
   3   8   9       1406.47       1377.18        33.44 o                         
   4   8   9       1490.17       1376.85        42.88 o                         
   5   8   9       1863.73       1904.68        33.44 o                         
   6   8   9        219.38        229.46         8.91 o                         
   7   8   9        375.17        364.04        13.03 o                         
   8   8   9        117.13         99.16         8.00 o                         
   1   9   9         26.46         43.06         2.08 o                         
   2   9   9        202.02        188.97         4.15 o                         
   3   9   9         56.45         47.41         2.31 o                         
   4   9   9        649.68        632.40        19.45 o                         
   5   9   9          0.74          0.02         2.39 o                         
   6   9   9          5.83          1.44         2.63 o                         
   7   9   9        212.46        194.97         7.04 o                         
   8   9   9         57.21         62.67         5.94 o                         
   0  10   9        496.83        502.27        14.57 o                         
   1  10   9        137.99        133.65         3.40 o                         
   2  10   9        132.72        152.44         4.08 o                         
   3  10   9         35.63         34.91         2.15 o                         
   4  10   9          1.50          0.22         2.21 o                         
   5  10   9         58.07         55.34         4.44 o                         
   6  10   9          1.51          2.97         2.64 o                         
   7  10   9         42.11         39.21         4.11 o                         
   8  10   9          2.28         -1.43         6.55 o                         
   1  11   9         48.74         44.48         2.38 o                         
   2  11   9        149.73        157.46         5.28 o                         
   3  11   9        585.37        604.31        15.31 o                         
   4  11   9         50.45         45.38         3.29 o                         
   5  11   9         53.52         46.79         2.80 o                         
   6  11   9        147.96        127.41         7.79 o                         
   7  11   9         81.62         77.27         5.06 o                         
   8  11   9         45.78         57.23         5.47 o                         
   0  12   9        199.88        189.43         7.21 o                         
   1  12   9        103.70         91.95         3.32 o                         
   2  12   9        789.14        687.54        18.04 o                         
   3  12   9       1423.65       1270.05        27.43 o                         
   4  12   9         25.47         28.01         3.22 o                         
   5  12   9        203.56        212.69         7.89 o                         
   6  12   9        200.73        190.40         7.51 o                         
   7  12   9        369.69        367.81        21.69 o                         
   1  13   9        414.00        392.25         9.63 o                         
   2  13   9        129.87        124.65         3.82 o                         
   3  13   9        926.27        928.98        16.91 o                         
   4  13   9         78.30         70.11         3.39 o                         
   5  13   9          0.03         -0.75         3.09 o                         
   6  13   9          2.21          3.70         3.10 o                         
   7  13   9          0.08         -6.62         6.62 o                         
   0  14   9        504.78        403.03         8.61 o                         
   1  14   9        166.98        155.65         6.60 o                         
   2  14   9         77.62         53.83         3.89 o                         
   3  14   9          7.78          4.53         3.09 o                         
   4  14   9        789.97        706.16        22.44 o                         
   5  14   9        308.73        323.60        10.16 o                         
   6  14   9         84.00         84.15         5.27 o                         
   1  15   9         85.34         86.93         3.98 o                         
   2  15   9        441.68        420.36         9.57 o                         
   3  15   9          3.97          2.95         3.19 o                         
   4  15   9        167.00        167.49         7.08 o                         
   5  15   9         41.16         49.45         4.08 o                         
   6  15   9         23.95         28.87         6.03 o                         
   0  16   9        483.31        469.16        16.76 o                         
   1  16   9         25.86         40.06         3.26 o                         
   2  16   9        245.95        223.63         7.79 o                         
   3  16   9        127.75        111.25         4.32 o                         
   4  16   9         37.51         34.63         3.23 o                         
   5  16   9          3.94         11.35         3.20 o                         
   1  17   9         36.06         39.04         3.95 o                         
   2  17   9          0.23          1.19         3.11 o                         
   3  17   9         25.76         18.56         4.90 o                         
   4  17   9          5.97          2.59         3.02 o                         
   5  17   9          7.14          2.45         3.52 o                         
   0  18   9        433.91        471.22        10.91 o                         
   1  18   9         30.04         29.01         3.45 o                         
   2  18   9        149.36        159.62         7.32 o                         
   3  18   9         59.80         62.69         5.19 o                         
   4  18   9        150.49        148.63         8.75 o                         
   1  19   9         77.67         80.61         5.12 o                         
   2  19   9          3.97         11.12         3.69 o                         
   3  19   9        160.45        132.52         4.54 o                         
   0  20   9        291.86        326.34        10.80 o                         
   0   0  10       3332.82       3121.96        41.95 o                         
   1   0  10       3003.47       3196.82        55.59 o                         
   2   0  10       1745.49       1781.03        29.34 o                         
   3   0  10         72.88         66.34         3.17 o                         
   4   0  10         13.26         12.52         2.33 o                         
   5   0  10          1.43          8.44         5.39 o                         
   6   0  10        204.16        219.00         9.94 o                         
   7   0  10        722.46        753.13        43.46 o                         
   8   0  10        683.08        758.72        55.29 o                         
   9   0  10        196.54        239.68        20.41 o                         
   1   1  10       2549.26       2513.30        32.19 o                         
   2   1  10          8.32          7.18         1.54 o                         
   3   1  10          9.12          4.23         1.70 o                         
   4   1  10        442.66        359.82        13.85 o                         
   5   1  10        139.72        132.82         7.58 o                         
   6   1  10        215.90        207.35         7.37 o                         
   7   1  10          0.09          0.51         2.71 o                         
   8   1  10         33.40         34.45         3.83 o                         
   9   1  10          1.27         -3.42         7.34 o                         
   0   2  10       7320.31       7573.35        69.98 o                         
   1   2  10      11991.23      12003.16       166.00 o                         
   2   2  10       3113.76       2905.30        43.66 o                         
   3   2  10       2790.81       2464.63        55.62 o                         
   4   2  10       1296.20       1247.46        31.89 o                         
   5   2  10        157.52        168.16         5.91 o                         
   6   2  10       2801.50       2648.11        69.00 o                         
   7   2  10        523.50        579.34        28.45 o                         
   8   2  10        240.27        253.20        15.79 o                         
   9   2  10          7.45          7.67         7.58 o                         
   1   3  10        724.62        664.11         9.15 o                         
   2   3  10        145.67        144.99         3.22 o                         
   3   3  10        975.72        938.94        15.14 o                         
   4   3  10         75.14         74.87         4.91 o                         
   5   3  10         63.75         55.94         2.86 o                         
   6   3  10        263.04        252.11         8.01 o                         
   7   3  10        260.62        236.76         8.19 o                         
   8   3  10         73.28         62.39         4.87 o                         
   9   3  10        122.54        152.03         8.17 o                         
   0   4  10        231.31        267.14         6.21 o                         
   1   4  10        101.45        106.76         2.02 o                         
   2   4  10          0.08         -0.10         1.50 o                         
   3   4  10       4232.34       4239.25        55.52 o                         
   4   4  10        110.53        103.27         4.23 o                         
   5   4  10       1248.82       1166.44        32.97 o                         
   6   4  10         36.43         43.46         4.76 o                         
   7   4  10        297.05        288.79        10.88 o                         
   8   4  10        234.41        244.69         9.99 o                         
   9   4  10         42.18         46.59         7.17 o                         
   1   5  10       1477.88       1499.02        16.27 o                         
   2   5  10       5085.52       4957.35        73.07 o                         
   3   5  10        300.58        303.17         5.84 o                         
   4   5  10        315.98        340.96        11.25 o                         
   5   5  10        814.02        723.57        20.83 o                         
   6   5  10        620.74        603.32        22.66 o                         
   7   5  10         51.57         47.23         4.85 o                         
   8   5  10          0.78          7.90         4.40 o                         
   9   5  10        156.52        166.57         8.91 o                         
   0   6  10        560.55        551.24        10.45 o                         
   1   6  10         18.80         15.97         2.07 o                         
   2   6  10       1188.30       1320.92        19.58 o                         
   3   6  10         54.86         43.52         2.22 o                         
   4   6  10       2777.17       2487.15        56.46 o                         
   5   6  10        875.56        851.14        26.84 o                         
   6   6  10        528.16        433.56        16.67 o                         
   7   6  10        158.85        165.86         7.23 o                         
   8   6  10         11.19         23.49         4.10 o                         
   9   6  10          0.37         -2.78         5.40 o                         
   1   7  10        607.56        659.92        13.87 o                         
   2   7  10         28.24         11.04         1.87 o                         
   3   7  10        378.23        417.20        14.02 o                         
   4   7  10        707.05        720.07        22.13 o                         
   5   7  10        508.89        523.73        15.47 o                         
   6   7  10       1374.57       1404.86        51.79 o                         
   7   7  10          1.52         -6.97         6.97 o                         
   8   7  10         50.63         49.53         5.95 o                         
   9   7  10         81.13         75.70        17.56 o                         
   0   8  10        235.12        176.04         6.92 o                         
   1   8  10          0.34         -2.38         2.38 o                         
   2   8  10        208.86        240.80         5.07 o                         
   3   8  10        747.60        697.69        15.24 o                         
   4   8  10        571.03        522.09         9.25 o                         
   5   8  10        661.31        637.77        16.73 o                         
   6   8  10         59.90         51.75         4.25 o                         
   7   8  10        123.25        115.36         6.08 o                         
   8   8  10         10.20         17.23         4.46 o                         
   1   9  10        188.85        154.42         5.05 o                         
   2   9  10        732.79        694.94        17.80 o                         
   3   9  10         13.53         13.23         2.10 o                         
   4   9  10        242.02        253.73         7.92 o                         
   5   9  10         73.09         75.00         4.13 o                         
   6   9  10          5.09          7.72         4.10 o                         
   7   9  10        360.87        363.57        17.93 o                         
   8   9  10        102.76        102.39         5.78 o                         
   0  10  10       1573.17       1741.09        67.95 o                         
   1  10  10         12.72         16.98         2.55 o                         
   2  10  10          0.17          3.59         2.46 o                         
   3  10  10        744.03        704.14        21.77 o                         
   4  10  10        311.92        314.20         6.11 o                         
   5  10  10        432.17        424.30        12.02 o                         
   6  10  10        293.71        287.45         7.85 o                         
   7  10  10         16.59         17.16         5.10 o                         
   8  10  10        437.41        463.46        12.31 o                         
   1  11  10        446.85        476.45        10.89 o                         
   2  11  10          9.40          8.00         1.93 o                         
   3  11  10        346.31        352.93         8.86 o                         
   4  11  10        336.55        338.53         9.22 o                         
   5  11  10         79.36         75.11         3.30 o                         
   6  11  10        124.90        121.79         6.29 o                         
   7  11  10        127.82        133.10         5.72 o                         
   8  11  10          0.57         -4.57        14.78 o                         
   0  12  10       1041.46        847.33        27.13 o                         
   1  12  10        383.41        307.74        10.61 o                         
   2  12  10         37.62         31.11         2.92 o                         
   3  12  10          6.11          9.97         2.43 o                         
   4  12  10        208.87        218.50         7.85 o                         
   5  12  10          3.21          2.17         2.36 o                         
   6  12  10        362.14        361.30        11.97 o                         
   7  12  10          1.33         -4.10         4.10 o                         
   1  13  10          1.52          9.84         3.29 o                         
   2  13  10       1811.56       1551.18        30.60 o                         
   3  13  10        784.79        676.88        17.72 o                         
   4  13  10        245.90        245.81         8.22 o                         
   5  13  10        434.27        439.39        10.12 o                         
   6  13  10        320.99        307.22         8.02 o                         
   7  13  10        143.35        135.25         9.19 o                         
   0  14  10         68.45         38.80         4.66 o                         
   1  14  10        280.97        272.50         6.69 o                         
   2  14  10         12.74          9.25         2.49 o                         
   3  14  10          0.89          0.94         2.21 o                         
   4  14  10         50.71         45.97         3.06 o                         
   5  14  10          1.13          3.39         2.87 o                         
   6  14  10          3.60         -1.30         3.24 o                         
   1  15  10         10.97          9.00         3.73 o                         
   2  15  10        137.47        129.10         6.30 o                         
   3  15  10         13.36          5.61         2.91 o                         
   4  15  10        132.41        145.05         9.30 o                         
   5  15  10         64.21         57.96         4.03 o                         
   6  15  10        181.54        179.31         8.45 o                         
   0  16  10          0.13          4.65         4.47 o                         
   1  16  10        459.11        434.08        12.52 o                         
   2  16  10        398.45        407.15        11.57 o                         
   3  16  10        240.78        255.91         6.71 o                         
   4  16  10         17.75         20.07         4.82 o                         
   5  16  10        111.72        108.88         4.86 o                         
   1  17  10          0.92         -2.86         3.13 o                         
   2  17  10         34.22         28.22         4.60 o                         
   3  17  10         54.41         56.26         5.51 o                         
   4  17  10         14.54         20.49         3.32 o                         
   0  18  10        104.44         98.62        10.03 o                         
   1  18  10          3.27         -4.51         5.92 o                         
   2  18  10         52.33         60.22         3.85 o                         
   3  18  10          0.19          1.53         3.68 o                         
   4  18  10         10.79         28.19        11.79 o                         
   1  19  10        126.78        159.34         6.63 o                         
   2  19  10         43.35         52.04         5.30 o                         
   1   1  11       1838.02       1879.97        22.53 o                         
   2   1  11       1812.67       1960.52        28.35 o                         
   3   1  11         24.79         31.23         2.00 o                         
   4   1  11        652.36        588.76        22.46 o                         
   5   1  11        111.78        114.87         6.70 o                         
   6   1  11         30.56         29.91         3.99 o                         
   7   1  11        111.37        107.50         5.79 o                         
   8   1  11          2.64          7.63         3.71 o                         
   9   1  11        202.18        231.35        26.41 o                         
   0   2  11       1825.01       1807.16        36.09 o                         
   1   2  11       1071.43       1059.22        18.71 o                         
   2   2  11       1420.22       1415.86        24.67 o                         
   3   2  11         96.01        114.48         4.31 o                         
   4   2  11         63.98         62.27         2.74 o                         
   5   2  11         56.92         51.15         3.47 o                         
   6   2  11         76.66         64.87         7.71 o                         
   7   2  11         97.09         86.38         6.61 o                         
   8   2  11        514.70        463.18        11.73 o                         
   9   2  11         21.83         21.12         7.22 o                         
   1   3  11        915.09        964.97        11.53 o                         
   2   3  11        735.84        696.70        12.73 o                         
   3   3  11        201.01        151.16         4.55 o                         
   4   3  11        116.98         79.88         3.27 o                         
   5   3  11        107.24        102.15         6.67 o                         
   6   3  11        687.02        631.89        22.14 o                         
   7   3  11        158.90        156.75         6.68 o                         
   8   3  11        214.37        208.55         9.36 o                         
   9   3  11        107.39        111.83         7.10 o                         
   0   4  11         19.55         17.08         2.31 o                         
   1   4  11        246.87        298.46         4.04 o                         
   2   4  11       1380.41       1253.93        21.36 o                         
   3   4  11        224.91        198.21         5.70 o                         
   4   4  11          0.59          2.68         1.90 o                         
   5   4  11        408.95        386.14        13.78 o                         
   6   4  11        210.30        223.91         7.61 o                         
   7   4  11        112.09        122.85         8.71 o                         
   8   4  11         21.21         25.71         5.61 o                         
   9   4  11          4.47         -0.43         5.79 o                         
   1   5  11        392.37        394.94         4.85 o                         
   2   5  11        452.90        437.24         8.95 o                         
   3   5  11        149.21        142.26         3.52 o                         
   4   5  11        135.32        112.32         4.14 o                         
   5   5  11       2531.53       2446.13        46.94 o                         
   6   5  11         65.65         61.41         4.43 o                         
   7   5  11         34.17         34.13         3.73 o                         
   8   5  11         66.40         67.52         4.32 o                         
   9   5  11        330.81        361.84        25.99 o                         
   0   6  11        257.79        263.25         6.94 o                         
   1   6  11          8.24          9.85         1.94 o                         
   2   6  11       1231.60       1168.38        22.98 o                         
   3   6  11         50.75         30.71         1.88 o                         
   4   6  11        386.78        363.88         7.09 o                         
   5   6  11         20.76         20.18         2.44 o                         
   6   6  11        251.93        229.44         6.65 o                         
   7   6  11         24.27         18.06         4.36 o                         
   8   6  11         55.44         55.89         4.47 o                         
   9   6  11         74.09         86.28         6.74 o                         
   1   7  11       3727.41       3672.06        60.09 o                         
   2   7  11       7066.64       7291.96       115.96 o                         
   3   7  11        137.26        127.99         3.68 o                         
   4   7  11        194.77        190.33         8.36 o                         
   5   7  11      10786.95      11030.19       117.25 o                         
   6   7  11          0.54         -3.29         4.63 o                         
   7   7  11         15.96         10.20         4.49 o                         
   8   7  11         30.49         47.72         4.23 o                         
   0   8  11         28.33         21.39         3.04 o                         
   1   8  11        677.41        615.52        15.88 o                         
   2   8  11        597.58        592.33         9.14 o                         
   3   8  11       4256.68       4307.26        64.65 o                         
   4   8  11        567.66        518.85        14.83 o                         
   5   8  11        161.29        162.71         4.86 o                         
   6   8  11        138.23        152.69         6.77 o                         
   7   8  11        166.45        181.84        11.57 o                         
   8   8  11          1.51          2.37         4.59 o                         
   1   9  11         14.37         10.12         2.02 o                         
   2   9  11         36.65         42.08         2.04 o                         
   3   9  11        752.28        732.41        17.47 o                         
   4   9  11          0.08          4.03         2.44 o                         
   5   9  11        288.86        291.89         6.43 o                         
   6   9  11         94.51         91.69         6.95 o                         
   7   9  11         13.48         17.33         4.51 o                         
   8   9  11          0.21         -4.67         4.67 o                         
   0  10  11        228.39        257.38        13.54 o                         
   1  10  11          6.71          4.52         2.28 o                         
   2  10  11        106.65        101.11         3.05 o                         
   3  10  11        541.47        502.53        13.83 o                         
   4  10  11        311.23        317.25         6.76 o                         
   5  10  11         86.35         67.72         3.64 o                         
   6  10  11         71.91         55.81         4.07 o                         
   7  10  11         47.89         45.08         3.52 o                         
   8  10  11          0.15         -0.91         6.75 o                         
   1  11  11        254.47        269.00         6.61 o                         
   2  11  11        115.32        105.35         5.43 o                         
   3  11  11        180.54        149.48         5.54 o                         
   4  11  11          2.58          3.39         2.24 o                         
   5  11  11       1210.85       1210.50        27.02 o                         
   6  11  11        268.41        311.62        12.17 o                         
   7  11  11         18.50         30.91         5.71 o                         
   0  12  11        959.77        757.17        21.61 o                         
   1  12  11        623.14        532.82        10.01 o                         
   2  12  11         21.04         11.29         2.39 o                         
   3  12  11        203.68        207.64         5.38 o                         
   4  12  11          7.88         10.32         2.58 o                         
   5  12  11         26.38         26.41         3.98 o                         
   6  12  11        138.35        138.31         8.05 o                         
   7  12  11        396.11        430.19        19.21 o                         
   1  13  11          1.32          1.42         3.09 o                         
   2  13  11          1.40         -2.25         2.68 o                         
   3  13  11          1.43         -2.41         2.41 o                         
   4  13  11        316.14        302.86         6.09 o                         
   5  13  11        671.14        690.56        15.20 o                         
   6  13  11          1.48         -2.23         4.57 o                         
   7  13  11         12.51         10.51         3.83 o                         
   0  14  11        893.01        779.11        24.72 o                         
   1  14  11          0.43         -1.21         3.67 o                         
   2  14  11        342.60        340.08        12.99 o                         
   3  14  11          0.00         -0.56         2.85 o                         
   4  14  11        202.99        194.92         5.99 o                         
   5  14  11          0.31         -0.45         4.27 o                         
   6  14  11        494.34        510.13        29.13 o                         
   1  15  11       1647.51       1659.30        48.30 o                         
   2  15  11        871.40        885.11        25.52 o                         
   3  15  11         11.24         13.46         3.55 o                         
   4  15  11         32.01         28.66         2.93 o                         
   5  15  11        377.38        380.00        12.14 o                         
   6  15  11          3.70          1.86         5.63 o                         
   0  16  11          0.58         12.84         8.16 o                         
   1  16  11         10.27          8.61         3.31 o                         
   2  16  11        161.17        176.23        10.46 o                         
   3  16  11        350.37        371.07         8.39 o                         
   4  16  11        160.13        176.17         8.69 o                         
   5  16  11         12.66         13.21         3.72 o                         
   1  17  11          0.07         -3.98         4.77 o                         
   2  17  11        112.85        117.02         4.75 o                         
   3  17  11         22.66         18.14         4.01 o                         
   4  17  11          2.01          5.36         3.34 o                         
   0  18  11        284.07        300.17        11.77 o                         
   1  18  11          3.11         -3.06         3.37 o                         
   2  18  11         20.42         13.38         5.00 o                         
   3  18  11        332.11        352.53         7.86 o                         
   1  19  11        426.43        392.38        12.64 o                         
   2  19  11         12.31         12.03         5.78 o                         
   0   0  12       4677.95       5101.68        91.68 o                         
   1   0  12       2218.43       2592.54        47.09 o                         
   2   0  12       1730.57       1512.03        47.26 o                         
   3   0  12       1314.81       1231.76        48.30 o                         
   4   0  12        235.92        252.19         9.63 o                         
   5   0  12        938.53        832.95        32.98 o                         
   6   0  12         40.74         39.91         5.74 o                         
   7   0  12        183.05        183.32        11.74 o                         
   8   0  12       1322.78       1251.11        59.57 o                         
   9   0  12         48.32         92.76        32.98 o                         
   1   1  12         21.49         23.25         1.65 o                         
   2   1  12        428.18        423.52        10.28 o                         
   3   1  12        634.02        645.71        18.88 o                         
   4   1  12        210.37        192.17         8.03 o                         
   5   1  12          8.23          6.40         2.10 o                         
   6   1  12       1079.79       1046.17        21.64 o                         
   7   1  12        297.15        283.06        12.74 o                         
   8   1  12         30.93         16.12         4.28 o                         
   9   1  12         94.51         83.37         8.40 o                         
   0   2  12       1269.09       1425.50        29.66 o                         
   1   2  12        397.83        315.14         7.07 o                         
   2   2  12       2908.31       3062.93        51.94 o                         
   3   2  12        615.26        592.55        19.44 o                         
   4   2  12         81.06         73.21         3.94 o                         
   5   2  12         16.31         21.37         2.09 o                         
   6   2  12        104.48         86.86         4.17 o                         
   7   2  12          1.11          8.40         3.92 o                         
   8   2  12        184.41        163.84        12.56 o                         
   9   2  12        150.34        165.24        15.43 o                         
   1   3  12         22.08         21.63         1.57 o                         
   2   3  12        412.28        352.05         7.76 o                         
   3   3  12          2.08          4.38         1.59 o                         
   4   3  12        276.65        247.79         7.50 o                         
   5   3  12         44.88         37.51         2.57 o                         
   6   3  12         26.68         31.67         3.75 o                         
   7   3  12          1.44          1.56         5.02 o                         
   8   3  12        167.41        195.92        11.40 o                         
   9   3  12         59.03         39.15         5.80 o                         
   0   4  12       2551.62       2423.20        42.76 o                         
   1   4  12        479.49        422.26        10.57 o                         
   2   4  12        538.92        515.27         8.54 o                         
   3   4  12         93.24         91.47         3.60 o                         
   4   4  12       1486.23       1419.41        36.78 o                         
   5   4  12          9.90          7.30         1.88 o                         
   6   4  12          2.18         -2.74         3.42 o                         
   7   4  12         56.65         47.23         4.70 o                         
   8   4  12        201.44        217.45         8.38 o                         
   9   4  12          1.28         -1.03         5.18 o                         
   1   5  12          9.93          9.66         1.86 o                         
   2   5  12       1924.55       1706.19        25.55 o                         
   3   5  12          2.20          1.55         1.56 o                         
   4   5  12          0.47          2.09         1.75 o                         
   5   5  12         94.22         96.76         3.88 o                         
   6   5  12         38.70         29.43         3.80 o                         
   7   5  12        191.75        190.12         8.01 o                         
   8   5  12          0.69         -2.16         3.67 o                         
   9   5  12          1.14         -5.03         6.81 o                         
   0   6  12       1075.81       1088.91        31.01 o                         
   1   6  12          0.71          0.53         1.72 o                         
   2   6  12        254.29        238.45         4.71 o                         
   3   6  12        361.72        349.16         7.69 o                         
   4   6  12        301.29        273.43         8.48 o                         
   5   6  12       1347.16       1296.18        28.82 o                         
   6   6  12         43.02         57.20         6.29 o                         
   7   6  12         81.07         62.26         3.76 o                         
   8   6  12         55.39         49.75         7.15 o                         
   1   7  12        352.19        368.07         8.10 o                         
   2   7  12         85.81         91.50         2.82 o                         
   3   7  12         64.18         67.63         3.45 o                         
   4   7  12       2524.65       2485.52        61.28 o                         
   5   7  12        159.11        147.79        10.07 o                         
   6   7  12        546.87        525.05        10.22 o                         
   7   7  12         28.23         20.42         3.59 o                         
   8   7  12          1.71         -0.93         3.74 o                         
   0   8  12          5.84         10.34         3.14 o                         
   1   8  12         58.51         63.79         3.19 o                         
   2   8  12        376.14        330.12         6.70 o                         
   3   8  12       1062.56        995.92        28.59 o                         
   4   8  12        158.48        163.37         4.67 o                         
   5   8  12        739.51        728.01        15.16 o                         
   6   8  12         28.93         26.51         3.55 o                         
   7   8  12          1.37          2.07         2.94 o                         
   8   8  12          0.96          4.60         3.38 o                         
   1   9  12         43.52         40.95         3.17 o                         
   2   9  12         13.25         12.58         2.26 o                         
   3   9  12        914.99        868.20        23.61 o                         
   4   9  12        133.69        131.84         3.83 o                         
   5   9  12        343.18        355.44        12.21 o                         
   6   9  12        172.18        193.20         7.17 o                         
   7   9  12        184.15        177.83         9.77 o                         
   8   9  12         18.35          2.70         4.39 o                         
   0  10  12       2122.57       1946.47        70.95 o                         
   1  10  12         29.72         19.85         2.57 o                         
   2  10  12        151.12        126.65         3.48 o                         
   3  10  12         83.60         76.03         3.26 o                         
   4  10  12       1278.39       1296.86        33.19 o                         
   5  10  12         22.52         23.34         2.55 o                         
   6  10  12         71.57         69.75         3.89 o                         
   7  10  12         18.82         25.77         4.66 o                         
   1  11  12         28.89         27.78         2.42 o                         
   2  11  12        297.37        300.90         6.59 o                         
   3  11  12         16.47         13.99         2.88 o                         
   4  11  12        596.50        576.86        12.31 o                         
   5  11  12          5.58          7.26         2.73 o                         
   6  11  12        291.35        310.91         8.75 o                         
   7  11  12          6.37          4.49         4.80 o                         
   0  12  12        237.55        232.44         8.59 o                         
   1  12  12          8.87          8.07         3.30 o                         
   2  12  12         90.59        102.18         4.46 o                         
   3  12  12         52.57         51.53         4.27 o                         
   4  12  12          0.81          1.09         2.45 o                         
   5  12  12        109.02        104.68         4.16 o                         
   6  12  12          4.87          1.78         3.00 o                         
   7  12  12         94.08        116.08         7.61 o                         
   1  13  12        998.79        886.06        19.70 o                         
   2  13  12         22.31         20.40         2.51 o                         
   3  13  12        226.01        221.83         5.62 o                         
   4  13  12          0.35          0.48         3.01 o                         
   5  13  12        135.82        137.20         4.73 o                         
   6  13  12        112.72        100.13         4.66 o                         
   0  14  12         52.74         51.93         5.95 o                         
   1  14  12          9.62          8.04         3.01 o                         
   2  14  12         92.42         80.90         4.93 o                         
   3  14  12        366.97        343.13        14.03 o                         
   4  14  12        106.87        100.55         5.54 o                         
   5  14  12         97.41        109.57         8.52 o                         
   6  14  12          9.30         15.14         4.58 o                         
   1  15  12       1028.81       1104.48        29.27 o                         
   2  15  12          6.05          9.15         4.28 o                         
   3  15  12         27.25         20.62         3.08 o                         
   4  15  12          2.43         -2.59         3.18 o                         
   5  15  12         15.75         15.53         4.38 o                         
   0  16  12        679.67        641.01        19.80 o                         
   1  16  12        255.14        245.42         6.73 o                         
   2  16  12        382.23        343.31        13.17 o                         
   3  16  12         50.29         45.52         6.13 o                         
   4  16  12          8.23          4.55         5.65 o                         
   5  16  12          4.23          0.22         7.77 o                         
   1  17  12         97.13        110.70         5.06 o                         
   2  17  12          7.41         16.44         5.90 o                         
   3  17  12          0.09          1.91         3.41 o                         
   4  17  12         90.19         89.78         8.67 o                         
   0  18  12        126.96        110.97         8.32 o                         
   1  18  12         14.01          7.66         3.44 o                         
   2  18  12         20.03         21.04         5.63 o                         
   3  18  12          4.27          6.32         3.37 o                         
   1  19  12        258.95        265.82         6.91 o                         
   1   1  13       1400.68       1325.04        28.41 o                         
   2   1  13        696.27        677.94        13.49 o                         
   3   1  13        155.75        140.24         5.14 o                         
   4   1  13         67.17         69.67         3.37 o                         
   5   1  13        332.44        269.48         9.48 o                         
   6   1  13         62.18         61.76         4.33 o                         
   7   1  13         59.32         58.32         6.26 o                         
   8   1  13          1.47          4.84         3.82 o                         
   9   1  13          0.05         -6.52         6.52 o                         
   0   2  13        453.52        416.36         8.03 o                         
   1   2  13       3877.53       3893.20        54.48 o                         
   2   2  13       1703.35       1622.90        32.99 o                         
   3   2  13         14.94         12.03         1.56 o                         
   4   2  13         19.89         18.46         2.62 o                         
   5   2  13        315.51        278.48        11.76 o                         
   6   2  13       1546.35       1418.15        17.77 o                         
   7   2  13         21.96         32.01         4.25 o                         
   8   2  13          1.31          0.75         6.70 o                         
   9   2  13        106.30        109.91         9.14 o                         
   1   3  13        443.10        409.68         8.57 o                         
   2   3  13        255.65        228.25         6.61 o                         
   3   3  13        407.37        367.00         9.39 o                         
   4   3  13        794.66        716.32        16.86 o                         
   5   3  13        384.73        326.70        11.29 o                         
   6   3  13          1.69          8.73         3.20 o                         
   7   3  13        163.02        189.74         8.43 o                         
   8   3  13        172.57        177.42         7.50 o                         
   9   3  13        165.09        158.80         6.19 o                         
   0   4  13       2053.76       2086.74        41.75 o                         
   1   4  13       4149.95       3973.10        54.73 o                         
   2   4  13          0.04         -1.55         2.09 o                         
   3   4  13        673.87        583.70        17.61 o                         
   4   4  13       1463.47       1438.67        35.55 o                         
   5   4  13        519.40        465.57         9.22 o                         
   6   4  13          0.34          5.63         2.99 o                         
   7   4  13         29.55         34.61         3.71 o                         
   8   4  13        147.78        172.37        10.65 o                         
   1   5  13        913.99        873.25        15.34 o                         
   2   5  13       4179.89       4238.16        46.64 o                         
   3   5  13       2622.25       2614.93        43.25 o                         
   4   5  13        785.65        734.75        15.14 o                         
   5   5  13        220.60        190.04         6.71 o                         
   6   5  13        321.37        332.53        10.90 o                         
   7   5  13         85.97         72.82         5.00 o                         
   8   5  13         30.31         25.25         3.44 o                         
   0   6  13       4099.71       4041.35        38.45 o                         
   1   6  13        686.54        705.75         9.43 o                         
   2   6  13       1274.21       1204.84        27.32 o                         
   3   6  13        110.11        105.65         3.39 o                         
   4   6  13       3997.19       4042.67        51.41 o                         
   5   6  13        924.66        963.46        17.47 o                         
   6   6  13         68.12         66.55         5.95 o                         
   7   6  13         95.97         86.11         6.67 o                         
   8   6  13         33.02         39.88         4.01 o                         
   1   7  13       1322.10       1337.08        23.36 o                         
   2   7  13        158.94        137.89         3.67 o                         
   3   7  13       1930.17       1771.99        34.69 o                         
   4   7  13        393.04        362.67        16.06 o                         
   5   7  13         68.30         62.27         3.13 o                         
   6   7  13        125.63        122.08         5.25 o                         
   7   7  13         44.78         52.19         4.17 o                         
   8   7  13          2.49          3.64         3.35 o                         
   0   8  13        366.49        358.60        18.77 o                         
   1   8  13          2.90         -0.88         2.19 o                         
   2   8  13        323.17        339.78         8.65 o                         
   3   8  13        720.23        708.93        18.18 o                         
   4   8  13         82.02         78.61         3.27 o                         
   5   8  13        909.00        867.91        16.15 o                         
   6   8  13        270.72        272.00         9.84 o                         
   7   8  13         65.48         76.08         4.55 o                         
   8   8  13          2.50          3.98         3.86 o                         
   1   9  13        648.39        618.28        20.62 o                         
   2   9  13        269.52        252.83         7.39 o                         
   3   9  13       1703.86       1601.92        24.38 o                         
   4   9  13         48.68         61.46         4.10 o                         
   5   9  13        438.32        475.21        10.57 o                         
   6   9  13         38.08         42.56         3.36 o                         
   7   9  13         53.30         44.05         3.92 o                         
   8   9  13          0.82          5.25         8.61 o                         
   0  10  13        849.37        690.73        43.41 o                         
   1  10  13         17.15         16.88         3.46 o                         
   2  10  13        338.91        356.70        12.25 o                         
   3  10  13        174.38        166.06         5.28 o                         
   4  10  13        506.53        516.58        14.21 o                         
   5  10  13        301.08        308.76         6.29 o                         
   6  10  13         37.74         40.57         3.65 o                         
   7  10  13         68.07         78.07         5.01 o                         
   1  11  13         41.45         52.80         3.33 o                         
   2  11  13        213.67        208.70         6.47 o                         
   3  11  13          4.30          5.41         2.85 o                         
   4  11  13        227.53        203.75         5.83 o                         
   5  11  13          1.53          1.38         2.77 o                         
   6  11  13         44.31         29.90         4.43 o                         
   7  11  13          1.34          6.48         3.70 o                         
   0  12  13       1843.00       1630.94        51.98 o                         
   1  12  13       1451.02       1308.11        23.75 o                         
   2  12  13         16.27         21.10         2.92 o                         
   3  12  13         18.46         17.30         3.48 o                         
   4  12  13         38.37         37.41         2.90 o                         
   5  12  13        113.90        110.53         6.39 o                         
   6  12  13        367.82        425.67        13.50 o                         
   7  12  13         14.14          9.72         5.18 o                         
   1  13  13        161.87        173.49         6.12 o                         
   2  13  13         27.77         16.49         2.85 o                         
   3  13  13        460.21        453.56         7.75 o                         
   4  13  13         13.69         12.02         2.77 o                         
   5  13  13          9.90         13.73         3.19 o                         
   6  13  13        300.98        317.99         9.47 o                         
   0  14  13       1814.74       1839.30        83.28 o                         
   1  14  13        360.19        332.26         9.33 o                         
   2  14  13        240.54        228.50         8.42 o                         
   3  14  13          3.48          2.96         2.93 o                         
   4  14  13        230.16        219.98         8.22 o                         
   5  14  13         11.51          1.15         3.53 o                         
   6  14  13         10.08          6.61         5.08 o                         
   1  15  13         15.79          6.90         4.29 o                         
   2  15  13         47.32         33.08         3.10 o                         
   3  15  13        137.51        129.55         7.01 o                         
   4  15  13         32.84         38.13         4.49 o                         
   5  15  13         19.56         30.61         4.58 o                         
   0  16  13        388.12        316.90        12.01 o                         
   1  16  13         81.66         86.36         4.98 o                         
   2  16  13         25.17         26.34         5.07 o                         
   3  16  13         14.32         22.48         3.46 o                         
   4  16  13         81.92         72.68         4.91 o                         
   1  17  13        156.50        154.97         6.16 o                         
   2  17  13         51.49         46.37         4.41 o                         
   3  17  13          1.40         -0.79         5.38 o                         
   0  18  13        427.82        429.82        11.57 o                         
   1  18  13        196.07        232.74        10.56 o                         
   2  18  13         14.17         20.56         5.79 o                         
   0   0  14      12295.69      14312.66       226.68 o                         
   1   0  14      11008.17      11297.63       407.63 o                         
   2   0  14          0.35          0.69         2.36 o                         
   3   0  14       2077.48       1938.29        50.73 o                         
   4   0  14        109.94        106.80         9.43 o                         
   5   0  14         35.14         36.51         5.79 o                         
   6   0  14          9.39          0.80         4.03 o                         
   7   0  14        979.06        969.64        25.09 o                         
   8   0  14          4.56         20.83        12.80 o                         
   9   0  14        313.70        295.39        18.12 o                         
   1   1  14         58.59         76.76         2.84 o                         
   2   1  14       1228.01       1309.49        20.31 o                         
   3   1  14        132.79        110.72         3.74 o                         
   4   1  14        797.00        752.01        29.78 o                         
   5   1  14        727.30        731.94         8.71 o                         
   6   1  14         87.27         75.74         4.89 o                         
   7   1  14        160.30        169.37         9.34 o                         
   8   1  14         33.94         46.65         5.01 o                         
   9   1  14         78.48         69.90         8.22 o                         
   0   2  14        232.63        255.64         6.09 o                         
   1   2  14        710.09        759.07        12.87 o                         
   2   2  14         13.14          9.75         1.81 o                         
   3   2  14        362.44        371.60        11.27 o                         
   4   2  14          1.14          0.20         1.70 o                         
   5   2  14        782.72        799.66        20.32 o                         
   6   2  14        398.85        425.06        15.31 o                         
   7   2  14        612.85        629.03        32.25 o                         
   8   2  14         80.19         71.91         5.48 o                         
   1   3  14        492.04        456.19         9.23 o                         
   2   3  14        207.29        176.39         4.70 o                         
   3   3  14          2.62          0.25         1.79 o                         
   4   3  14         89.63         84.55         4.41 o                         
   5   3  14        238.04        246.11         8.46 o                         
   6   3  14         60.30         69.61         4.10 o                         
   7   3  14         37.46         32.39         3.51 o                         
   8   3  14         16.53         17.94         5.24 o                         
   0   4  14         92.45         92.52         3.72 o                         
   1   4  14         89.07         98.81         2.80 o                         
   2   4  14        255.40        230.83         4.80 o                         
   3   4  14         52.21         55.13         2.22 o                         
   4   4  14        661.04        653.83        12.02 o                         
   5   4  14          7.30          6.26         2.82 o                         
   6   4  14        128.81        129.43         5.15 o                         
   7   4  14         25.91         24.38         6.46 o                         
   8   4  14        115.72        109.79         5.18 o                         
   1   5  14        120.69        125.66         3.49 o                         
   2   5  14         77.85         79.01         2.86 o                         
   3   5  14        436.13        439.90         7.95 o                         
   4   5  14         46.96         46.41         2.93 o                         
   5   5  14         14.42         14.15         2.37 o                         
   6   5  14          3.25          2.45         3.12 o                         
   7   5  14        134.32        120.24         7.37 o                         
   8   5  14         13.64         17.18         5.61 o                         
   0   6  14        707.71        708.34        18.57 o                         
   1   6  14        231.70        210.67         5.96 o                         
   2   6  14        761.66        756.74        18.95 o                         
   3   6  14       3023.97       2877.34        61.22 o                         
   4   6  14        135.05        113.85         5.26 o                         
   5   6  14         60.68         58.30         3.07 o                         
   6   6  14         67.53         62.64         4.31 o                         
   7   6  14        199.29        218.44        12.47 o                         
   8   6  14          7.18         11.86         4.79 o                         
   1   7  14        116.98         96.14         3.42 o                         
   2   7  14        146.48        133.14         4.57 o                         
   3   7  14        219.73        222.73         6.09 o                         
   4   7  14       1484.86       1464.08        34.15 o                         
   5   7  14       1633.47       1588.76        33.68 o                         
   6   7  14          0.00          5.40         3.42 o                         
   7   7  14         46.41         53.71         5.22 o                         
   8   7  14          3.78         -2.75         4.84 o                         
   0   8  14          0.15          0.00         3.20 o                         
   1   8  14         15.96         17.87         2.27 o                         
   2   8  14         20.58         21.28         2.06 o                         
   3   8  14       1638.08       1547.42        27.41 o                         
   4   8  14        323.79        306.29         9.23 o                         
   5   8  14         53.04         45.69         4.59 o                         
   6   8  14        219.57        231.03        10.22 o                         
   7   8  14         45.36         55.01         4.99 o                         
   8   8  14          2.55          8.01         3.53 o                         
   1   9  14       1612.24       1571.56        34.58 o                         
   2   9  14        561.87        536.75        15.52 o                         
   3   9  14          7.73          8.07         2.04 o                         
   4   9  14         15.13         15.23         3.69 o                         
   5   9  14        141.44        137.72         5.73 o                         
   6   9  14        340.70        339.77        10.54 o                         
   7   9  14        116.96        139.71         8.28 o                         
   0  10  14         23.95         27.56         4.37 o                         
   1  10  14          2.39         -1.72         2.42 o                         
   2  10  14         40.36         43.88         2.99 o                         
   3  10  14        212.05        202.74         7.25 o                         
   4  10  14        454.30        464.12         8.22 o                         
   5  10  14         35.30         35.22         4.18 o                         
   6  10  14        369.08        334.34        13.60 o                         
   7  10  14         32.00         36.08         4.03 o                         
   1  11  14        233.09        226.93         9.93 o                         
   2  11  14        403.77        374.35        11.00 o                         
   3  11  14          1.69          6.04         3.34 o                         
   4  11  14        160.41        163.53         4.98 o                         
   5  11  14        185.30        214.10         7.63 o                         
   6  11  14          0.30         -1.09         4.41 o                         
   7  11  14         20.71         24.41         5.72 o                         
   0  12  14        298.23        278.69         9.54 o                         
   1  12  14        139.61        127.18         4.65 o                         
   2  12  14        498.70        507.62        17.64 o                         
   3  12  14          1.15         -0.62         2.31 o                         
   4  12  14          0.04          2.03         3.65 o                         
   5  12  14        397.43        438.18        14.58 o                         
   6  12  14        149.28        149.53         9.89 o                         
   1  13  14        115.21        129.20         5.31 o                         
   2  13  14          4.27         -0.36         2.53 o                         
   3  13  14          2.80          2.56         2.81 o                         
   4  13  14          0.31         -1.77         3.29 o                         
   5  13  14         54.03         46.41         3.10 o                         
   6  13  14         65.30         95.23         8.91 o                         
   0  14  14        319.55        327.77        23.69 o                         
   1  14  14        734.96        668.18        15.38 o                         
   2  14  14          7.75          6.89         2.77 o                         
   3  14  14        551.50        533.17        10.75 o                         
   4  14  14        136.73        137.32         8.56 o                         
   5  14  14        142.74        140.02         7.99 o                         
   1  15  14         86.69        113.46         4.62 o                         
   2  15  14         70.79         68.49         4.32 o                         
   3  15  14         25.08         15.17         3.34 o                         
   4  15  14         21.64         23.07         2.93 o                         
   5  15  14         65.08         77.26         6.65 o                         
   0  16  14         18.49         19.38         6.21 o                         
   1  16  14         18.33         24.45         3.14 o                         
   2  16  14         51.05         53.24         3.83 o                         
   3  16  14          6.26          3.43         3.04 o                         
   4  16  14        143.36        157.34        10.23 o                         
   1  17  14          0.13         -3.83         3.83 o                         
   2  17  14         10.97         13.58         4.91 o                         
   3  17  14         80.49         84.48         4.41 o                         
   0  18  14        344.55        350.16        11.13 o                         
   1  18  14         86.52         58.47         3.87 o                         
   2  18  14        127.53        155.84        19.38 o                         
   1   1  15         29.81         29.32         2.53 o                         
   2   1  15        761.23        722.66        11.72 o                         
   3   1  15        125.14        126.83         3.50 o                         
   4   1  15         29.42         30.42         1.81 o                         
   5   1  15         46.46         36.40         3.68 o                         
   6   1  15        268.42        229.47        10.38 o                         
   7   1  15        198.93        179.62         6.61 o                         
   8   1  15         16.43         16.05         5.40 o                         
   0   2  15        419.46        414.93        10.92 o                         
   1   2  15          1.81         -1.31         1.99 o                         
   2   2  15        805.67        859.39        14.98 o                         
   3   2  15        372.68        338.46         7.80 o                         
   4   2  15          0.22          1.73         1.66 o                         
   5   2  15        290.75        272.04        11.16 o                         
   6   2  15          5.27          8.15         3.07 o                         
   7   2  15          2.45         -3.10         3.48 o                         
   8   2  15         12.82         13.38         4.50 o                         
   1   3  15       1456.25       1505.61        26.84 o                         
   2   3  15         26.92         26.66         2.22 o                         
   3   3  15       1439.86       1382.57        30.69 o                         
   4   3  15        219.17        216.99         6.01 o                         
   5   3  15        859.78        814.06        23.01 o                         
   6   3  15        761.50        735.26        25.87 o                         
   7   3  15         75.86         69.63         4.36 o                         
   8   3  15         12.88          9.98         4.00 o                         
   0   4  15        767.60        749.75        19.76 o                         
   1   4  15        187.08        174.35         5.27 o                         
   2   4  15       1470.61       1468.65        27.71 o                         
   3   4  15        777.35        807.23        15.18 o                         
   4   4  15          1.52          5.90         2.21 o                         
   5   4  15         26.57         22.13         2.43 o                         
   6   4  15        103.60        114.11         5.11 o                         
   7   4  15          8.53         15.85         3.67 o                         
   8   4  15        184.77        201.77        10.20 o                         
   1   5  15        225.13        237.72         6.47 o                         
   2   5  15         17.36         28.56         2.29 o                         
   3   5  15        615.84        557.50        14.37 o                         
   4   5  15        343.23        322.46         6.48 o                         
   5   5  15         48.30         43.18         2.70 o                         
   6   5  15        306.92        301.49        13.68 o                         
   7   5  15         67.54         72.12         4.63 o                         
   8   5  15         38.11         29.09         3.82 o                         
   0   6  15        182.81        150.43         7.19 o                         
   1   6  15         20.64         22.80         3.62 o                         
   2   6  15       4037.13       4068.62        50.58 o                         
   3   6  15        860.55        818.99        20.93 o                         
   4   6  15        983.58        987.67        22.32 o                         
   5   6  15        109.97        119.60         5.53 o                         
   6   6  15          1.98         -5.16         5.78 o                         
   7   6  15          2.33         -3.69         3.71 o                         
   8   6  15         32.91         38.35         6.31 o                         
   1   7  15        631.14        563.31        15.48 o                         
   2   7  15         66.36         68.08         4.20 o                         
   3   7  15       2234.34       2061.47        54.80 o                         
   4   7  15        106.36        106.00         4.41 o                         
   5   7  15        173.43        167.46         5.43 o                         
   6   7  15        100.93         71.87         3.66 o                         
   7   7  15         29.80         28.30         5.10 o                         
   8   7  15          4.12          5.13         3.65 o                         
   0   8  15        696.19        656.59        21.12 o                         
   1   8  15       2161.07       2024.97        47.38 o                         
   2   8  15         16.92         15.10         2.40 o                         
   3   8  15          3.24         -2.43         2.43 o                         
   4   8  15         33.46         37.05         2.78 o                         
   5   8  15        190.41        179.36         5.50 o                         
   6   8  15         16.90         14.90         3.62 o                         
   7   8  15         69.02         79.62         6.58 o                         
   1   9  15        149.77        144.02         5.76 o                         
   2   9  15         77.36         75.86         5.33 o                         
   3   9  15        124.46        131.53         4.14 o                         
   4   9  15        109.36        114.06         4.93 o                         
   5   9  15         46.72         39.43         3.07 o                         
   6   9  15         61.62         53.44         3.84 o                         
   7   9  15         12.90         12.97         4.22 o                         
   0  10  15        701.53        749.66        41.75 o                         
   1  10  15        166.24        174.61         5.56 o                         
   2  10  15        812.60        723.42        19.68 o                         
   3  10  15        168.58        162.01         6.62 o                         
   4  10  15         33.20         34.96         3.53 o                         
   5  10  15         40.42         41.37         4.41 o                         
   6  10  15        183.14        189.74         6.29 o                         
   7  10  15        135.56        145.89         5.24 o                         
   1  11  15         56.36         46.03         3.60 o                         
   2  11  15         76.20         77.97         3.96 o                         
   3  11  15          3.08          5.95         2.47 o                         
   4  11  15          3.48          1.34         2.97 o                         
   5  11  15         38.88         42.88         3.26 o                         
   6  11  15          2.60         -2.15         3.33 o                         
   0  12  15        867.91        887.35        21.25 o                         
   1  12  15         69.18         60.31         5.19 o                         
   2  12  15        267.73        254.96         6.54 o                         
   3  12  15        477.95        448.22        10.06 o                         
   4  12  15         66.19         68.65         3.31 o                         
   5  12  15         69.97         66.57         3.28 o                         
   6  12  15          1.71          3.14         3.09 o                         
   1  13  15        544.91        497.59        15.13 o                         
   2  13  15         96.04         84.88         3.93 o                         
   3  13  15         53.46         50.14         3.70 o                         
   4  13  15         19.67         18.11         3.16 o                         
   5  13  15         26.37         17.70         2.74 o                         
   6  13  15         16.91         26.45         4.12 o                         
   0  14  15         64.62         65.98         9.46 o                         
   1  14  15        307.21        245.99         6.24 o                         
   2  14  15         50.31         44.83         3.80 o                         
   3  14  15         78.68         73.31         4.27 o                         
   4  14  15         35.85         33.47         3.81 o                         
   5  14  15        200.89        221.04        12.54 o                         
   1  15  15         48.40         53.73         5.82 o                         
   2  15  15          1.37          1.23         4.23 o                         
   3  15  15         25.03         18.77         3.27 o                         
   4  15  15          0.85          2.28         3.05 o                         
   0  16  15        148.09        138.37        14.27 o                         
   1  16  15         51.50         47.66         5.19 o                         
   2  16  15        343.46        356.86         8.47 o                         
   3  16  15         17.20         26.28         3.23 o                         
   4  16  15         46.63         52.11         7.03 o                         
   1  17  15          3.68         15.71         4.08 o                         
   2  17  15         10.28         10.01         4.65 o                         
   0  18  15         45.40         42.88        11.88 o                         
   0   0  16          2.10          4.93         4.70 o                         
   1   0  16        346.14        351.01        10.22 o                         
   2   0  16       2570.94       2852.81        78.75 o                         
   3   0  16       1473.24       1385.30        44.95 o                         
   4   0  16        763.65        713.29        25.44 o                         
   5   0  16        180.70        137.43         6.76 o                         
   6   0  16        212.07        225.70        10.13 o                         
   7   0  16          2.06          6.89         4.73 o                         
   8   0  16        132.66        143.13         9.51 o                         
   1   1  16        842.62        836.23        10.63 o                         
   2   1  16        924.87        885.97        15.75 o                         
   3   1  16        311.77        323.78         7.74 o                         
   4   1  16        173.44        147.91         4.02 o                         
   5   1  16        318.68        317.56         5.72 o                         
   6   1  16         12.87         14.43         4.25 o                         
   7   1  16        124.08        133.11         7.00 o                         
   8   1  16        117.41        137.60         6.69 o                         
   0   2  16        440.61        489.90        19.18 o                         
   1   2  16          8.71          3.36         2.10 o                         
   2   2  16         73.85         80.81         3.20 o                         
   3   2  16        922.75        895.94        15.96 o                         
   4   2  16        170.32        131.93         4.24 o                         
   5   2  16          3.17          1.51         2.87 o                         
   6   2  16         51.10         49.74         5.56 o                         
   7   2  16         13.14         14.30         3.44 o                         
   8   2  16         41.18         47.16         4.53 o                         
   1   3  16        265.40        242.10         8.38 o                         
   2   3  16        510.88        480.04         5.51 o                         
   3   3  16        156.57        156.61         3.78 o                         
   4   3  16        675.70        647.78        12.07 o                         
   5   3  16          3.35          5.36         2.86 o                         
   6   3  16         18.33         25.18         5.78 o                         
   7   3  16         23.86         17.44         7.24 o                         
   8   3  16         45.47         37.74         5.61 o                         
   0   4  16        916.50        869.02        22.71 o                         
   1   4  16        355.51        352.30         7.21 o                         
   2   4  16         24.95         25.37         2.27 o                         
   3   4  16        193.29        192.27         5.26 o                         
   4   4  16        313.28        303.24         7.51 o                         
   5   4  16         69.86         66.86         3.79 o                         
   6   4  16          0.00          2.51         3.26 o                         
   7   4  16         40.80         41.70         3.93 o                         
   8   4  16         53.87         57.80         8.86 o                         
   1   5  16        626.12        587.93        10.07 o                         
   2   5  16        491.71        504.19         9.46 o                         
   3   5  16          1.07          3.52         2.14 o                         
   4   5  16          3.70         -2.23         2.57 o                         
   5   5  16        206.70        210.72         6.31 o                         
   6   5  16        229.58        231.32         7.38 o                         
   7   5  16         57.68         64.89         4.21 o                         
   8   5  16         43.97         37.94         3.79 o                         
   0   6  16         74.68         75.70         5.28 o                         
   1   6  16        554.40        539.27        11.65 o                         
   2   6  16         59.51         58.76         3.30 o                         
   3   6  16       1115.29       1096.49        12.76 o                         
   4   6  16        450.77        457.53         8.68 o                         
   5   6  16         17.82         19.27         2.35 o                         
   6   6  16          0.25          0.65         2.96 o                         
   7   6  16         21.57         21.83         4.01 o                         
   8   6  16         52.65         64.64         4.45 o                         
   1   7  16        381.13        349.19         9.76 o                         
   2   7  16       5979.81       5871.91        83.43 o                         
   3   7  16        948.84        918.01        17.52 o                         
   4   7  16        189.35        200.14         5.55 o                         
   5   7  16         13.61         18.15         3.03 o                         
   6   7  16         43.90         37.46         3.50 o                         
   7   7  16         29.46         44.28         3.60 o                         
   0   8  16       1437.52       1442.30        50.66 o                         
   1   8  16        497.11        476.63        10.55 o                         
   2   8  16        123.18        128.08         4.28 o                         
   3   8  16        242.39        240.85         7.46 o                         
   4   8  16        790.11        778.78        24.30 o                         
   5   8  16        339.44        355.58         8.38 o                         
   6   8  16          9.81         18.52         3.40 o                         
   7   8  16         37.85         44.49         4.13 o                         
   1   9  16        351.28        359.65         8.30 o                         
   2   9  16         60.32         60.69         2.77 o                         
   3   9  16         64.13         66.48         3.36 o                         
   4   9  16        107.42         98.54         3.58 o                         
   5   9  16        412.67        410.97        12.63 o                         
   6   9  16         17.81         21.44         3.32 o                         
   7   9  16         51.45         61.20         5.05 o                         
   0  10  16        179.78        188.15        10.36 o                         
   1  10  16        151.62        146.89         7.79 o                         
   2  10  16        142.01        139.85         5.75 o                         
   3  10  16         99.33        106.09         4.31 o                         
   4  10  16        314.30        321.09         5.86 o                         
   5  10  16         52.56         52.16         5.12 o                         
   6  10  16         32.34         32.40         4.94 o                         
   7  10  16          0.41          2.68         3.10 o                         
   1  11  16        207.14        193.96         6.37 o                         
   2  11  16        511.20        483.98        12.50 o                         
   3  11  16        620.56        604.10        12.22 o                         
   4  11  16          1.93         -2.29         2.29 o                         
   5  11  16         67.16         73.57         5.24 o                         
   6  11  16        100.52         97.78         5.28 o                         
   0  12  16        412.21        377.26        20.36 o                         
   1  12  16         23.49          8.78         2.89 o                         
   2  12  16          0.10         -3.87         4.00 o                         
   3  12  16        855.09        812.30        21.86 o                         
   4  12  16        113.75        126.23         4.95 o                         
   5  12  16          4.61          7.43         2.70 o                         
   6  12  16        137.72        149.39         4.88 o                         
   1  13  16        894.08        876.08        20.84 o                         
   2  13  16          0.00          4.63         3.02 o                         
   3  13  16         16.62         15.64         2.82 o                         
   4  13  16         19.29         10.73         2.79 o                         
   5  13  16        168.39        146.46         6.19 o                         
   0  14  16          0.06         -3.00         4.23 o                         
   1  14  16          0.09         -1.86         3.05 o                         
   2  14  16         52.44         59.86         4.91 o                         
   3  14  16          4.71          1.56         3.02 o                         
   4  14  16          7.36          1.43         3.09 o                         
   5  14  16         30.01         35.33         3.88 o                         
   1  15  16         14.61          7.00         6.35 o                         
   2  15  16        115.63        105.29         4.83 o                         
   3  15  16         54.85         60.88         6.38 o                         
   4  15  16        124.18        130.89         4.74 o                         
   0  16  16         14.48         28.26         8.13 o                         
   1  16  16          3.69          0.65         4.12 o                         
   2  16  16        131.36        141.24         5.76 o                         
   3  16  16          0.12         -2.63         3.14 o                         
   1  17  16          2.02         -0.38         3.41 o                         
   2  17  16         23.27         34.10         3.56 o                         
   1   1  17         64.98         64.52         3.97 o                         
   2   1  17       2979.26       3084.20        62.01 o                         
   3   1  17        143.73        149.32         3.66 o                         
   4   1  17         14.11          6.24         2.02 o                         
   5   1  17        228.25        173.26         6.89 o                         
   6   1  17        129.56        142.95         7.37 o                         
   7   1  17          2.94         -1.39         3.21 o                         
   8   1  17         75.87         63.95         6.65 o                         
   0   2  17          0.47         -3.56         3.56 o                         
   1   2  17        570.83        566.23        18.28 o                         
   2   2  17          2.13          2.08         2.12 o                         
   3   2  17          0.11          1.50         1.81 o                         
   4   2  17         47.26         51.85         2.75 o                         
   5   2  17         18.03         18.90         2.89 o                         
   6   2  17         92.08         84.02         4.65 o                         
   7   2  17        114.68        122.44         6.06 o                         
   8   2  17         15.59         29.17        14.20 o                         
   1   3  17         90.97         84.14         3.46 o                         
   2   3  17       2756.64       2830.94        56.71 o                         
   3   3  17         11.62         12.94         2.12 o                         
   4   3  17        172.42        145.00         3.95 o                         
   5   3  17         20.59         14.93         2.45 o                         
   6   3  17        561.46        554.02        16.39 o                         
   7   3  17          8.23          3.20         4.39 o                         
   8   3  17        101.78         95.81         5.09 o                         
   0   4  17       1412.58       1320.84        45.56 o                         
   1   4  17        125.85        132.43         4.11 o                         
   2   4  17        827.93        870.11        23.34 o                         
   3   4  17       1525.86       1579.29        31.65 o                         
   4   4  17         88.28         93.79         3.04 o                         
   5   4  17       1029.89        991.91        34.38 o                         
   6   4  17        217.40        247.72        14.76 o                         
   7   4  17         37.74         45.93         6.97 o                         
   8   4  17         71.24         84.06         5.56 o                         
   1   5  17       1854.90       1689.52        39.94 o                         
   2   5  17          0.17          1.14         2.18 o                         
   3   5  17         27.54         24.93         2.41 o                         
   4   5  17         26.19         19.01         2.17 o                         
   5   5  17         18.81         25.48         2.60 o                         
   6   5  17          5.10          3.13         3.66 o                         
   7   5  17          0.37         -3.26         3.26 o                         
   0   6  17        734.93        676.94        12.22 o                         
   1   6  17        244.34        239.71         6.45 o                         
   2   6  17         26.22         25.92         2.83 o                         
   3   6  17        344.55        357.55         7.64 o                         
   4   6  17        158.56        150.46         3.96 o                         
   5   6  17         89.13         88.66         3.69 o                         
   6   6  17        143.13        164.83         5.21 o                         
   7   6  17         42.73         33.24         4.67 o                         
   1   7  17        628.43        630.36        14.69 o                         
   2   7  17       2213.26       2117.86        26.11 o                         
   3   7  17        789.58        764.63        22.20 o                         
   4   7  17          5.13          5.40         2.00 o                         
   5   7  17         16.00         15.46         2.89 o                         
   6   7  17         90.03         76.55         4.03 o                         
   7   7  17          5.73         17.81         3.39 o                         
   0   8  17       4750.38       4628.92        89.45 o                         
   1   8  17       1855.84       1835.40        39.48 o                         
   2   8  17        693.35        709.78         8.00 o                         
   3   8  17         49.87         50.11         2.72 o                         
   4   8  17         35.39         41.02         2.40 o                         
   5   8  17          0.28          3.53         2.58 o                         
   6   8  17        199.35        222.71         9.65 o                         
   7   8  17         10.64          9.40         3.34 o                         
   1   9  17        746.70        773.82        14.99 o                         
   2   9  17        663.44        716.54        14.04 o                         
   3   9  17        118.84        106.37         4.54 o                         
   4   9  17         51.78         54.20         3.92 o                         
   5   9  17        239.20        245.36        11.67 o                         
   6   9  17          2.08         -3.38         4.24 o                         
   7   9  17         13.23         17.59         5.96 o                         
   0  10  17         14.94         14.79         6.60 o                         
   1  10  17         18.33         15.20         4.68 o                         
   2  10  17         42.40         36.59         4.19 o                         
   3  10  17         32.94         42.99         4.03 o                         
   4  10  17         59.38         71.13         3.08 o                         
   5  10  17         16.69         15.73         3.30 o                         
   6  10  17         60.13         67.08         7.20 o                         
   1  11  17          0.72          1.35         3.29 o                         
   2  11  17          7.67          1.16         3.03 o                         
   3  11  17        156.21        143.85         4.86 o                         
   4  11  17        115.91        113.02         3.72 o                         
   5  11  17          0.60          0.87         2.81 o                         
   6  11  17        155.37        185.97        10.38 o                         
   0  12  17        114.02        125.09         7.27 o                         
   1  12  17        409.64        401.79        16.37 o                         
   2  12  17         37.26         45.00         3.51 o                         
   3  12  17         11.96         22.42         2.84 o                         
   4  12  17        156.94        158.66         8.91 o                         
   5  12  17        101.74        111.55         5.49 o                         
   1  13  17         31.11         23.07         5.00 o                         
   2  13  17          0.66          4.92         5.09 o                         
   3  13  17          0.32         -2.02         3.41 o                         
   4  13  17         63.83         58.03         3.49 o                         
   5  13  17        197.34        184.69         6.27 o                         
   0  14  17         33.72         33.47        17.70 o                         
   1  14  17         80.89         61.76         4.13 o                         
   2  14  17         57.25         66.26         4.02 o                         
   3  14  17         21.43         18.35         3.14 o                         
   4  14  17        342.98        355.91        13.15 o                         
   1  15  17         58.96         69.18         7.40 o                         
   2  15  17        383.95        367.64        12.31 o                         
   3  15  17          0.42          6.92         5.05 o                         
   4  15  17          8.64         -5.96        13.02 o                         
   0  16  17         72.47         44.53         5.73 o                         
   1  16  17         19.64         35.56         3.76 o                         
   2  16  17          4.73          2.08         4.68 o                         
   1  17  17          4.01         11.52         7.49 o                         
   0   0  18        336.04        343.07        22.85 o                         
   1   0  18         84.92         96.78         5.09 o                         
   2   0  18         81.37         80.41         4.23 o                         
   3   0  18          3.55          1.19         2.85 o                         
   4   0  18        827.60        919.65        27.46 o                         
   5   0  18       1240.56       1009.73        56.12 o                         
   6   0  18         52.41         44.27         7.42 o                         
   7   0  18          8.25          3.43         7.39 o                         
   8   0  18         11.39         18.09         7.30 o                         
   1   1  18        402.72        428.51         9.52 o                         
   2   1  18         63.85         57.69         3.39 o                         
   3   1  18          3.99          8.61         1.97 o                         
   4   1  18        102.82        106.92         3.88 o                         
   5   1  18          0.63         -0.42         2.37 o                         
   6   1  18         36.43         41.05         5.66 o                         
   7   1  18        283.34        291.96        15.47 o                         
   8   1  18        130.16        160.92        17.25 o                         
   0   2  18        166.17        181.22         9.85 o                         
   1   2  18        339.60        367.50         9.60 o                         
   2   2  18          5.67          8.65         3.03 o                         
   3   2  18        628.99        626.78        12.08 o                         
   4   2  18         81.69         97.98         3.01 o                         
   5   2  18        137.74         95.47         3.83 o                         
   6   2  18          6.40          9.98         3.23 o                         
   7   2  18        150.70        150.35         6.54 o                         
   8   2  18         59.98         51.10         9.63 o                         
   1   3  18        967.86        957.94        23.70 o                         
   2   3  18         13.81          7.60         2.83 o                         
   3   3  18         25.09         23.90         2.52 o                         
   4   3  18        110.16        107.52         3.22 o                         
   5   3  18        375.47        356.75         9.87 o                         
   6   3  18         60.68         69.41         6.54 o                         
   7   3  18          4.19          4.88         4.37 o                         
   0   4  18       1317.01       1247.26        40.44 o                         
   1   4  18        508.89        514.04        11.36 o                         
   2   4  18        106.47        103.71         3.58 o                         
   3   4  18          0.21         -0.51         2.00 o                         
   4   4  18         50.89         47.36         2.41 o                         
   5   4  18         31.98         40.12         4.35 o                         
   6   4  18         92.17        109.01         5.16 o                         
   7   4  18          3.86          6.47         3.63 o                         
   1   5  18         95.33         90.01         3.50 o                         
   2   5  18        708.23        699.37        20.46 o                         
   3   5  18         20.91         22.43         2.96 o                         
   4   5  18         11.28         15.35         2.04 o                         
   5   5  18        203.77        218.16         6.29 o                         
   6   5  18        555.28        576.47        12.83 o                         
   7   5  18          1.66         -3.97         3.97 o                         
   0   6  18        758.24        737.29        32.80 o                         
   1   6  18       4123.87       3920.71        66.50 o                         
   2   6  18        123.94        139.17         5.43 o                         
   3   6  18        614.40        601.80        14.91 o                         
   4   6  18        438.93        481.55        11.93 o                         
   5   6  18         16.24         17.18         2.31 o                         
   6   6  18         20.37         15.00         3.42 o                         
   7   6  18         27.32         30.73         4.97 o                         
   1   7  18       1065.63        978.93        23.65 o                         
   2   7  18         12.40         14.33         3.36 o                         
   3   7  18        471.88        463.87        14.67 o                         
   4   7  18          8.40          6.35         2.22 o                         
   5   7  18         48.62         54.00         3.36 o                         
   6   7  18         83.14         79.58         3.95 o                         
   7   7  18        129.56        158.16         7.81 o                         
   0   8  18          2.35          2.58         6.12 o                         
   1   8  18        699.54        643.75        15.99 o                         
   2   8  18        660.07        668.90        12.75 o                         
   3   8  18        165.67        152.34         4.59 o                         
   4   8  18         46.15         54.10         2.68 o                         
   5   8  18        147.94        167.14         4.79 o                         
   6   8  18          4.84         -3.81         3.81 o                         
   7   8  18         59.56         55.59         5.28 o                         
   1   9  18        523.09        533.65        13.39 o                         
   2   9  18        576.07        574.60        13.00 o                         
   3   9  18          0.02         -0.97         3.22 o                         
   4   9  18          9.03          7.06         3.13 o                         
   5   9  18         17.84         21.01         2.82 o                         
   6   9  18        215.38        206.87         8.01 o                         
   0  10  18         52.15         48.25         4.64 o                         
   1  10  18        444.27        439.83        10.33 o                         
   2  10  18         31.24         25.51         3.87 o                         
   3  10  18        298.56        309.16         6.74 o                         
   4  10  18         13.30         15.79         2.81 o                         
   5  10  18          3.56          3.35         2.57 o                         
   6  10  18        226.70        241.53         7.40 o                         
   1  11  18         70.40         82.77         4.55 o                         
   2  11  18          0.79         -1.11         2.56 o                         
   3  11  18        213.57        212.34         6.41 o                         
   4  11  18         33.23         35.23         3.98 o                         
   5  11  18        195.63        215.41         5.63 o                         
   6  11  18          1.37          0.01         3.60 o                         
   0  12  18        274.90        279.34         9.33 o                         
   1  12  18        334.36        321.31        11.35 o                         
   2  12  18         57.10         63.19         6.55 o                         
   3  12  18          0.11          0.26         3.12 o                         
   4  12  18         26.94         31.95         2.86 o                         
   5  12  18          0.27          4.37         5.74 o                         
   1  13  18         65.95         68.14         4.76 o                         
   2  13  18         63.23         53.68         3.84 o                         
   3  13  18        197.47        213.22         5.80 o                         
   4  13  18         45.88         53.21         5.78 o                         
   5  13  18        139.28        142.16        10.07 o                         
   0  14  18         42.07         40.28         5.18 o                         
   1  14  18         27.83         31.04         3.54 o                         
   2  14  18         11.53         18.46         4.07 o                         
   3  14  18         62.75         65.74         4.09 o                         
   4  14  18         21.77         14.21         7.33 o                         
   1  15  18         11.86         10.17         4.48 o                         
   2  15  18          3.09          5.82         4.77 o                         
   3  15  18        212.27        215.71         6.02 o                         
   0  16  18        491.86        478.85        21.03 o                         
   1  16  18         46.75         47.59         4.03 o                         
   2  16  18         36.39         47.69         5.80 o                         
   1   1  19        182.20        164.55         4.91 o                         
   2   1  19          3.14          4.58         2.24 o                         
   3   1  19        227.33        178.44         4.66 o                         
   4   1  19        229.04        215.96         5.09 o                         
   5   1  19         63.76         49.55         3.46 o                         
   6   1  19         58.35         60.50         4.31 o                         
   7   1  19         39.18         43.22         6.41 o                         
   0   2  19        210.06        207.25         8.15 o                         
   1   2  19        280.70        296.99         7.07 o                         
   2   2  19        321.09        327.47        10.63 o                         
   3   2  19        771.16        723.97        15.57 o                         
   4   2  19          1.68          1.09         2.34 o                         
   5   2  19          1.41         -2.23         2.23 o                         
   6   2  19          7.56          4.45         4.46 o                         
   7   2  19          0.71          2.51         3.12 o                         
   1   3  19        137.96        160.90         6.01 o                         
   2   3  19       1241.37       1263.50        28.99 o                         
   3   3  19          6.61          5.11         2.78 o                         
   4   3  19       1258.85       1182.00        28.05 o                         
   5   3  19        514.07        487.76        11.03 o                         
   6   3  19         63.62         80.92         4.74 o                         
   7   3  19          0.02         -2.48         3.57 o                         
   0   4  19         57.78         50.63         3.80 o                         
   1   4  19       2416.99       2503.44        48.41 o                         
   2   4  19         60.79         53.56         3.86 o                         
   3   4  19         23.79         20.48         2.23 o                         
   4   4  19        115.47        121.56         4.95 o                         
   5   4  19         70.87         59.65         3.88 o                         
   6   4  19          0.04          1.90         2.97 o                         
   7   4  19          9.49         24.75         3.64 o                         
   1   5  19        643.32        644.04        12.97 o                         
   2   5  19         44.95         46.87         4.77 o                         
   3   5  19        105.99         99.96         3.55 o                         
   4   5  19        413.90        398.29         9.78 o                         
   5   5  19        294.07        289.09        10.16 o                         
   6   5  19        121.49        118.77         5.55 o                         
   7   5  19         39.33         37.05         5.21 o                         
   0   6  19        846.55        899.65        15.95 o                         
   1   6  19        688.95        654.83        15.12 o                         
   2   6  19        117.09        121.32         7.30 o                         
   3   6  19       1403.25       1344.97        31.05 o                         
   4   6  19          8.46          7.33         2.06 o                         
   5   6  19        168.51        156.43         5.94 o                         
   6   6  19        110.87        111.24         3.89 o                         
   7   6  19        187.41        204.68        13.48 o                         
   1   7  19          5.05          5.55         2.78 o                         
   2   7  19        373.69        356.56         5.90 o                         
   3   7  19         48.92         55.38         3.43 o                         
   4   7  19         68.94         59.83         3.13 o                         
   5   7  19        341.79        359.93        13.90 o                         
   6   7  19        183.26        186.08         6.91 o                         
   7   7  19          0.05          4.02         5.25 o                         
   0   8  19       1906.52       2033.61        31.14 o                         
   1   8  19          1.08          7.71         6.59 o                         
   2   8  19        379.05        402.25        10.74 o                         
   3   8  19         62.50         48.86         3.06 o                         
   4   8  19        197.41        188.09         5.90 o                         
   5   8  19         91.11        114.77         6.91 o                         
   6   8  19          6.33          0.82         3.63 o                         
   1   9  19         55.07         63.98         3.65 o                         
   2   9  19          0.72         -1.05         2.99 o                         
   3   9  19        142.59        127.36         7.07 o                         
   4   9  19          0.60          1.76         2.31 o                         
   5   9  19        145.00        153.08         8.90 o                         
   6   9  19         61.44         66.99         4.82 o                         
   0  10  19        317.43        295.59        24.23 o                         
   1  10  19        629.02        612.36        12.09 o                         
   2  10  19         48.90         62.58         3.43 o                         
   3  10  19         39.62         44.62         3.65 o                         
   4  10  19        139.62        145.86         7.57 o                         
   5  10  19         78.49         82.96         7.11 o                         
   6  10  19         51.07         47.41         3.70 o                         
   1  11  19        119.42        113.95         5.95 o                         
   2  11  19         44.12         38.30         3.72 o                         
   3  11  19        112.06        119.59         4.74 o                         
   4  11  19         68.92         66.09         3.87 o                         
   5  11  19        177.91        202.73        11.05 o                         
   0  12  19        208.90        227.74         9.36 o                         
   1  12  19         13.16          6.89         4.69 o                         
   2  12  19          0.02         -4.27         4.27 o                         
   3  12  19        134.85        114.00         3.56 o                         
   4  12  19         71.41         66.53         3.77 o                         
   5  12  19          0.00         -2.28         3.57 o                         
   1  13  19         44.13         44.34         4.92 o                         
   2  13  19         42.32         36.10         3.25 o                         
   3  13  19          7.00         12.43         3.62 o                         
   4  13  19          5.06          4.31         5.97 o                         
   0  14  19         34.55         14.62         9.57 o                         
   1  14  19         91.79        105.07         7.63 o                         
   2  14  19          5.84          8.22         3.10 o                         
   3  14  19        393.23        335.07         9.70 o                         
   1  15  19         43.05         41.18         3.62 o                         
   2  15  19         64.65         82.08         3.94 o                         
   0   0  20         36.29         46.21         6.14 o                         
   1   0  20        402.95        470.13        10.97 o                         
   2   0  20          8.54          6.33         3.61 o                         
   3   0  20          4.83         -5.37         5.37 o                         
   4   0  20          9.55         11.27         2.84 o                         
   5   0  20         24.20         21.50         3.63 o                         
   6   0  20         25.64         24.40         6.99 o                         
   7   0  20          8.62         15.53         9.75 o                         
   1   1  20          1.18          3.70         2.89 o                         
   2   1  20        166.92        176.61         6.41 o                         
   3   1  20        242.10        224.47         6.95 o                         
   4   1  20          0.98          1.39         2.98 o                         
   5   1  20        141.74        135.62         6.21 o                         
   6   1  20          6.61          7.73         3.10 o                         
   7   1  20         83.15         71.33         5.84 o                         
   0   2  20         21.47         16.16         5.68 o                         
   1   2  20          1.86          7.60         3.24 o                         
   2   2  20        233.69        204.27         5.33 o                         
   3   2  20         27.81         18.32         2.45 o                         
   4   2  20         26.36         28.07         3.17 o                         
   5   2  20         16.76         16.60         2.55 o                         
   6   2  20          0.17         -1.98         4.11 o                         
   7   2  20          4.81          0.49         3.21 o                         
   1   3  20         11.77          3.79         2.72 o                         
   2   3  20        868.94        883.32        19.46 o                         
   3   3  20         33.10         23.73         2.51 o                         
   4   3  20         50.98         53.05         3.27 o                         
   5   3  20          5.70         10.26         2.71 o                         
   6   3  20         26.41         29.61         3.47 o                         
   7   3  20        179.66        171.10         7.30 o                         
   0   4  20         11.74          8.19         3.40 o                         
   1   4  20        259.11        262.91         6.50 o                         
   2   4  20        442.41        449.93         8.29 o                         
   3   4  20         18.64         13.77         3.32 o                         
   4   4  20         25.60         25.49         3.51 o                         
   5   4  20         15.41         32.01         4.05 o                         
   6   4  20          1.69          4.59         3.70 o                         
   7   4  20          1.44         -1.77         4.85 o                         
   1   5  20        302.75        306.53         8.82 o                         
   2   5  20        176.09        200.08         6.62 o                         
   3   5  20          0.00         -0.83         2.46 o                         
   4   5  20         73.19         68.89         2.80 o                         
   5   5  20        207.07        215.61         5.96 o                         
   6   5  20          7.19          8.90         4.60 o                         
   7   5  20         69.72         92.90         4.16 o                         
   0   6  20       2202.96       2345.56        68.02 o                         
   1   6  20       1992.90       2086.45        36.19 o                         
   2   6  20        127.75        111.86         5.35 o                         
   3   6  20         48.09         44.15         2.84 o                         
   4   6  20       1051.77       1128.75        27.92 o                         
   5   6  20         56.39         66.08         3.76 o                         
   6   6  20        327.82        351.21         7.73 o                         
   1   7  20          8.16         11.22         2.67 o                         
   2   7  20        910.03        900.86        27.69 o                         
   3   7  20         43.58         47.52         4.18 o                         
   4   7  20        430.27        443.95        12.14 o                         
   5   7  20        191.19        205.49        10.04 o                         
   6   7  20         11.31         13.47         2.88 o                         
   0   8  20       3345.23       3349.61        65.06 o                         
   1   8  20        182.69        173.94         6.96 o                         
   2   8  20         30.53         25.46         4.47 o                         
   3   8  20          6.18          4.37         2.76 o                         
   4   8  20          4.10          4.21         2.67 o                         
   5   8  20         80.24         91.68         3.64 o                         
   6   8  20         11.33          6.95         4.13 o                         
   1   9  20          9.61         11.11         2.70 o                         
   2   9  20         41.49         48.81         3.79 o                         
   3   9  20        148.05        146.96         7.24 o                         
   4   9  20          6.41          2.18         2.40 o                         
   5   9  20          2.74          6.39         2.73 o                         
   6   9  20         12.34         10.40         3.22 o                         
   0  10  20         97.04        103.81         8.61 o                         
   1  10  20          4.55          2.85         3.65 o                         
   2  10  20         53.93         60.99         4.46 o                         
   3  10  20          7.65          4.69         2.70 o                         
   4  10  20          4.29          6.76         3.50 o                         
   5  10  20        159.03        189.08         5.46 o                         
   1  11  20          2.79          4.44         2.97 o                         
   2  11  20        299.41        327.41         9.80 o                         
   3  11  20          4.20          8.06         3.57 o                         
   4  11  20        167.78        175.87         6.01 o                         
   5  11  20        204.94        200.01         6.56 o                         
   0  12  20        200.76        175.18        12.86 o                         
   1  12  20         79.63         76.07         4.43 o                         
   2  12  20        391.62        385.85        11.78 o                         
   3  12  20        167.69        162.75         7.56 o                         
   4  12  20         69.88         75.34         6.14 o                         
   1  13  20        306.71        316.60        10.05 o                         
   2  13  20        111.40        134.10         5.64 o                         
   3  13  20         41.36         41.18         5.25 o                         
   0  14  20          0.07          9.07         5.97 o                         
   1  14  20         52.70         33.40         4.94 o                         
   2  14  20         10.52         -0.22         5.10 o                         
   3  14  20          5.82          5.26         4.74 o                         
   1  15  20         35.95         37.78         4.05 o                         
   1   1  21        147.93        138.27         4.77 o                         
   2   1  21         61.00         57.12         4.06 o                         
   3   1  21        391.43        322.15         7.63 o                         
   4   1  21         12.62         18.18         2.51 o                         
   5   1  21         12.37         15.67         2.68 o                         
   6   1  21          0.39         -0.06         2.96 o                         
   7   1  21        128.41        127.52         8.91 o                         
   0   2  21       1263.21       1238.20        76.45 o                         
   1   2  21          2.18          5.59         3.30 o                         
   2   2  21         45.42         59.79         3.78 o                         
   3   2  21         22.68         24.20         2.97 o                         
   4   2  21          1.45          0.42         2.10 o                         
   5   2  21          8.26          6.19         3.20 o                         
   6   2  21        209.63        221.38         9.30 o                         
   7   2  21         19.78         27.63         3.29 o                         
   1   3  21         82.64         93.27         5.06 o                         
   2   3  21        283.03        263.66        10.26 o                         
   3   3  21        781.61        836.22        21.31 o                         
   4   3  21         13.29         20.70         4.20 o                         
   5   3  21         12.63         11.87         4.02 o                         
   6   3  21        200.11        172.92         7.76 o                         
   0   4  21        219.22        250.02        13.46 o                         
   1   4  21         11.21          4.40         2.88 o                         
   2   4  21        313.46        348.40        10.46 o                         
   3   4  21         17.18         15.69         2.26 o                         
   4   4  21        705.64        721.08        16.91 o                         
   5   4  21          7.00          9.33         2.96 o                         
   6   4  21        208.57        230.92         6.22 o                         
   1   5  21       1941.79       2037.37        32.52 o                         
   2   5  21         65.87         61.28         4.15 o                         
   3   5  21        202.41        213.63         7.42 o                         
   4   5  21        175.69        161.01         4.86 o                         
   5   5  21        105.31        138.90         5.95 o                         
   6   5  21        625.08        732.52        14.34 o                         
   0   6  21        798.89        726.37        19.26 o                         
   1   6  21       1521.36       1524.13        30.25 o                         
   2   6  21        404.46        420.80         9.52 o                         
   3   6  21         58.64         48.93         3.42 o                         
   4   6  21          0.85          2.19         2.54 o                         
   5   6  21         25.47         42.72         4.16 o                         
   6   6  21          0.02          6.62         3.10 o                         
   1   7  21        165.15        170.00         6.59 o                         
   2   7  21        434.82        416.65        10.66 o                         
   3   7  21        142.17        145.63         5.82 o                         
   4   7  21         16.27         21.30         2.91 o                         
   5   7  21        132.56        150.74         4.60 o                         
   6   7  21        190.69        250.98        11.39 o                         
   0   8  21        242.21        235.53         9.61 o                         
   1   8  21         11.64         12.36         3.40 o                         
   2   8  21         87.16         90.56         4.86 o                         
   3   8  21        788.75        790.89        18.78 o                         
   4   8  21          0.13         -2.80         2.80 o                         
   5   8  21         32.57         33.65         3.35 o                         
   1   9  21        782.58        765.75        18.93 o                         
   2   9  21        498.83        512.68        13.45 o                         
   3   9  21        534.08        562.23        12.44 o                         
   4   9  21          3.12         11.55         3.61 o                         
   5   9  21          7.31          8.63         3.30 o                         
   0  10  21        120.30        119.13         9.56 o                         
   1  10  21         56.02         60.10         4.80 o                         
   2  10  21        561.31        538.26        12.11 o                         
   3  10  21          2.72         10.91         5.96 o                         
   4  10  21        166.95        167.62         7.77 o                         
   5  10  21         83.85         88.08         3.90 o                         
   1  11  21         92.74         97.06         5.11 o                         
   2  11  21        324.08        326.82        14.86 o                         
   3  11  21        278.52        272.39         8.28 o                         
   4  11  21         12.99         16.73         3.74 o                         
   0  12  21        416.39        389.12        17.07 o                         
   1  12  21         41.05         43.16         3.72 o                         
   2  12  21         42.64         54.22         7.41 o                         
   3  12  21          6.06          4.37         4.21 o                         
   4  12  21        126.16        126.63         4.70 o                         
   1  13  21        166.42        176.64         6.57 o                         
   2  13  21          0.27         -2.08         3.01 o                         
   3  13  21          3.06         -2.97         4.86 o                         
   0  14  21          5.02          1.49         6.29 o                         
   1  14  21         85.70         91.75         5.66 o                         
   2  14  21         23.46         33.62         4.43 o                         
   0   0  22       1915.54       1878.09       149.25 o                         
   1   0  22         63.39         77.42         5.41 o                         
   2   0  22         97.25        106.12         7.14 o                         
   3   0  22       1141.63        992.61        19.22 o                         
   4   0  22        260.02        226.49        12.83 o                         
   5   0  22          0.13         -0.90         4.11 o                         
   6   0  22          1.18          1.91         3.85 o                         
   1   1  22        107.14        105.13         4.31 o                         
   2   1  22        479.50        508.20        14.69 o                         
   3   1  22        260.59        277.93         8.57 o                         
   4   1  22        381.13        370.57        12.75 o                         
   5   1  22          5.90          6.55         2.77 o                         
   6   1  22          0.11         -1.21         3.85 o                         
   0   2  22        872.64        846.04        29.18 o                         
   1   2  22          8.34          2.00         4.30 o                         
   2   2  22         40.29         40.93         3.81 o                         
   3   2  22         15.18         13.01         2.96 o                         
   4   2  22          0.34          0.05         3.42 o                         
   5   2  22         10.94         16.52         4.44 o                         
   6   2  22        266.14        270.82        10.96 o                         
   1   3  22          0.01          0.18         3.62 o                         
   2   3  22         21.07         17.40         5.26 o                         
   3   3  22         41.52         47.09         3.42 o                         
   4   3  22         73.29         86.57         3.78 o                         
   5   3  22          2.33          2.15         3.56 o                         
   6   3  22         45.39         45.57         4.39 o                         
   0   4  22       1178.74       1234.67        35.29 o                         
   1   4  22        150.41        149.33         4.84 o                         
   2   4  22         13.31         19.97         5.63 o                         
   3   4  22        184.24        192.01         5.40 o                         
   4   4  22         17.62         23.70         2.53 o                         
   5   4  22         48.33         61.74         5.30 o                         
   6   4  22         62.61         83.51         5.35 o                         
   1   5  22        247.24        240.42         6.59 o                         
   2   5  22         66.33         64.77         6.06 o                         
   3   5  22        172.47        201.24         6.40 o                         
   4   5  22         82.56         93.36         4.39 o                         
   5   5  22         22.08         29.41         3.83 o                         
   6   5  22          0.08         -4.63         4.78 o                         
   0   6  22        133.31        139.83        12.76 o                         
   1   6  22         13.98         18.50         4.44 o                         
   2   6  22        178.14        195.33         6.97 o                         
   3   6  22       1278.91       1290.69        36.63 o                         
   4   6  22          1.66          3.78         2.73 o                         
   5   6  22         33.81         32.67         4.80 o                         
   6   6  22          1.87          1.54         4.01 o                         
   1   7  22        172.20        187.33         6.35 o                         
   2   7  22          0.00         -2.81         2.81 o                         
   3   7  22         84.88         81.88         5.14 o                         
   4   7  22         74.57         76.83         4.79 o                         
   5   7  22        422.15        438.44        13.29 o                         
   0   8  22        145.98        141.98         9.40 o                         
   1   8  22        102.39         98.74         3.96 o                         
   2   8  22         79.29         68.35         3.75 o                         
   3   8  22        135.42        132.85         4.60 o                         
   4   8  22         27.03         18.20         2.93 o                         
   5   8  22         46.88         45.27         3.88 o                         
   1   9  22         12.43         14.75         3.13 o                         
   2   9  22        576.51        605.59        22.70 o                         
   3   9  22         54.22         61.13         6.39 o                         
   4   9  22         23.95         26.86         3.55 o                         
   5   9  22         90.12        114.91         4.25 o                         
   0  10  22        323.28        352.12        11.87 o                         
   1  10  22          2.15          6.67         3.34 o                         
   2  10  22         63.83         72.05         4.27 o                         
   3  10  22         20.66         19.43         8.84 o                         
   4  10  22         80.44         75.10         4.84 o                         
   1  11  22          2.21          1.19         3.56 o                         
   2  11  22        126.10        125.42         4.97 o                         
   3  11  22         23.51         30.50         5.17 o                         
   4  11  22         24.11         27.61         3.61 o                         
   0  12  22        184.60        199.88         8.51 o                         
   1  12  22          1.70         -0.74         3.36 o                         
   2  12  22         23.26         25.56         5.34 o                         
   3  12  22        227.41        190.81         7.38 o                         
   1  13  22          2.15         -3.31         4.07 o                         
   2  13  22         50.41         60.23         4.54 o                         
   1   1  23        316.08        285.09        10.74 o                         
   2   1  23        417.03        411.36        11.42 o                         
   3   1  23         78.92         58.37         4.46 o                         
   4   1  23          3.71          0.89         2.73 o                         
   5   1  23          0.01         -1.12         2.83 o                         
   6   1  23        135.99        144.49         6.54 o                         
   0   2  23        823.23        872.51        38.28 o                         
   1   2  23        316.96        315.37        10.27 o                         
   2   2  23         67.68         65.51         5.04 o                         
   3   2  23         16.59         21.16         2.59 o                         
   4   2  23        228.96        282.01         9.70 o                         
   5   2  23        217.67        210.53         7.61 o                         
   6   2  23         16.89         12.42         3.31 o                         
   1   3  23          1.31         -3.03         3.03 o                         
   2   3  23          0.00         -1.82         4.54 o                         
   3   3  23          1.79         -2.22         2.56 o                         
   4   3  23         59.06         76.28         4.00 o                         
   5   3  23        168.64        175.00         6.36 o                         
   6   3  23         14.68         16.56         4.15 o                         
   0   4  23          2.43          9.63         4.32 o                         
   1   4  23         13.71         13.64         2.95 o                         
   2   4  23         68.39         68.17         4.82 o                         
   3   4  23        360.38        385.58        14.10 o                         
   4   4  23        105.63        111.20         5.87 o                         
   5   4  23         13.27          6.01         3.09 o                         
   6   4  23          5.49          0.18         3.54 o                         
   1   5  23         39.82         38.61         7.18 o                         
   2   5  23         12.19         14.60         5.29 o                         
   3   5  23        353.10        311.09         6.96 o                         
   4   5  23          0.27          4.42         2.67 o                         
   5   5  23         55.92         51.66         3.58 o                         
   0   6  23       1109.67       1117.05        28.90 o                         
   1   6  23        393.62        394.52         7.81 o                         
   2   6  23          4.02         -2.17         2.69 o                         
   3   6  23         53.51         54.06         5.73 o                         
   4   6  23          8.35          8.59         3.66 o                         
   5   6  23         56.40         74.04         4.57 o                         
   1   7  23          0.18         -5.00         5.00 o                         
   2   7  23         52.31         60.83         5.40 o                         
   3   7  23          4.61         -0.58         3.59 o                         
   4   7  23        690.83        749.85        18.67 o                         
   5   7  23         74.83         85.60         5.50 o                         
   0   8  23         31.07         39.40         5.00 o                         
   1   8  23         81.10         86.79         5.13 o                         
   2   8  23        610.79        609.97        14.38 o                         
   3   8  23         24.24         31.10         3.01 o                         
   4   8  23       1548.41       1586.27        21.46 o                         
   1   9  23         13.14         21.03         4.26 o                         
   2   9  23         51.05         56.12         5.75 o                         
   3   9  23        129.92        113.49         9.41 o                         
   4   9  23        445.59        416.39        18.22 o                         
   0  10  23          4.07          8.61         5.71 o                         
   1  10  23          1.41          2.97         2.76 o                         
   2  10  23          3.52          3.65         5.86 o                         
   3  10  23        211.60        208.29         6.35 o                         
   4  10  23          1.40          1.17         5.40 o                         
   1  11  23         24.52         23.84         3.16 o                         
   2  11  23          0.32          7.43         5.31 o                         
   3  11  23        153.87        156.27         9.34 o                         
   0  12  23        366.03        361.42         9.98 o                         
   1  12  23         18.24         13.89         4.94 o                         
   2  12  23          6.72          4.90         2.95 o                         
   0   0  24          1.90          8.76        11.04 o                         
   1   0  24        496.66        483.64        23.02 o                         
   2   0  24         41.72         53.41         5.83 o                         
   3   0  24        285.83        291.03        18.41 o                         
   4   0  24          0.16         10.60         3.80 o                         
   5   0  24         23.32         35.53         5.97 o                         
   1   1  24          5.21          8.48         2.81 o                         
   2   1  24         48.41         50.12         3.97 o                         
   3   1  24          0.07          2.00         3.71 o                         
   4   1  24         54.32         49.73         4.18 o                         
   5   1  24         10.77         19.46         3.96 o                         
   0   2  24        207.00        251.94        13.32 o                         
   1   2  24        230.22        221.19        10.16 o                         
   2   2  24        232.31        229.66         6.31 o                         
   3   2  24         16.54         19.17         5.17 o                         
   4   2  24        216.00        215.91         7.51 o                         
   5   2  24          3.20         -3.73         3.73 o                         
   1   3  24        111.12        108.68         5.56 o                         
   2   3  24        308.60        315.82         7.85 o                         
   3   3  24         91.21         97.49         4.88 o                         
   4   3  24         36.50         42.82         3.32 o                         
   5   3  24         12.93         13.42         3.24 o                         
   0   4  24          3.10         -6.28         6.28 o                         
   1   4  24         25.01         21.67         2.82 o                         
   2   4  24          9.19         11.70         5.82 o                         
   3   4  24        178.80        203.97         5.96 o                         
   4   4  24          0.29         -0.96         2.66 o                         
   5   4  24         20.83          7.84         3.19 o                         
   1   5  24       1153.19       1202.21        20.96 o                         
   2   5  24          9.91         11.41         2.82 o                         
   3   5  24        299.04        281.94         5.88 o                         
   4   5  24          4.38         -2.56         2.56 o                         
   5   5  24        230.30        258.48         6.60 o                         
   0   6  24         71.92         78.83         6.36 o                         
   1   6  24        243.73        245.12        11.27 o                         
   2   6  24          9.48         11.37         5.59 o                         
   3   6  24         11.30         24.79         4.05 o                         
   4   6  24        461.19        506.17        15.67 o                         
   5   6  24          7.47          1.76         4.64 o                         
   1   7  24          0.16         -3.89         3.89 o                         
   2   7  24         32.75         33.02         3.68 o                         
   3   7  24         48.13         31.49         5.86 o                         
   4   7  24        390.20        378.30         7.10 o                         
   0   8  24          1.10         11.64         8.48 o                         
   1   8  24          0.52          5.86         2.74 o                         
   2   8  24         64.15         63.17         4.75 o                         
   3   8  24          2.92          7.15         5.07 o                         
   4   8  24        111.17         99.42         7.51 o                         
   1   9  24          1.17          2.56         2.75 o                         
   2   9  24         39.87         36.64         5.20 o                         
   3   9  24         44.65         67.25         5.98 o                         
   0  10  24          1.39          2.71         4.75 o                         
   1  10  24         84.11         93.90         4.40 o                         
   2  10  24         39.26         42.15         3.84 o                         
   3  10  24          0.11         -6.34         7.97 o                         
   1  11  24          2.57          4.00         5.02 o                         
   2  11  24        388.55        419.74         8.46 o                         
   0  12  24        116.38         95.66        14.59 o                         
   1   1  25         72.81         97.45         4.24 o                         
   2   1  25         17.63         11.00         3.56 o                         
   3   1  25          0.48         -3.16         4.54 o                         
   4   1  25         21.81         24.51         2.99 o                         
   5   1  25         11.34         22.97         3.96 o                         
   0   2  25        416.32        410.40        16.96 o                         
   1   2  25        331.60        321.90         9.31 o                         
   2   2  25          9.04          3.40         2.94 o                         
   3   2  25         24.02         24.17         3.00 o                         
   4   2  25          0.36         -0.09         2.91 o                         
   5   2  25         41.23         51.54         4.68 o                         
   1   3  25        273.74        287.08         7.08 o                         
   2   3  25          9.58          9.31         4.38 o                         
   3   3  25        155.75        158.79         5.11 o                         
   4   3  25          0.32         -2.24         2.99 o                         
   5   3  25         67.06         60.20         4.14 o                         
   0   4  25        623.84        632.25        26.15 o                         
   1   4  25        197.57        211.60         6.45 o                         
   2   4  25        118.91        135.98         6.50 o                         
   3   4  25        125.87        129.79         4.59 o                         
   4   4  25         54.99         49.28         4.22 o                         
   1   5  25         44.37         49.20         5.73 o                         
   2   5  25         31.16         38.63         4.88 o                         
   3   5  25         52.27         53.29         4.05 o                         
   4   5  25         71.11         94.87         5.27 o                         
   0   6  25        110.38        120.01        10.96 o                         
   1   6  25          5.40          4.18         3.42 o                         
   2   6  25         34.98         40.33         4.72 o                         
   3   6  25          5.44          5.53         3.77 o                         
   4   6  25         18.48         29.23         4.63 o                         
   1   7  25         84.33         78.77         5.47 o                         
   2   7  25        201.44        220.43        10.03 o                         
   3   7  25         73.22         72.39         5.20 o                         
   4   7  25          3.10          9.21         5.93 o                         
   0   8  25          6.36          2.62         4.60 o                         
   1   8  25         63.02         69.76         3.73 o                         
   2   8  25        120.16        133.03         8.36 o                         
   3   8  25       1246.32       1262.20        19.98 o                         
   1   9  25         47.85         39.10         3.40 o                         
   2   9  25         36.30         34.78         6.58 o                         
   3   9  25          5.69         11.13        10.19 o                         
   0  10  25         19.41          9.45         5.99 o                         
   1  10  25        100.01         96.43         4.12 o                         
   2  10  25         83.88         95.02         4.23 o                         
   0   0  26          0.70          5.32        13.25 o                         
   1   0  26        163.67        152.48         8.13 o                         
   2   0  26         24.23         21.79         4.38 o                         
   3   0  26         17.36          3.43        14.99 o                         
   4   0  26        499.21        518.51        18.42 o                         
   1   1  26          3.50          0.53         3.37 o                         
   2   1  26         29.43         19.54         3.93 o                         
   3   1  26          6.31         11.11         6.62 o                         
   4   1  26         64.35         61.76         4.52 o                         
   0   2  26         53.77         59.91        14.89 o                         
   1   2  26          1.93         -3.11         3.52 o                         
   2   2  26         28.51         20.10         3.86 o                         
   3   2  26          5.87          9.17         5.83 o                         
   4   2  26         28.92         41.77         4.52 o                         
   1   3  26        227.33        262.91         6.94 o                         
   2   3  26         17.65         16.12         3.97 o                         
   3   3  26         10.33          9.73         5.36 o                         
   4   3  26         29.44         15.76         6.32 o                         
   0   4  26        489.80        525.96        13.31 o                         
   1   4  26         25.35         23.03         4.24 o                         
   2   4  26          3.72          5.97         3.38 o                         
   3   4  26        223.89        240.60         6.14 o                         
   4   4  26         34.10         47.94         5.72 o                         
   1   5  26        241.90        267.48         9.20 o                         
   2   5  26          2.58         -3.82         5.46 o                         
   3   5  26          6.69          7.72         3.73 o                         
   4   5  26         89.48        101.98         8.93 o                         
   0   6  26         27.44         35.08         5.80 o                         
   1   6  26        102.40        112.02         6.18 o                         
   2   6  26         42.67         63.41         5.84 o                         
   3   6  26          2.86          3.97         3.84 o                         
   1   7  26          0.74          3.80         6.63 o                         
   2   7  26          0.12         -3.43         4.02 o                         
   3   7  26         76.23         94.95         8.05 o                         
   0   8  26         50.44         83.23        17.02 o                         
   1   8  26        183.01        176.69         5.98 o                         
   2   8  26         18.09         21.53         5.13 o                         
   1   9  26         81.87         73.26         5.08 o                         
   1   1  27         37.22         44.35         4.63 o                         
   2   1  27         14.22         15.88         5.39 o                         
   3   1  27          8.47          6.35         3.43 o                         
   0   2  27        400.67        425.55        13.61 o                         
   1   2  27          1.09          2.51         4.05 o                         
   2   2  27          1.00          1.64         4.94 o                         
   3   2  27         11.38         18.20         4.65 o                         
   1   3  27        138.12        157.97        10.67 o                         
   2   3  27          2.01          2.70         6.82 o                         
   3   3  27         82.86        103.77         9.91 o                         
   0   4  27        792.74        802.62        26.79 o                         
   1   4  27        382.25        416.39         9.10 o                         
   2   4  27          0.04         -5.74         5.74 o                         
   3   4  27        134.56        131.41         6.51 o                         
   1   5  27          8.34          4.64         3.81 o                         
   2   5  27        558.52        654.71        16.06 o                         
   3   5  27         90.98        108.52         7.35 o                         
   0   6  27        585.45        617.78        13.10 o                         
   1   6  27         31.03         36.24         4.23 o                         
   2   6  27        147.77        168.43         8.07 o                         
   1   7  27        166.69        193.97         5.27 o                         
   0   8  27         56.77         55.30         9.15 o                         
   0   0  28        156.86        139.53        14.18 o                         
   1   0  28         73.15         78.64         7.53 o                         
   2   0  28          1.25          6.64         4.76 o                         
   1   1  28          2.89         -2.94         4.49 o                         
   2   1  28          6.21         14.49         6.28 o                         
   0   2  28        105.40        113.98         8.32 o                         
   1   2  28         58.87         62.41         5.63 o                         
   2   2  28          2.22          2.62         4.05 o                         
   1   3  28          0.98         -1.18         2.73 o                         
   2   3  28         52.09         66.71         5.37 o                         
   0   4  28         36.46         50.09         6.38 o                         
   1   4  28         92.38        104.94         4.09 o                         
   2   4  28          4.79         11.08         3.27 o                         
   1   5  28          1.46         -3.66         3.72 o                         
   0   6  28         24.22         37.22        13.77 o                         
   1   1  29         58.33         68.42        11.30 o                         
   0   2  29        682.77        696.49        18.56 o                         
                                                                                
